# Supplementary material for: Genome-wide profiling of Populus small RNAs
Source: BMC Genomics. 2009 Dec 20;10:620. doi: 10.1186/1471-2164-10-620 (PMC2811130; doi:10.1186/1471-2164-10-620)
Supplement: Additional file 1 — Significant loci of short RNAs. Loci identified across all short RNA size classes using the siLoCo tool from the UEA sRNA toolkit. [file 1471-2164-10-620-S1.CSV]

sRNA locus comparison (single sample mode)
Weighted count: Each read count is divided by the number of its matches to the genome
Normalised count: Sum of weighted counts normalised to total number of reads matching the genome in each dataset. Given in counts per 1 million genome-matching reads
Genome used: Populus trichocarpa (DOE JGI, v1.1)
Samples:
S1 = UEA_filtered:
Read counts
	S1 total	S1 non-redundant
input	363619
filter valid sequence	363619	80538
genome-matching	363619	80538
locus Number	chromosome	start position	end position	length	raw count S1	Weighted count S1	Normalised count S1	Uniquely matching reads S1
1	LG_I	6870	7241	372	18.00	3.46	9.52	0
2	LG_I	83281	83301	21	105.00	35.00	96.25	0
3	LG_I	89168	89186	19	4.00	4.00	11.00	4.00
4	LG_I	133638	133847	210	8.00	7.50	20.63	7.00
5	LG_I	158352	158767	416	5.00	3.50	9.63	2.00
6	LG_I	285377	285399	23	4.00	4.00	11.00	4.00
7	LG_I	393870	394119	250	4.00	4.00	11.00	4.00
8	LG_I	397711	397733	23	3.00	3.00	8.25	3.00
9	LG_I	515441	515464	24	108.00	6.01	16.53	0
10	LG_I	754993	755162	170	7.00	4.43	12.18	4.00
11	LG_I	1008523	1011315	2793	399.00	5.69	15.65	0
12	LG_I	1415577	1415598	22	3.00	3.00	8.25	3.00
13	LG_I	1491819	1491836	18	4.00	4.00	11.00	4.00
14	LG_I	1493120	1493445	326	18.00	18.00	49.50	18.00
15	LG_I	1674314	1674337	24	12.00	12.00	33.00	12.00
16	LG_I	1810332	1810762	431	1417.00	1417.00	3896.94	1417.00
17	LG_I	1909193	1911329	2137	123.00	121.00	332.77	119.00
18	LG_I	1921816	1922485	670	23.00	21.18	58.25	21.00
19	LG_I	1956332	1956591	260	12.00	4.88	13.43	4.00
20	LG_I	1995041	1995155	115	3.00	3.00	8.25	3.00
21	LG_I	2110223	2110325	103	3.00	3.00	8.25	3.00
22	LG_I	2123595	2123671	77	8.00	3.15	8.66	3.00
23	LG_I	2163359	2163675	317	9.00	9.00	24.75	9.00
24	LG_I	2164243	2164333	91	3.00	3.00	8.25	3.00
25	LG_I	2278971	2279041	71	3.00	3.00	8.25	3.00
26	LG_I	2559441	2559478	38	7.00	3.50	9.63	0
27	LG_I	2660798	2660821	24	3.00	3.00	8.25	3.00
28	LG_I	2694159	2694182	24	3.00	3.00	8.25	3.00
29	LG_I	2808443	2808484	42	4.00	4.00	11.00	4.00
30	LG_I	2881545	2881565	21	3.00	3.00	8.25	3.00
31	LG_I	3016086	3017419	1334	18.00	3.71	10.21	0
32	LG_I	3351236	3351440	205	6.00	5.17	14.21	5.00
33	LG_I	3544051	3544176	126	14.00	5.52	15.17	5.00
34	LG_I	3645368	3645389	22	6.00	6.00	16.50	6.00
35	LG_I	3681898	3681966	69	5.00	5.00	13.75	5.00
36	LG_I	3683528	3683803	276	4.00	3.00	8.25	2.00
37	LG_I	3690936	3691164	229	4.00	3.00	8.25	2.00
38	LG_I	3876417	3876547	131	4.00	3.03	8.34	3.00
39	LG_I	3885323	3885344	22	51.00	4.75	13.05	0
40	LG_I	3899738	3899928	191	10.00	3.56	9.80	3.00
41	LG_I	3923958	3924326	369	6.00	3.00	8.25	0
42	LG_I	3961067	3961381	315	4.00	4.00	11.00	4.00
43	LG_I	4052597	4053549	953	38.00	14.52	39.94	13.00
44	LG_I	4080923	4081007	85	6.00	3.05	8.38	3.00
45	LG_I	4298036	4298059	24	3.00	3.00	8.25	3.00
46	LG_I	4336982	4337002	21	3.00	3.00	8.25	3.00
47	LG_I	4357897	4358017	121	5.00	5.00	13.75	5.00
48	LG_I	4448745	4448862	118	3.00	3.00	8.25	3.00
49	LG_I	4470651	4470671	21	4.00	4.00	11.00	4.00
50	LG_I	4481256	4481318	63	45.00	45.00	123.76	45.00
51	LG_I	4531793	4531914	122	4.00	4.00	11.00	4.00
52	LG_I	4570287	4570317	31	8.00	8.00	22.00	8.00
53	LG_I	4779238	4779260	23	3.00	3.00	8.25	3.00
54	LG_I	4797291	4797426	136	9.00	4.10	11.28	3.00
55	LG_I	4890923	4891153	231	3.00	3.00	8.25	3.00
56	LG_I	4913117	4913815	699	890.00	3.04	8.35	0
57	LG_I	5019465	5019604	140	5.00	4.25	11.69	4.00
58	LG_I	5034104	5034664	561	1122.00	36.99	101.73	0
59	LG_I	5080663	5080932	270	10.00	4.06	11.16	1.00
60	LG_I	5121293	5121316	24	3.00	3.00	8.25	3.00
61	LG_I	5129841	5129864	24	4.00	4.00	11.00	4.00
62	LG_I	5212170	5212230	61	3.00	3.00	8.25	3.00
63	LG_I	5260040	5260063	24	3.00	3.00	8.25	3.00
64	LG_I	5281159	5281391	233	26.00	13.00	35.75	0
65	LG_I	5390704	5390725	22	5.00	5.00	13.75	5.00
66	LG_I	5587913	5588164	252	9.00	9.00	24.75	9.00
67	LG_I	5733514	5733860	347	6.00	6.00	16.50	6.00
68	LG_I	5734779	5735061	283	6.00	6.00	16.50	6.00
69	LG_I	5737075	5737106	32	3.00	3.00	8.25	3.00
70	LG_I	5777065	5777329	265	3.00	3.00	8.25	3.00
71	LG_I	5918960	5919191	232	7.00	6.50	17.88	6.00
72	LG_I	5919617	5920172	556	14.00	11.00	30.25	8.00
73	LG_I	6097057	6097208	152	1205.00	96.46	265.29	0
74	LG_I	6128828	6129222	395	5.00	5.00	13.75	5.00
75	LG_I	6180103	6180299	197	4.00	3.00	8.25	2.00
76	LG_I	6402144	6402245	102	3.00	3.00	8.25	3.00
77	LG_I	6415589	6415875	287	4.00	3.00	8.25	2.00
78	LG_I	6422005	6422025	21	5.00	5.00	13.75	5.00
79	LG_I	6435757	6435886	130	11.00	4.58	12.59	4.00
80	LG_I	6620888	6620911	24	169.00	84.50	232.39	0
81	LG_I	6741386	6741409	24	3.00	3.00	8.25	3.00
82	LG_I	6895392	6895456	65	41.00	9.33	25.67	3.00
83	LG_I	6944305	6944497	193	4.00	3.01	8.27	3.00
84	LG_I	7061978	7062405	428	46.00	42.83	117.80	40.00
85	LG_I	7122526	7122595	70	112.00	7.26	19.97	0
86	LG_I	7417908	7417931	24	4.00	4.00	11.00	4.00
87	LG_I	7470363	7470535	173	4.00	4.00	11.00	4.00
88	LG_I	7579178	7579201	24	3.00	3.00	8.25	3.00
89	LG_I	7590489	7590778	290	4.00	3.04	8.35	3.00
90	LG_I	7617528	7617594	67	58.00	5.58	15.34	0
91	LG_I	7639447	7639472	26	3.00	3.00	8.25	3.00
92	LG_I	7901139	7901190	52	3.00	3.00	8.25	3.00
93	LG_I	7926524	7926681	158	3.00	3.00	8.25	3.00
94	LG_I	7958271	7958293	23	3.00	3.00	8.25	3.00
95	LG_I	8154078	8154240	163	79.00	3.09	8.51	3.00
96	LG_I	8186284	8186307	24	3.00	3.00	8.25	3.00
97	LG_I	8223399	8224178	780	13.00	11.50	31.63	10.00
98	LG_I	8524413	8524442	30	32.00	3.53	9.72	0
99	LG_I	8635112	8635228	117	61.00	3.27	8.99	2.00
100	LG_I	8653535	8653553	19	4.00	4.00	11.00	4.00
101	LG_I	8855117	8855584	468	33.00	33.00	90.75	33.00
102	LG_I	8921826	8921852	27	20.00	4.42	12.15	0
103	LG_I	8960884	8961222	339	6.00	5.33	14.67	5.00
104	LG_I	9062355	9065388	3034	284.00	6.27	17.25	0
105	LG_I	9229807	9230025	219	5.00	3.09	8.49	3.00
106	LG_I	9306954	9306974	21	4.00	4.00	11.00	4.00
107	LG_I	9363687	9363710	24	3.00	3.00	8.25	3.00
108	LG_I	9582271	9582700	430	37.00	4.18	11.49	0
109	LG_I	9600807	9601460	654	52.00	4.14	11.38	4.00
110	LG_I	9753313	9753424	112	177.00	4.19	11.53	0
111	LG_I	10076356	10077251	896	103.00	8.02	22.05	1.00
112	LG_I	10569520	10569538	19	31.00	15.50	42.63	0
113	LG_I	10577620	10577638	19	31.00	15.50	42.63	0
114	LG_I	10733660	10733761	102	3.00	3.00	8.25	3.00
115	LG_I	10758369	10758830	462	43.00	3.73	10.26	0
116	LG_I	10760545	10760776	232	58.00	3.19	8.77	0
117	LG_I	10761839	10762683	845	81.00	7.19	19.77	0
118	LG_I	11079314	11079337	24	4.00	4.00	11.00	4.00
119	LG_I	11506556	11506853	298	58.00	3.01	8.29	0
120	LG_I	11649519	11650013	495	10.00	7.00	19.25	4.00
121	LG_I	11826965	11826988	24	4.00	4.00	11.00	4.00
122	LG_I	11923185	11923208	24	4.00	4.00	11.00	4.00
123	LG_I	11974315	11974335	21	4.00	4.00	11.00	4.00
124	LG_I	12147339	12147362	24	7.00	3.50	9.63	0
125	LG_I	12147728	12147751	24	7.00	3.50	9.63	0
126	LG_I	12151451	12151473	23	3.00	3.00	8.25	3.00
127	LG_I	12412483	12413307	825	712.00	3.33	9.17	0
128	LG_I	12435774	12435852	79	4.00	4.00	11.00	4.00
129	LG_I	12436196	12436253	58	5.00	5.00	13.75	5.00
130	LG_I	12436748	12436976	229	5.00	5.00	13.75	5.00
131	LG_I	12438630	12438861	232	5.00	5.00	13.75	5.00
132	LG_I	12530129	12530186	58	708.00	3.65	10.03	0
133	LG_I	12648051	12648108	58	708.00	3.65	10.03	0
134	LG_I	12653887	12653944	58	708.00	3.65	10.03	0
135	LG_I	12798108	12798726	619	704.00	3.59	9.86	0
136	LG_I	12950011	12951273	1263	33.00	7.13	19.61	1.00
137	LG_I	13091544	13091617	74	4.00	4.00	11.00	4.00
138	LG_I	13300066	13300087	22	4.00	4.00	11.00	4.00
139	LG_I	13440567	13440857	291	19.00	5.15	14.15	0
140	LG_I	13441500	13442291	792	55.00	12.79	35.18	1.00
141	LG_I	13443210	13444081	872	56.00	10.48	28.83	0
142	LG_I	13476308	13476331	24	4.00	4.00	11.00	4.00
143	LG_I	13806527	13806550	24	3.00	3.00	8.25	3.00
144	LG_I	13823746	13823826	81	17.00	8.33	22.92	4.00
145	LG_I	14051035	14051636	602	27.00	4.07	11.18	0
146	LG_I	14177068	14177359	292	4.00	3.12	8.59	3.00
147	LG_I	14228615	14228638	24	5.00	5.00	13.75	5.00
148	LG_I	14329767	14329784	18	3.00	3.00	8.25	3.00
149	LG_I	14694672	14696121	1450	734.00	3.52	9.68	0
150	LG_I	14960022	14960072	51	4.00	4.00	11.00	4.00
151	LG_I	15009668	15013232	3565	376.00	65.74	180.79	3.00
152	LG_I	15019394	15020012	619	714.00	3.75	10.32	0
153	LG_I	15185282	15185386	105	700.00	3.31	9.10	0
154	LG_I	15560173	15560554	382	43.00	14.43	39.69	0
155	LG_I	15722921	15723079	159	3.00	3.00	8.25	3.00
156	LG_I	15970527	15970769	243	6.00	3.08	8.46	2.00
157	LG_I	15998053	15998080	28	3.00	3.00	8.25	3.00
158	LG_I	16044251	16044274	24	3.00	3.00	8.25	3.00
159	LG_I	16231613	16231916	304	5.00	3.00	8.25	2.00
160	LG_I	16350678	16350706	29	7.00	7.00	19.25	7.00
161	LG_I	16451143	16454358	3216	156.00	22.17	60.98	1.00
162	LG_I	16530402	16530425	24	3.00	3.00	8.25	3.00
163	LG_I	16567864	16568030	167	9.00	5.00	13.75	1.00
164	LG_I	16569618	16570212	595	8.00	5.00	13.75	2.00
165	LG_I	16571019	16571322	304	5.00	5.00	13.75	5.00
166	LG_I	16589569	16589660	92	8.00	3.22	8.86	3.00
167	LG_I	16592133	16592155	23	3.00	3.00	8.25	3.00
168	LG_I	16862698	16862827	130	4.00	4.00	11.00	4.00
169	LG_I	16893459	16893823	365	3.00	3.00	8.25	3.00
170	LG_I	16911675	16911915	241	4.00	4.00	11.00	4.00
171	LG_I	16940225	16940288	64	9.00	4.05	11.14	3.00
172	LG_I	16960182	16960643	462	12.00	10.50	28.88	9.00
173	LG_I	16961144	16961876	733	27.00	25.00	68.75	23.00
174	LG_I	17050727	17050744	18	4.00	4.00	11.00	4.00
175	LG_I	17059164	17059349	186	4.00	4.00	11.00	4.00
176	LG_I	17194510	17194533	24	4.00	4.00	11.00	4.00
177	LG_I	17231297	17231566	270	5.00	5.00	13.75	5.00
178	LG_I	17276218	17276241	24	3.00	3.00	8.25	3.00
179	LG_I	17298835	17298856	22	3.00	3.00	8.25	3.00
180	LG_I	17327460	17328449	990	147.00	11.85	32.59	1.00
181	LG_I	17443394	17443421	28	40.00	11.08	30.48	0
182	LG_I	17510207	17510415	209	3.00	3.00	8.25	3.00
183	LG_I	17603672	17604179	508	142.00	17.47	48.06	0
184	LG_I	17634534	17634557	24	6.00	6.00	16.50	6.00
185	LG_I	17661855	17661929	75	134.00	16.81	46.23	5.00
186	LG_I	17677129	17677152	24	5.00	5.00	13.75	5.00
187	LG_I	17766889	17766914	26	5.00	5.00	13.75	5.00
188	LG_I	17776800	17777069	270	7.00	4.50	12.38	3.00
189	LG_I	17829600	17829620	21	9.00	9.00	24.75	9.00
190	LG_I	18000484	18001007	524	7.00	5.00	13.75	3.00
191	LG_I	18060899	18062356	1458	627.00	66.09	181.77	2.00
192	LG_I	18110165	18110198	34	5.00	5.00	13.75	5.00
193	LG_I	18158837	18158939	103	6.00	5.05	13.90	5.00
194	LG_I	18170530	18170694	165	5.00	5.00	13.75	5.00
195	LG_I	18350551	18351737	1187	111.00	5.54	15.24	0
196	LG_I	18359561	18360084	524	45.00	7.81	21.48	0
197	LG_I	18397746	18399630	1885	52.00	4.68	12.88	0
198	LG_I	18405870	18406392	523	46.00	7.95	21.87	0
199	LG_I	18414737	18415260	524	32.00	6.38	17.54	0
200	LG_I	18546982	18547005	24	3.00	3.00	8.25	3.00
201	LG_I	18618413	18618732	320	9.00	7.00	19.25	5.00
202	LG_I	18621521	18623082	1562	125.00	89.33	245.68	60.00
203	LG_I	18936760	18937887	1128	104.00	4.26	11.72	0
204	LG_I	18947480	18948219	740	17.00	15.00	41.25	13.00
205	LG_I	19006845	19007019	175	4.00	4.00	11.00	4.00
206	LG_I	19020273	19020522	250	9.00	5.00	13.75	1.00
207	LG_I	19038146	19038169	24	108.00	6.01	16.53	0
208	LG_I	19111393	19111783	391	8.00	8.00	22.00	8.00
209	LG_I	19156940	19156963	24	4.00	4.00	11.00	4.00
210	LG_I	19373123	19373204	82	46.00	7.67	21.08	0
211	LG_I	19450644	19451336	693	5.00	4.50	12.38	4.00
212	LG_I	19528770	19528793	24	4.00	4.00	11.00	4.00
213	LG_I	19895236	19895259	24	1.16e+04	5803.00	1.60e+04	0
214	LG_I	19911718	19911750	33	4.00	4.00	11.00	4.00
215	LG_I	19971414	19971459	46	3.00	3.00	8.25	3.00
216	LG_I	19984098	19984173	76	4.00	4.00	11.00	4.00
217	LG_I	20033529	20033558	30	4.00	4.00	11.00	4.00
218	LG_I	20306714	20306737	24	6.00	6.00	16.50	6.00
219	LG_I	20317613	20318069	457	8.00	5.00	13.75	2.00
220	LG_I	20337282	20341125	3844	438.00	4.78	13.15	0
221	LG_I	20424787	20424982	196	3.00	3.00	8.25	3.00
222	LG_I	20564109	20564128	20	3.00	3.00	8.25	3.00
223	LG_I	20579639	20579662	24	3.00	3.00	8.25	3.00
224	LG_I	20652814	20652831	18	3.00	3.00	8.25	3.00
225	LG_I	20696450	20696780	331	44.00	4.90	13.48	0
226	LG_I	20698577	20699483	907	57.00	6.46	17.78	1.00
227	LG_I	21187099	21187118	20	3.00	3.00	8.25	3.00
228	LG_I	21193100	21193123	24	7.00	7.00	19.25	7.00
229	LG_I	21244980	21244999	20	3.00	3.00	8.25	3.00
230	LG_I	21429538	21429776	239	6.00	4.67	12.83	4.00
231	LG_I	21576943	21577500	558	4.00	4.00	11.00	4.00
232	LG_I	21578278	21578315	38	3.00	3.00	8.25	3.00
233	LG_I	21596322	21596447	126	63.00	5.75	15.81	5.00
234	LG_I	21668375	21668632	258	4.00	4.00	11.00	4.00
235	LG_I	21735212	21735240	29	3.00	3.00	8.25	3.00
236	LG_I	21745615	21746049	435	5.00	5.00	13.75	5.00
237	LG_I	21875921	21876270	350	6.00	6.00	16.50	6.00
238	LG_I	21986357	21986378	22	3.00	3.00	8.25	3.00
239	LG_I	22127872	22128441	570	1070.00	1061.83	2920.18	1054.00
240	LG_I	22204089	22204107	19	3.00	3.00	8.25	3.00
241	LG_I	22241484	22241503	20	3.00	3.00	8.25	3.00
242	LG_I	22332376	22332393	18	3.00	3.00	8.25	3.00
243	LG_I	22358766	22358866	101	53.00	5.50	15.13	5.00
244	LG_I	22370578	22370598	21	4.00	4.00	11.00	4.00
245	LG_I	22480354	22480377	24	3.00	3.00	8.25	3.00
246	LG_I	22833869	22836778	2910	386.00	6.94	19.08	1.00
247	LG_I	23343089	23344851	1763	44.00	3.55	9.77	0
248	LG_I	23613511	23615268	1758	37.00	3.18	8.74	0
249	LG_I	23616361	23617434	1074	81.00	7.70	21.17	1.00
250	LG_I	23892348	23892457	110	7.00	7.00	19.25	7.00
251	LG_I	23955695	23956209	515	30.00	8.28	22.78	0
252	LG_I	24075874	24075954	81	209.00	14.92	41.03	0
253	LG_I	24172982	24173002	21	227.00	32.43	89.18	0
254	LG_I	24426368	24426395	28	3.00	3.00	8.25	3.00
255	LG_I	24489470	24489549	80	3.00	3.00	8.25	3.00
256	LG_I	24674541	24674831	291	20.00	8.53	23.47	6.00
257	LG_I	24692518	24692622	105	5.00	3.27	8.99	3.00
258	LG_I	24697938	24698300	363	89.00	66.12	181.85	47.00
259	LG_I	24883747	24883770	24	3.00	3.00	8.25	3.00
260	LG_I	24898614	24899019	406	7.00	5.50	15.13	4.00
261	LG_I	24968331	24968354	24	6.00	6.00	16.50	6.00
262	LG_I	24974181	24975166	986	7.00	6.00	16.50	5.00
263	LG_I	25244080	25244887	808	711.00	4.38	12.03	1.00
264	LG_I	25264371	25264583	213	7.00	3.50	9.63	0
265	LG_I	25338240	25338616	377	228.00	15.29	42.06	0
266	LG_I	25528760	25529664	905	22.00	22.00	60.50	22.00
267	LG_I	25634514	25634790	277	67.00	3.11	8.54	0
268	LG_I	25638385	25638628	244	6.00	5.17	14.21	5.00
269	LG_I	25836764	25836787	24	3.00	3.00	8.25	3.00
270	LG_I	25862562	25862968	407	300.00	3.59	9.86	1.00
271	LG_I	26248760	26248783	24	3.00	3.00	8.25	3.00
272	LG_I	26360848	26360900	53	9.00	3.50	9.63	0
273	LG_I	26466643	26466827	185	6.00	4.00	11.00	2.00
274	LG_I	26479716	26479739	24	3.00	3.00	8.25	3.00
275	LG_I	26571485	26571508	24	3.00	3.00	8.25	3.00
276	LG_I	26868291	26868314	24	3.00	3.00	8.25	3.00
277	LG_I	27047154	27047280	127	53.00	34.17	93.97	31.00
278	LG_I	27067465	27067482	18	16.00	4.00	11.00	0
279	LG_I	27243803	27243899	97	5.00	5.00	13.75	5.00
280	LG_I	27704030	27704137	108	4.00	4.00	11.00	4.00
281	LG_I	27749773	27749796	24	3.00	3.00	8.25	3.00
282	LG_I	27991893	27992020	128	359.00	3.11	8.56	0
283	LG_I	28061762	28064186	2425	191.00	3.26	8.96	0
284	LG_I	28339007	28339079	73	5.00	5.00	13.75	5.00
285	LG_I	28342659	28342678	20	3.00	3.00	8.25	3.00
286	LG_I	28344790	28344932	143	3.00	3.00	8.25	3.00
287	LG_I	28430446	28430466	21	3.00	3.00	8.25	3.00
288	LG_I	28454212	28454229	18	3.00	3.00	8.25	3.00
289	LG_I	28459295	28459318	24	3.00	3.00	8.25	3.00
290	LG_I	28531606	28531788	183	7.00	7.00	19.25	7.00
291	LG_I	28568405	28568501	97	4.00	4.00	11.00	4.00
292	LG_I	28762788	28763040	253	3.00	3.00	8.25	3.00
293	LG_I	28812953	28813106	154	23.00	9.67	26.58	3.00
294	LG_I	29179827	29180357	531	714.00	3.39	9.31	0
295	LG_I	29601311	29601849	539	8.00	3.86	10.62	3.00
296	LG_I	29785748	29787663	1916	323.00	4.32	11.88	0
297	LG_I	29983385	29986723	3339	913.00	5.88	16.16	0
298	LG_I	30191484	30191505	22	3.00	3.00	8.25	3.00
299	LG_I	30624156	30624179	24	4.00	4.00	11.00	4.00
300	LG_I	30682843	30685044	2202	1008.00	98.35	270.48	0
301	LG_I	30796175	30796192	18	7.00	3.50	9.63	0
302	LG_I	31125231	31125254	24	3.00	3.00	8.25	3.00
303	LG_I	31165500	31165523	24	4.00	4.00	11.00	4.00
304	LG_I	31288567	31288997	431	11.00	11.00	30.25	11.00
305	LG_I	31289630	31290509	880	40.00	40.00	110.01	40.00
306	LG_I	31687441	31688001	561	622.00	26.14	71.89	2.00
307	LG_I	31689351	31689731	381	23.00	12.31	33.86	9.00
308	LG_I	31690500	31692687	2188	260.00	111.99	308.00	85.00
309	LG_I	31694894	31695777	884	79.00	11.25	30.93	0
310	LG_I	31698041	31698220	180	157.00	5.82	16.01	0
311	LG_I	31748916	31749698	783	66.00	5.88	16.17	0
312	LG_I	31761283	31761921	639	627.00	25.67	70.61	0
313	LG_I	31781591	31782462	872	285.00	12.62	34.72	0
314	LG_I	31782957	31783249	293	621.00	24.17	66.48	0
315	LG_I	31793210	31795608	2399	1402.00	64.98	178.71	0
316	LG_I	31816003	31816204	202	710.00	3.53	9.71	0
317	LG_I	31816538	31817511	974	76.00	3.65	10.05	0
318	LG_I	31847458	31847973	516	627.00	24.45	67.24	0
319	LG_I	31848734	31850986	2253	412.00	28.34	77.95	1.00
320	LG_I	31854708	31854942	235	161.00	5.41	14.87	0
321	LG_I	31864796	31867098	2303	160.00	34.79	95.67	17.00
322	LG_I	31946418	31947807	1390	251.00	3.20	8.79	0
323	LG_I	31969847	31970362	516	620.00	24.16	66.44	0
324	LG_I	31971526	31972167	642	43.00	3.99	10.99	0
325	LG_I	31972740	31973362	623	35.00	3.66	10.07	0
326	LG_I	31976707	31976905	199	145.00	4.67	12.84	0
327	LG_I	32011826	32012341	516	620.00	24.16	66.44	0
328	LG_I	32024716	32024914	199	145.00	4.67	12.84	0
329	LG_I	32076797	32077382	586	622.00	23.78	65.39	0
330	LG_I	32078089	32080329	2241	720.00	33.64	92.52	0
331	LG_I	32225578	32225941	364	8.00	8.00	22.00	8.00
332	LG_I	32293600	32294303	704	60.00	4.05	11.13	0
333	LG_I	32294609	32296552	1944	503.00	31.26	85.98	2.00
334	LG_I	32813190	32813210	21	263.00	65.25	179.45	0
335	LG_I	32834122	32834142	21	3.00	3.00	8.25	3.00
336	LG_I	32843506	32844390	885	9234.00	505.58	1390.41	0
337	LG_I	32905757	32906808	1052	67.00	5.14	14.14	0
338	LG_I	33332046	33333336	1291	775.00	3.77	10.38	0
339	LG_I	33520520	33521402	883	17.00	8.50	23.38	0
340	LG_I	33521734	33522073	340	6.00	4.50	12.38	3.00
341	LG_I	33523784	33523893	110	11.00	7.50	20.63	4.00
342	LG_I	33635578	33636071	494	192.00	9.17	25.23	0
343	LG_I	33638484	33639378	895	19.00	3.13	8.60	0
344	LG_I	33640597	33640861	265	206.00	8.31	22.85	0
345	LG_I	33703877	33703898	22	4.00	4.00	11.00	4.00
346	LG_I	33841258	33841779	522	1288.00	120.44	331.23	0
347	LG_I	33848017	33848665	649	1289.00	120.94	332.60	0
348	LG_I	34101363	34101383	21	3.00	3.00	8.25	3.00
349	LG_I	34253032	34253103	72	129.00	11.81	32.48	0
350	LG_I	34495152	34495178	27	5.00	5.00	13.75	5.00
351	LG_I	34581563	34584216	2654	213.00	4.04	11.11	0
352	LG_I	34659464	34662310	2847	238.00	3.09	8.50	1.00
353	LG_I	34670040	34670906	867	703.00	3.20	8.81	0
354	LG_I	34804133	34804433	301	9.00	8.00	22.00	7.00
355	LG_I	34834200	34835626	1427	47.00	3.53	9.70	2.00
356	LG_I	34835944	34836911	968	26.00	14.42	39.66	10.00
357	LG_I	34837406	34839984	2579	120.00	32.03	88.08	21.00
358	LG_I	34908513	34908543	31	10.00	10.00	27.50	10.00
359	LG_I	35019881	35020324	444	5.00	5.00	13.75	5.00
360	LG_I	35020966	35021713	748	8.00	8.00	22.00	8.00
361	LG_I	35117273	35117333	61	11.00	4.02	11.06	4.00
362	LG_I	35121973	35122185	213	3.00	3.00	8.25	3.00
363	LG_I	35139977	35139998	22	4.00	4.00	11.00	4.00
364	LG_I	35160528	35160716	189	4.00	3.50	9.63	3.00
365	LG_I	35248846	35248960	115	3.00	3.00	8.25	3.00
366	LG_I	35351637	35351733	97	6.00	6.00	16.50	6.00
367	LG_I	35377658	35377724	67	28.00	3.47	9.54	3.00
368	LG_I	35383943	35384396	454	12.00	8.50	23.38	5.00
369	LG_I	35508480	35508503	24	3.00	3.00	8.25	3.00
370	LG_I	35517576	35518073	498	26.00	5.24	14.40	5.00
371	LG_II	28995	29112	118	5.00	5.00	13.75	5.00
372	LG_II	66117	66602	486	4.00	3.14	8.64	3.00
373	LG_II	160834	160997	164	4.00	3.00	8.25	2.00
374	LG_II	162811	162971	161	4.00	3.03	8.33	3.00
375	LG_II	381024	381315	292	6.00	3.00	8.25	0
376	LG_II	537814	537887	74	4.00	3.08	8.46	3.00
377	LG_II	567640	567979	340	4.00	4.00	11.00	4.00
378	LG_II	568730	569468	739	18.00	13.50	37.13	9.00
379	LG_II	570065	570176	112	5.00	3.50	9.63	2.00
380	LG_II	669099	669250	152	5.00	4.00	11.00	3.00
381	LG_II	700888	702069	1182	25.00	20.50	56.38	16.00
382	LG_II	702593	703445	853	24.00	23.50	64.63	23.00
383	LG_II	826012	826111	100	133.00	67.50	185.63	2.00
384	LG_II	892082	892181	100	8.00	6.70	18.43	6.00
385	LG_II	902914	902934	21	227.00	32.43	89.18	0
386	LG_II	920775	921332	558	12.00	11.00	30.25	10.00
387	LG_II	1018671	1018868	198	67.00	6.42	17.66	6.00
388	LG_II	1081124	1081224	101	4.00	4.00	11.00	4.00
389	LG_II	1150598	1150623	26	4.00	4.00	11.00	4.00
390	LG_II	1253126	1253147	22	15.00	15.00	41.25	15.00
391	LG_II	1265105	1265218	114	14.00	6.50	17.88	3.00
392	LG_II	1268501	1268662	162	162.00	6.88	18.93	6.00
393	LG_II	1274547	1274810	264	80.00	43.00	118.26	10.00
394	LG_II	1304254	1304424	171	4.00	3.50	9.63	3.00
395	LG_II	1316364	1316388	25	66.00	66.00	181.51	66.00
396	LG_II	1567416	1567570	155	4.00	3.00	8.26	3.00
397	LG_II	1622766	1622789	24	4.00	4.00	11.00	4.00
398	LG_II	1720620	1720967	348	16.00	5.35	14.71	4.00
399	LG_II	1880552	1881217	666	11.00	8.50	23.38	6.00
400	LG_II	1942777	1942800	24	3.00	3.00	8.25	3.00
401	LG_II	2032160	2032245	86	3.00	3.00	8.25	3.00
402	LG_II	2102814	2102930	117	6.00	3.00	8.25	0
403	LG_II	2109557	2109577	21	3.00	3.00	8.25	3.00
404	LG_II	2110181	2110331	151	4.00	4.00	11.00	4.00
405	LG_II	2216007	2216103	97	5.00	5.00	13.75	5.00
406	LG_II	2473040	2473130	91	5.00	3.31	9.10	3.00
407	LG_II	2492132	2492272	141	13.00	6.87	18.90	6.00
408	LG_II	2555281	2556003	723	20.00	8.87	24.38	1.00
409	LG_II	2736924	2736947	24	4.00	4.00	11.00	4.00
410	LG_II	2737701	2737724	24	1201.00	96.71	265.97	0
411	LG_II	2967539	2967694	156	3.00	3.00	8.25	3.00
412	LG_II	3054974	3054996	23	648.00	286.89	788.98	1.00
413	LG_II	3057573	3057594	22	127.00	25.89	71.20	0
414	LG_II	3069336	3069357	22	3.00	3.00	8.25	3.00
415	LG_II	3331964	3332006	43	4.00	4.00	11.00	4.00
416	LG_II	3452916	3452934	19	3.00	3.00	8.25	3.00
417	LG_II	3499718	3499838	121	8.00	7.00	19.25	6.00
418	LG_II	3634292	3634624	333	3.00	3.00	8.25	3.00
419	LG_II	3650013	3650595	583	292.00	3.80	10.45	3.00
420	LG_II	3702332	3702404	73	6.00	6.00	16.50	6.00
421	LG_II	3717436	3717481	46	6.00	5.00	13.75	4.00
422	LG_II	3718252	3719650	1399	17.00	13.51	37.14	11.00
423	LG_II	3860230	3862765	2536	256.00	23.78	65.40	1.00
424	LG_II	3869231	3875311	6081	1047.00	172.19	473.53	79.00
425	LG_II	3884947	3885049	103	3.00	3.00	8.25	3.00
426	LG_II	3971157	3971180	24	7.00	6.00	16.50	5.00
427	LG_II	4011506	4011734	229	96.00	25.53	70.22	0
428	LG_II	4102440	4102463	24	3.00	3.00	8.25	3.00
429	LG_II	4253690	4253713	24	3.00	3.00	8.25	3.00
430	LG_II	4265748	4266008	261	4.00	4.00	11.00	4.00
431	LG_II	4383077	4383149	73	14.00	4.19	11.51	4.00
432	LG_II	4393286	4393335	50	4.00	4.00	11.00	4.00
433	LG_II	4480781	4480802	22	3.00	3.00	8.25	3.00
434	LG_II	4508570	4508671	102	18.00	3.72	10.24	1.00
435	LG_II	4708564	4708581	18	4.00	4.00	11.00	4.00
436	LG_II	4763578	4763698	121	6.00	6.00	16.50	6.00
437	LG_II	4827196	4827477	282	16.00	4.36	12.00	4.00
438	LG_II	4910773	4911081	309	13.00	10.00	27.50	7.00
439	LG_II	5050956	5051549	594	6.00	5.50	15.13	5.00
440	LG_II	5327123	5327144	22	3.00	3.00	8.25	3.00
441	LG_II	5353496	5353623	128	7.00	7.00	19.25	7.00
442	LG_II	5479766	5479815	50	3.00	3.00	8.25	3.00
443	LG_II	5782649	5782672	24	4.00	4.00	11.00	4.00
444	LG_II	5826972	5827406	435	8.00	8.00	22.00	8.00
445	LG_II	5828074	5828161	88	10.00	10.00	27.50	10.00
446	LG_II	5828526	5828621	96	5.00	5.00	13.75	5.00
447	LG_II	5867974	5868235	262	14.00	7.54	20.75	7.00
448	LG_II	6173113	6173214	102	5.00	5.00	13.75	5.00
449	LG_II	6231886	6232070	185	13.00	4.60	12.66	4.00
450	LG_II	6424058	6424113	56	16.00	6.48	17.81	2.00
451	LG_II	6646591	6646691	101	4.00	4.00	11.00	4.00
452	LG_II	6648143	6648490	348	3.00	3.00	8.25	3.00
453	LG_II	6746981	6747002	22	4.00	4.00	11.00	4.00
454	LG_II	6761980	6762036	57	3.00	3.00	8.25	3.00
455	LG_II	6781052	6781124	73	3.00	3.00	8.25	3.00
456	LG_II	6949590	6949627	38	3.00	3.00	8.25	3.00
457	LG_II	6980160	6980187	28	3.00	3.00	8.25	3.00
458	LG_II	7025257	7025450	194	11.00	11.00	30.25	11.00
459	LG_II	7227065	7227141	77	3.00	3.00	8.25	3.00
460	LG_II	7489078	7489100	23	3.00	3.00	8.25	3.00
461	LG_II	7492972	7492990	19	3.00	3.00	8.25	3.00
462	LG_II	7635616	7635638	23	3.00	3.00	8.25	3.00
463	LG_II	7650803	7650906	104	6.00	3.50	9.63	1.00
464	LG_II	7935262	7935406	145	3.00	3.00	8.25	3.00
465	LG_II	8002104	8002127	24	4.00	4.00	11.00	4.00
466	LG_II	8016083	8016106	24	4.00	4.00	11.00	4.00
467	LG_II	8190887	8190904	18	3.00	3.00	8.25	3.00
468	LG_II	8337546	8337857	312	5.00	5.00	13.75	5.00
469	LG_II	8343560	8343582	23	3.00	3.00	8.25	3.00
470	LG_II	8363243	8363268	26	4.00	4.00	11.00	4.00
471	LG_II	8526039	8526206	168	102.00	3.03	8.34	2.00
472	LG_II	8536587	8536609	23	3.00	3.00	8.25	3.00
473	LG_II	8620120	8620143	24	3.00	3.00	8.25	3.00
474	LG_II	8632017	8632050	34	3.00	3.00	8.25	3.00
475	LG_II	8673930	8673953	24	3.00	3.00	8.25	3.00
476	LG_II	8717583	8717772	190	5.00	3.11	8.55	3.00
477	LG_II	8832787	8832805	19	3.00	3.00	8.25	3.00
478	LG_II	8903622	8903976	355	19.00	5.23	14.37	4.00
479	LG_II	8991192	8991443	252	5.00	5.00	13.75	5.00
480	LG_II	9051424	9051541	118	4.00	3.01	8.27	3.00
481	LG_II	9089462	9089508	47	5.00	5.00	13.75	5.00
482	LG_II	9094498	9096486	1989	34.00	31.50	86.63	29.00
483	LG_II	9300364	9300505	142	80.00	4.26	11.71	4.00
484	LG_II	9457052	9457388	337	3.00	3.00	8.25	3.00
485	LG_II	9567197	9567461	265	10.00	3.23	8.88	3.00
486	LG_II	9708061	9708081	21	3.00	3.00	8.25	3.00
487	LG_II	9734884	9735452	569	44.00	22.00	60.50	0
488	LG_II	9735864	9736225	362	13.00	6.50	17.88	0
489	LG_II	9750421	9750471	51	5.00	5.00	13.75	5.00
490	LG_II	9790459	9790692	234	5.00	3.02	8.30	3.00
491	LG_II	9905896	9906129	234	3.00	3.00	8.25	3.00
492	LG_II	9910563	9910875	313	3.00	3.00	8.25	3.00
493	LG_II	10051610	10051797	188	159.00	3.76	10.35	1.00
494	LG_II	10095829	10096064	236	6.00	6.00	16.50	6.00
495	LG_II	10288105	10288128	24	3.00	3.00	8.25	3.00
496	LG_II	10338887	10339092	206	3.00	3.00	8.25	3.00
497	LG_II	10369395	10369418	24	4.00	4.00	11.00	4.00
498	LG_II	10371096	10371154	59	15.00	3.02	8.29	3.00
499	LG_II	10701575	10701627	53	5.00	4.01	11.03	4.00
500	LG_II	10721037	10721523	487	66.00	4.79	13.16	1.00
501	LG_II	10932670	10932777	108	3.00	3.00	8.25	3.00
502	LG_II	10933970	10934298	329	6.00	5.00	13.75	4.00
503	LG_II	10934915	10935291	377	10.00	8.50	23.38	7.00
504	LG_II	10935604	10935961	358	6.00	5.50	15.13	5.00
505	LG_II	10936340	10937552	1213	15.00	13.50	37.13	12.00
506	LG_II	11176194	11176356	163	8.00	4.31	11.85	4.00
507	LG_II	11343996	11345650	1655	760.00	4.23	11.62	0
508	LG_II	11364338	11364361	24	3.00	3.00	8.25	3.00
509	LG_II	11552566	11552646	81	209.00	14.92	41.03	0
510	LG_II	11725249	11725272	24	3.00	3.00	8.25	3.00
511	LG_II	11762148	11763302	1155	87.00	86.00	236.51	85.00
512	LG_II	11764337	11764745	409	6.00	6.00	16.50	6.00
513	LG_II	11847815	11847900	86	12.00	12.00	33.00	12.00
514	LG_II	11850014	11850119	106	6.00	3.92	10.77	3.00
515	LG_II	11913466	11913661	196	4.00	3.50	9.63	3.00
516	LG_II	11946831	11948534	1704	94.00	10.06	27.68	0
517	LG_II	12259754	12259773	20	8.00	4.00	11.00	0
518	LG_II	12265222	12265241	20	8.00	4.00	11.00	0
519	LG_II	12342002	12342187	186	63.00	36.79	101.17	34.00
520	LG_II	12342606	12342702	97	8.00	8.00	22.00	8.00
521	LG_II	12343129	12343665	537	586.00	315.07	866.47	228.00
522	LG_II	12343967	12344119	153	46.00	45.00	123.76	44.00
523	LG_II	12344460	12344721	262	5.00	4.17	11.46	4.00
524	LG_II	12403947	12403967	21	3.00	3.00	8.25	3.00
525	LG_II	12487216	12487236	21	51.00	25.50	70.13	0
526	LG_II	12693705	12693725	21	3.00	3.00	8.25	3.00
527	LG_II	12891291	12891524	234	3.00	3.00	8.25	3.00
528	LG_II	12918757	12919280	524	6.00	5.50	15.13	5.00
529	LG_II	12943125	12943257	133	49.00	4.11	11.30	3.00
530	LG_II	12962629	12962807	179	4.00	4.00	11.00	4.00
531	LG_II	12977375	12977398	24	7.00	3.50	9.63	0
532	LG_II	12980901	12981015	115	18.00	18.00	49.50	18.00
533	LG_II	13041320	13041343	24	3.00	3.00	8.25	3.00
534	LG_II	13053729	13054102	374	4.00	4.00	11.00	4.00
535	LG_II	13289105	13289124	20	3.00	3.00	8.25	3.00
536	LG_II	13390710	13391024	315	2195.00	439.54	1208.80	1.00
537	LG_II	13473447	13473470	24	3.00	3.00	8.25	3.00
538	LG_II	13668152	13668273	122	1206.00	96.80	266.20	0
539	LG_II	13742252	13742470	219	4.00	4.00	11.00	4.00
540	LG_II	13829071	13829094	24	3.00	3.00	8.25	3.00
541	LG_II	14061338	14061530	193	47.00	3.27	9.00	3.00
542	LG_II	14121893	14121917	25	5.00	3.00	8.25	1.00
543	LG_II	14170577	14170600	24	3.00	3.00	8.25	3.00
544	LG_II	14180793	14180874	82	137.00	137.00	376.77	137.00
545	LG_II	14184789	14184811	23	4.00	4.00	11.00	4.00
546	LG_II	14214801	14214919	119	9.00	4.21	11.59	4.00
547	LG_II	14320103	14321669	1567	404.00	332.33	913.96	264.00
548	LG_II	14322091	14322766	676	667.00	666.00	1831.59	665.00
549	LG_II	14822102	14822308	207	4.00	3.00	8.25	2.00
550	LG_II	14921054	14921074	21	4.00	4.00	11.00	4.00
551	LG_II	14949522	14949683	162	34.00	3.80	10.45	3.00
552	LG_II	15116766	15117006	241	6.00	6.00	16.50	6.00
553	LG_II	15132562	15132582	21	285.00	57.00	156.76	0
554	LG_II	15260191	15260739	549	3.00	3.00	8.25	3.00
555	LG_II	15308264	15308287	24	3.00	3.00	8.25	3.00
556	LG_II	15382728	15382880	153	64.00	5.43	14.94	5.00
557	LG_II	15429641	15429683	43	132.00	22.81	62.74	0
558	LG_II	15643116	15643463	348	15.00	5.00	13.75	0
559	LG_II	15680007	15680116	110	13.00	3.20	8.79	3.00
560	LG_II	15811057	15811097	41	22.00	3.69	10.16	0
561	LG_II	15898881	15898904	24	4.00	4.00	11.00	4.00
562	LG_II	16070862	16071090	229	6.00	6.00	16.50	6.00
563	LG_II	16072184	16072291	108	72.00	3.11	8.55	0
564	LG_II	16310531	16310641	111	17.00	5.92	16.27	0
565	LG_II	16465803	16465827	25	50.00	16.67	45.84	0
566	LG_II	16593408	16593593	186	3.00	3.00	8.25	3.00
567	LG_II	16878915	16879066	152	62.00	3.77	10.36	1.00
568	LG_II	16909422	16909655	234	6697.00	6697.00	1.84e+04	6697.00
569	LG_II	17246725	17248413	1689	764.00	3.96	10.88	0
570	LG_II	17626854	17628249	1396	876.00	6.14	16.87	1.00
571	LG_II	17674617	17674638	22	5.00	5.00	13.75	5.00
572	LG_II	17760586	17760611	26	62.00	15.32	42.12	0
573	LG_II	17773416	17773439	24	3.00	3.00	8.25	3.00
574	LG_II	17806635	17806882	248	7.00	6.00	16.50	5.00
575	LG_II	17807614	17808045	432	11.00	7.50	20.63	4.00
576	LG_II	17820171	17821485	1315	25.00	6.02	16.55	0
577	LG_II	18263789	18263840	52	3.00	3.00	8.25	3.00
578	LG_II	18264728	18265478	751	28.00	22.58	62.11	18.00
579	LG_II	18380880	18381210	331	10.00	3.69	10.15	2.00
580	LG_II	18488232	18488255	24	2001.00	1000.50	2751.51	0
581	LG_II	18574172	18574192	21	6.00	6.00	16.50	6.00
582	LG_II	18606623	18607301	679	93.00	17.97	49.41	1.00
583	LG_II	18612821	18614212	1392	200.00	58.83	161.80	35.00
584	LG_II	18614528	18616470	1943	181.00	95.99	263.97	80.00
585	LG_II	18617412	18617785	374	261.00	177.94	489.36	148.00
586	LG_II	18863111	18863770	660	5.00	3.03	8.34	2.00
587	LG_II	18968644	18969067	424	39.00	17.00	46.75	6.00
588	LG_II	19411153	19411441	289	6.00	6.00	16.50	6.00
589	LG_II	19474120	19475313	1194	246.00	3.18	8.74	0
590	LG_II	19525952	19525983	32	3.00	3.00	8.25	3.00
591	LG_II	19662198	19662350	153	5.00	5.00	13.75	5.00
592	LG_II	19773314	19773522	209	3.00	3.00	8.25	3.00
593	LG_II	19857665	19857736	72	3.00	3.00	8.25	3.00
594	LG_II	19886192	19886270	79	7.00	3.55	9.75	2.00
595	LG_II	19887729	19887882	154	5.00	3.51	9.66	3.00
596	LG_II	20527749	20530172	2424	32.00	7.85	21.59	3.00
597	LG_II	20555275	20557062	1788	40.00	4.57	12.58	0
598	LG_II	20605937	20607253	1317	38.00	5.73	15.75	0
599	LG_II	20609622	20611320	1699	48.00	6.52	17.92	1.00
600	LG_II	20629014	20630067	1054	16.00	4.66	12.81	1.00
601	LG_II	20640361	20642148	1788	46.00	5.48	15.08	0
602	LG_II	20730793	20731696	904	30.00	4.12	11.32	0
603	LG_II	20737336	20738183	848	30.00	3.85	10.59	0
604	LG_II	20917239	20917941	703	26.00	5.01	13.77	1.00
605	LG_II	20925180	20927954	2775	77.00	17.14	47.15	7.00
606	LG_II	20934388	20936284	1897	175.00	14.00	38.49	1.00
607	LG_II	20940586	20942921	2336	92.00	32.35	88.97	21.00
608	LG_II	20949414	20949540	127	2012.00	1041.50	2864.26	89.00
609	LG_II	21160234	21160538	305	9.00	9.00	24.75	9.00
610	LG_II	21399857	21399880	24	3.00	3.00	8.25	3.00
611	LG_II	21515546	21515585	40	5.00	5.00	13.75	5.00
612	LG_II	21649723	21649838	116	11.00	9.03	24.83	9.00
613	LG_II	21665185	21669391	4207	773.00	21.60	59.41	0
614	LG_II	21820341	21820444	104	28.00	10.33	28.42	0
615	LG_II	21846052	21846147	96	56.00	56.00	154.01	56.00
616	LG_II	22026195	22026503	309	6.00	6.00	16.50	6.00
617	LG_II	22030484	22030518	35	5.00	5.00	13.75	5.00
618	LG_II	22109446	22109703	258	9.00	8.50	23.38	8.00
619	LG_II	22208808	22209184	377	14.00	4.83	13.29	0
620	LG_II	22293788	22294009	222	8.00	8.00	22.00	8.00
621	LG_II	22319523	22320866	1344	122.00	33.45	91.99	18.00
622	LG_II	22365187	22365210	24	6.00	6.00	16.50	6.00
623	LG_II	22383461	22383655	195	3.00	3.00	8.25	3.00
624	LG_II	22431944	22431961	18	4.00	4.00	11.00	4.00
625	LG_II	22547443	22547587	145	40.00	40.00	110.01	40.00
626	LG_II	22557826	22558033	208	6.00	3.67	10.08	2.00
627	LG_II	22559785	22559972	188	7.00	3.06	8.42	3.00
628	LG_II	22600165	22600676	512	5.00	4.03	11.07	4.00
629	LG_II	22886630	22886943	314	295.00	4.10	11.27	3.00
630	LG_II	22910262	22910282	21	5.00	5.00	13.75	5.00
631	LG_II	22944377	22944687	311	96.00	4.03	11.08	3.00
632	LG_II	22945873	22946192	320	4.00	4.00	11.00	4.00
633	LG_II	23130450	23130557	108	12.00	3.70	10.19	3.00
634	LG_II	23284302	23284364	63	120.00	10.91	30.00	0
635	LG_II	23468103	23468319	217	5.00	5.00	13.75	5.00
636	LG_II	23655596	23655619	24	6.00	3.00	8.25	0
637	LG_II	23665210	23665233	24	6.00	3.00	8.25	0
638	LG_II	23669840	23669889	50	4.00	4.00	11.00	4.00
639	LG_II	23694838	23696722	1885	55.00	26.48	72.83	0
640	LG_II	23697120	23700314	3195	188.00	64.66	177.82	15.00
641	LG_II	23700706	23704880	4175	210.00	158.88	436.95	125.00
642	LG_II	23787704	23787727	24	4.00	4.00	11.00	4.00
643	LG_II	23846406	23846577	172	22.00	6.32	17.37	0
644	LG_II	23866661	23866832	172	22.00	6.32	17.37	0
645	LG_II	23900518	23900689	172	16.00	3.98	10.95	0
646	LG_II	24079133	24079159	27	4.00	4.00	11.00	4.00
647	LG_II	24099363	24099805	443	4.00	3.50	9.63	3.00
648	LG_II	24107302	24107881	580	86.00	6.30	17.32	0
649	LG_II	24130466	24130749	284	4.00	4.00	11.00	4.00
650	LG_II	24160794	24161038	245	4.00	4.00	11.00	4.00
651	LG_II	24190020	24190360	341	5.00	5.00	13.75	5.00
652	LG_II	24231097	24233747	2651	68.00	7.84	21.56	0
653	LG_II	24346060	24347244	1185	188.00	3.93	10.80	0
654	LG_II	24385290	24387174	1885	185.00	3.72	10.24	0
655	LG_III	20050	20574	525	39.00	11.92	32.77	2.00
656	LG_III	60372	61245	874	28.00	6.06	16.67	6.00
657	LG_III	98674	99053	380	12.00	5.07	13.95	5.00
658	LG_III	361592	362261	670	164.00	17.43	47.95	0
659	LG_III	587891	587911	21	5.00	5.00	13.75	5.00
660	LG_III	588266	590855	2590	226.00	31.10	85.53	0
661	LG_III	604613	604642	30	22.00	3.67	10.08	0
662	LG_III	612989	613021	33	24.00	4.17	11.46	0
663	LG_III	962008	962375	368	9.00	6.00	16.50	3.00
664	LG_III	1558391	1561693	3303	329.00	25.03	68.84	0
665	LG_III	1563118	1563590	473	72.00	5.39	14.83	0
666	LG_III	1569108	1569617	510	392.00	62.40	171.61	0
667	LG_III	1692184	1693078	895	70.00	4.56	12.53	0
668	LG_III	1717187	1719062	1876	28.00	5.76	15.83	3.00
669	LG_III	1724623	1726662	2040	807.00	4.67	12.84	0
670	LG_III	1732070	1732916	847	34.00	4.37	12.01	3.00
671	LG_III	1774987	1776823	1837	77.00	4.29	11.80	0
672	LG_III	1816335	1816830	496	25.00	5.08	13.97	5.00
673	LG_III	1821644	1822770	1127	19.00	5.85	16.10	0
674	LG_III	1823112	1823255	144	8.00	4.91	13.51	4.00
675	LG_III	1824070	1824764	695	28.00	10.87	29.88	8.00
676	LG_III	1950970	1952577	1608	537.00	88.29	242.81	17.00
677	LG_III	2332660	2332681	22	3.00	3.00	8.25	3.00
678	LG_III	2349454	2349477	24	3.00	3.00	8.25	3.00
679	LG_III	2515237	2515950	714	6.00	4.50	12.38	3.00
680	LG_III	2521141	2522317	1177	317.00	292.00	803.04	267.00
681	LG_III	2523627	2524055	429	63.00	61.50	169.13	60.00
682	LG_III	2647689	2648631	943	718.00	3.48	9.56	0
683	LG_III	2714691	2714837	147	2896.00	1448.00	3982.19	0
684	LG_III	2736270	2738343	2074	331.00	68.43	188.18	37.00
685	LG_III	2744589	2746631	2043	84.00	14.77	40.62	0
686	LG_III	2749794	2751671	1878	52.00	4.85	13.35	0
687	LG_III	2921452	2922773	1322	721.00	3.38	9.31	0
688	LG_III	3098179	3098236	58	698.00	3.57	9.82	0
689	LG_III	3107098	3107155	58	698.00	3.57	9.82	0
690	LG_III	3124808	3125157	350	82.00	6.26	17.22	0
691	LG_III	3125607	3126115	509	75.00	4.00	10.99	0
692	LG_III	3542074	3542144	71	24.00	16.00	44.00	8.00
693	LG_III	3542598	3543420	823	104.00	28.37	78.01	1.00
694	LG_III	3552940	3553021	82	46.00	7.67	21.08	0
695	LG_III	3557915	3557996	82	46.00	7.67	21.08	0
696	LG_III	3649692	3649712	21	3.00	3.00	8.25	3.00
697	LG_III	3733765	3734111	347	18.00	4.37	12.01	0
698	LG_III	3739080	3739101	22	9.00	4.50	12.38	0
699	LG_III	3773505	3773579	75	16.00	4.93	13.57	4.00
700	LG_III	3891804	3891925	122	3.00	3.00	8.25	3.00
701	LG_III	3937545	3937647	103	6.00	6.00	16.50	6.00
702	LG_III	3981179	3981218	40	4.00	4.00	11.00	4.00
703	LG_III	4150891	4150910	20	4.00	4.00	11.00	4.00
704	LG_III	4376012	4376034	23	3.00	3.00	8.25	3.00
705	LG_III	4531087	4531109	23	3.00	3.00	8.25	3.00
706	LG_III	4547617	4547640	24	4.00	4.00	11.00	4.00
707	LG_III	4759885	4759951	67	6.00	5.01	13.78	5.00
708	LG_III	4892995	4893456	462	16.00	16.00	44.00	16.00
709	LG_III	4939931	4939951	21	3.00	3.00	8.25	3.00
710	LG_III	5240546	5240716	171	5.00	5.00	13.75	5.00
711	LG_III	5241512	5242095	584	12.00	10.50	28.88	9.00
712	LG_III	5276071	5276409	339	3.00	3.00	8.25	3.00
713	LG_III	5441906	5441974	69	11.00	11.00	30.25	11.00
714	LG_III	5614714	5614733	20	13.00	4.33	11.92	0
715	LG_III	5972089	5972112	24	3.00	3.00	8.25	3.00
716	LG_III	6263280	6264474	1195	168.00	15.12	41.57	11.00
717	LG_III	6402165	6403926	1762	69.00	12.41	34.12	0
718	LG_III	6480219	6480289	71	5.00	3.00	8.25	1.00
719	LG_III	6481086	6481109	24	3.00	3.00	8.25	3.00
720	LG_III	6664269	6664774	506	4.00	3.50	9.63	3.00
721	LG_III	6753049	6753069	21	5.00	5.00	13.75	5.00
722	LG_III	6836981	6837003	23	4.00	4.00	11.00	4.00
723	LG_III	6879016	6879158	143	203.00	203.00	558.28	203.00
724	LG_III	7293952	7293972	21	3.00	3.00	8.25	3.00
725	LG_III	7421923	7422052	130	12.00	3.45	9.49	2.00
726	LG_III	7559388	7559465	78	187.00	187.00	514.27	187.00
727	LG_III	7642479	7642588	110	65.00	4.12	11.33	4.00
728	LG_III	7929331	7930562	1232	205.00	3.55	9.77	0
729	LG_III	7959361	7959383	23	4.00	4.00	11.00	4.00
730	LG_III	7995454	7995949	496	5.00	5.00	13.75	5.00
731	LG_III	8204868	8205497	630	45.00	4.22	11.62	0
732	LG_III	8205936	8207606	1671	748.00	4.55	12.52	0
733	LG_III	8298848	8300807	1960	746.00	3.61	9.93	0
734	LG_III	8399806	8400012	207	449.00	94.80	260.72	0
735	LG_III	8435883	8436100	218	13.00	10.50	28.88	8.00
736	LG_III	8706904	8707023	120	3.00	3.00	8.25	3.00
737	LG_III	8733684	8734035	352	5.00	4.50	12.38	4.00
738	LG_III	8735084	8735563	480	8.00	5.50	15.13	3.00
739	LG_III	8829777	8829821	45	3.00	3.00	8.25	3.00
740	LG_III	9434066	9434269	204	3.00	3.00	8.25	3.00
741	LG_III	9458732	9458755	24	3.00	3.00	8.25	3.00
742	LG_III	9515008	9515097	90	4.00	4.00	11.00	4.00
743	LG_III	9641942	9641961	20	3.00	3.00	8.25	3.00
744	LG_III	9741211	9741297	87	4.00	4.00	11.00	4.00
745	LG_III	9793750	9793773	24	4.00	4.00	11.00	4.00
746	LG_III	9795178	9795331	154	169.00	3.37	9.25	2.00
747	LG_III	9829717	9829824	108	7.00	7.00	19.25	7.00
748	LG_III	9830142	9830199	58	3.00	3.00	8.25	3.00
749	LG_III	9830578	9830742	165	4.00	3.50	9.63	3.00
750	LG_III	9893901	9893920	20	5.00	5.00	13.75	5.00
751	LG_III	10263222	10263520	299	4.00	3.17	8.71	3.00
752	LG_III	10287296	10287487	192	503.00	3.07	8.43	0
753	LG_III	10365047	10365109	63	5.00	5.00	13.75	5.00
754	LG_III	10386020	10386148	129	42.00	3.21	8.83	3.00
755	LG_III	10425333	10425450	118	3.00	3.00	8.25	3.00
756	LG_III	10697664	10697780	117	51.00	3.12	8.57	0
757	LG_III	10759840	10759934	95	3.00	3.00	8.25	3.00
758	LG_III	10938523	10939643	1121	16.00	16.00	44.00	16.00
759	LG_III	10964675	10964798	124	142.00	3.41	9.38	3.00
760	LG_III	10997772	10997921	150	50.00	4.89	13.46	3.00
761	LG_III	11183188	11183260	73	4.00	4.00	11.00	4.00
762	LG_III	11210045	11210069	25	3.00	3.00	8.25	3.00
763	LG_III	11317874	11317998	125	4.00	4.00	11.00	4.00
764	LG_III	11408454	11408477	24	3.00	3.00	8.25	3.00
765	LG_III	11444113	11444163	51	6.00	6.00	16.50	6.00
766	LG_III	11510240	11510261	22	20.00	20.00	55.00	20.00
767	LG_III	11602523	11603062	540	8.00	6.50	17.88	5.00
768	LG_III	11611575	11612698	1124	71.00	5.56	15.29	0
769	LG_III	11621633	11621902	270	3.00	3.00	8.25	3.00
770	LG_III	12014653	12014827	175	26.00	3.34	9.18	3.00
771	LG_III	12269542	12269935	394	19.00	18.50	50.88	18.00
772	LG_III	12435814	12435977	164	3.00	3.00	8.25	3.00
773	LG_III	12473167	12473411	245	3.00	3.00	8.25	3.00
774	LG_III	12495773	12496106	334	4.00	4.00	11.00	4.00
775	LG_III	12538749	12538772	24	108.00	6.01	16.53	0
776	LG_III	12646575	12646753	179	81.00	3.06	8.42	1.00
777	LG_III	12739845	12739942	98	11.00	10.02	27.55	10.00
778	LG_III	12749620	12750287	668	51.00	5.21	14.34	5.00
779	LG_III	12798037	12798096	60	4.00	4.00	11.00	4.00
780	LG_III	12876477	12876964	488	7.00	7.00	19.25	7.00
781	LG_III	12902571	12902601	31	3.00	3.00	8.25	3.00
782	LG_III	12938549	12938832	284	4.00	3.50	9.63	3.00
783	LG_III	13006189	13006209	21	3.00	3.00	8.25	3.00
784	LG_III	13011164	13011187	24	169.00	84.50	232.39	0
785	LG_III	13060638	13060657	20	5.00	5.00	13.75	5.00
786	LG_III	13063573	13064424	852	14.00	13.50	37.13	13.00
787	LG_III	13068490	13068508	19	3.00	3.00	8.25	3.00
788	LG_III	13104902	13105115	214	19.00	4.61	12.67	4.00
789	LG_III	13243109	13243132	24	5.00	5.00	13.75	5.00
790	LG_III	13278302	13278381	80	3.00	3.00	8.25	3.00
791	LG_III	13301890	13301912	23	8.00	8.00	22.00	8.00
792	LG_III	13311108	13311153	46	12.00	3.00	8.25	0
793	LG_III	13375930	13376022	93	17.00	3.34	9.18	3.00
794	LG_III	13627600	13629651	2052	162.00	73.33	201.68	7.00
795	LG_III	13636997	13638436	1440	152.00	64.83	178.30	0
796	LG_III	13643006	13643614	609	7.00	3.50	9.63	0
797	LG_III	13649471	13650079	609	7.00	3.50	9.63	0
798	LG_III	13654733	13654923	191	35.00	10.92	30.02	0
799	LG_III	13687073	13687093	21	6.00	6.00	16.50	6.00
800	LG_III	13985775	13985794	20	4.00	4.00	11.00	4.00
801	LG_III	14189521	14189562	42	5.00	5.00	13.75	5.00
802	LG_III	14394894	14395527	634	27.00	3.88	10.67	3.00
803	LG_III	14406868	14406951	84	617.00	203.33	559.19	0
804	LG_III	14511834	14512000	167	47.00	3.14	8.65	3.00
805	LG_III	14608275	14608296	22	3.00	3.00	8.25	3.00
806	LG_III	14667848	14667881	34	6.00	6.00	16.50	6.00
807	LG_III	14812104	14812417	314	13.00	3.80	10.45	3.00
808	LG_III	14878945	14878965	21	8.00	8.00	22.00	8.00
809	LG_III	14962888	14962911	24	3.00	3.00	8.25	3.00
810	LG_III	15057405	15057425	21	4.00	4.00	11.00	4.00
811	LG_III	15140298	15141067	770	177.00	4.30	11.84	3.00
812	LG_III	15316759	15316809	51	3.00	3.00	8.25	3.00
813	LG_III	15317714	15317867	154	6.00	4.50	12.38	3.00
814	LG_III	15321178	15321797	620	150.00	78.50	215.89	14.00
815	LG_III	15419796	15419893	98	56.00	5.77	15.88	0
816	LG_III	15451017	15451198	182	4.00	4.00	11.00	4.00
817	LG_III	15480569	15480590	22	51.00	4.75	13.05	0
818	LG_III	15551391	15551579	189	79.00	6.80	18.70	0
819	LG_III	15663027	15663050	24	4.00	4.00	11.00	4.00
820	LG_III	15666407	15666442	36	4.00	4.00	11.00	4.00
821	LG_III	15666949	15667428	480	6.00	3.00	8.25	2.00
822	LG_III	15985787	15986233	447	5.00	3.50	9.63	2.00
823	LG_III	15992303	15992326	24	5.00	5.00	13.75	5.00
824	LG_III	16049997	16050020	24	4.00	4.00	11.00	4.00
825	LG_III	16054514	16055025	512	3.00	3.00	8.25	3.00
826	LG_III	16106650	16106671	22	4.00	4.00	11.00	4.00
827	LG_III	16188564	16188675	112	5.00	3.50	9.63	2.00
828	LG_III	16213414	16213683	270	51.00	3.81	10.48	3.00
829	LG_III	16297083	16298753	1671	133.00	8.39	23.07	0
830	LG_III	16336774	16336797	24	3.00	3.00	8.25	3.00
831	LG_III	16743207	16744843	1637	349.00	15.45	42.48	0
832	LG_III	16853744	16854004	261	4.00	4.00	11.00	4.00
833	LG_III	17132092	17132428	337	4.00	3.50	9.63	3.00
834	LG_III	17204517	17204955	439	12.00	3.20	8.81	3.00
835	LG_III	17560587	17560619	33	64.00	32.00	88.00	0
836	LG_III	17651778	17652055	278	20.00	3.72	10.22	3.00
837	LG_III	17696724	17696874	151	327.00	3.11	8.54	2.00
838	LG_III	17883606	17884113	508	13.00	13.00	35.75	13.00
839	LG_III	18168178	18169921	1744	696.00	3.38	9.30	0
840	LG_III	18386032	18386331	300	3.00	3.00	8.25	3.00
841	LG_III	18526746	18526912	167	216.00	3.36	9.25	2.00
842	LG_III	18597014	18597167	154	3.00	3.00	8.25	3.00
843	LG_III	18780951	18780974	24	3.00	3.00	8.25	3.00
844	LG_III	18845513	18845933	421	9.00	3.05	8.40	3.00
845	LG_III	18855834	18856946	1113	389.00	142.67	392.36	66.00
846	LG_III	18857602	18858610	1009	490.00	237.18	652.26	154.00
847	LG_III	18874149	18874227	79	7.00	3.00	8.26	3.00
848	LG_III	18928623	18928723	101	36.00	3.63	9.99	3.00
849	LG_III	19056298	19056315	18	3.00	3.00	8.25	3.00
850	LG_III	19100594	19102107	1514	65.00	3.91	10.75	0
851	LG_III	19109016	19110000	985	53.00	7.86	21.62	0
852	LG_IV	133553	133573	21	3.00	3.00	8.25	3.00
853	LG_IV	185072	185095	24	231.00	33.68	92.62	0
854	LG_IV	287097	287912	816	9.00	7.50	20.63	6.00
855	LG_IV	327598	328044	447	4.00	4.00	11.00	4.00
856	LG_IV	328888	329296	409	4.00	4.00	11.00	4.00
857	LG_IV	396547	396570	24	5.00	5.00	13.75	5.00
858	LG_IV	447108	447394	287	4.00	4.00	11.00	4.00
859	LG_IV	474452	474736	285	3.00	3.00	8.25	3.00
860	LG_IV	535308	535330	23	3.00	3.00	8.25	3.00
861	LG_IV	642731	642843	113	5.00	4.50	12.38	4.00
862	LG_IV	685155	685265	111	4.00	3.33	9.17	3.00
863	LG_IV	686209	686247	39	3.00	3.00	8.25	3.00
864	LG_IV	710576	710599	24	3.00	3.00	8.25	3.00
865	LG_IV	723333	723660	328	4.00	4.00	11.00	4.00
866	LG_IV	727084	728343	1260	52.00	35.67	98.09	21.00
867	LG_IV	745197	745220	24	6.00	6.00	16.50	6.00
868	LG_IV	1012471	1013756	1286	334.00	4.52	12.42	0
869	LG_IV	1650928	1650952	25	14.00	14.00	38.50	14.00
870	LG_IV	1651622	1651645	24	29.00	29.00	79.75	29.00
871	LG_IV	1652538	1652869	332	3.00	3.00	8.25	3.00
872	LG_IV	1653426	1653446	21	3.00	3.00	8.25	3.00
873	LG_IV	1705341	1705808	468	6.00	5.50	15.13	5.00
874	LG_IV	1706196	1706493	298	6.00	5.50	15.13	5.00
875	LG_IV	1816924	1816984	61	8.00	3.50	9.63	3.00
876	LG_IV	1930545	1930602	58	8.00	3.38	9.29	3.00
877	LG_IV	2011845	2014029	2185	263.00	51.45	141.50	2.00
878	LG_IV	2014453	2016304	1852	282.00	81.11	223.07	27.00
879	LG_IV	2458430	2458453	24	3.00	3.00	8.25	3.00
880	LG_IV	2653001	2653024	24	3.00	3.00	8.25	3.00
881	LG_IV	3089092	3089112	21	26.00	8.67	23.83	0
882	LG_IV	3144033	3144051	19	6.00	6.00	16.50	6.00
883	LG_IV	3184293	3184395	103	3.00	3.00	8.25	3.00
884	LG_IV	3203703	3203726	24	3.00	3.00	8.25	3.00
885	LG_IV	3249121	3249144	24	3.00	3.00	8.25	3.00
886	LG_IV	3355155	3355415	261	6.00	6.00	16.50	6.00
887	LG_IV	3407379	3407451	73	11.00	6.00	16.50	1.00
888	LG_IV	3411452	3411472	21	11.00	5.50	15.13	0
889	LG_IV	3453467	3453546	80	11.00	6.00	16.50	1.00
890	LG_IV	3807580	3807800	221	13.00	4.02	11.07	4.00
891	LG_IV	3892953	3893093	141	3.00	3.00	8.25	3.00
892	LG_IV	3924929	3925060	132	5.00	5.00	13.75	5.00
893	LG_IV	3941261	3941284	24	4.00	4.00	11.00	4.00
894	LG_IV	4169279	4169300	22	3.00	3.00	8.25	3.00
895	LG_IV	4265546	4265629	84	4.00	4.00	11.00	4.00
896	LG_IV	4266932	4267079	148	161.00	3.64	10.00	3.00
897	LG_IV	4293708	4293733	26	3.00	3.00	8.25	3.00
898	LG_IV	4464192	4464257	66	5.00	4.00	11.00	3.00
899	LG_IV	4486459	4486481	23	3.00	3.00	8.25	3.00
900	LG_IV	4920878	4920898	21	3.00	3.00	8.25	3.00
901	LG_IV	4974812	4974832	21	4.00	4.00	11.00	4.00
902	LG_IV	5092221	5092309	89	5.00	4.33	11.92	4.00
903	LG_IV	5099721	5100296	576	6.00	6.00	16.50	6.00
904	LG_IV	5409605	5410031	427	10.00	3.54	9.74	0
905	LG_IV	5496085	5496577	493	31.00	29.00	79.75	27.00
906	LG_IV	5496983	5497576	594	93.00	57.00	156.76	21.00
907	LG_IV	5785944	5785973	30	10.00	3.85	10.58	0
908	LG_IV	6004551	6004938	388	3.00	3.00	8.25	3.00
909	LG_IV	6006028	6006114	87	29.00	13.00	35.75	4.00
910	LG_IV	6042217	6042238	22	6.00	6.00	16.50	6.00
911	LG_IV	6093878	6093899	22	3.00	3.00	8.25	3.00
912	LG_IV	6181011	6181169	159	40.00	5.64	15.51	5.00
913	LG_IV	6355477	6355618	142	3.00	3.00	8.25	3.00
914	LG_IV	6431117	6431705	589	14.00	5.30	14.58	0
915	LG_IV	6464709	6464732	24	4.00	4.00	11.00	4.00
916	LG_IV	6840509	6841109	601	22.00	22.00	60.50	22.00
917	LG_IV	6847615	6847855	241	12.00	7.50	20.63	3.00
918	LG_IV	6853507	6853602	96	9.00	4.50	12.38	0
919	LG_IV	7001646	7001698	53	4.00	4.00	11.00	4.00
920	LG_IV	7017020	7018995	1976	58.00	52.22	143.62	50.00
921	LG_IV	7023178	7023201	24	3.00	3.00	8.25	3.00
922	LG_IV	7126734	7129112	2379	726.00	9.21	25.33	0
923	LG_IV	7257044	7257341	298	5.00	4.00	11.01	4.00
924	LG_IV	7352819	7352839	21	3.00	3.00	8.25	3.00
925	LG_IV	7406405	7406615	211	34.00	4.86	13.36	0
926	LG_IV	7550359	7550619	261	60.00	4.68	12.88	0
927	LG_IV	7551324	7551689	366	31.00	25.35	69.73	25.00
928	LG_IV	7553820	7554637	818	38.00	5.22	14.34	1.00
929	LG_IV	7656685	7656734	50	3.00	3.00	8.25	3.00
930	LG_IV	7665848	7665866	19	3.00	3.00	8.25	3.00
931	LG_IV	7676008	7676064	57	3.00	3.00	8.25	3.00
932	LG_IV	7750973	7751090	118	8.00	8.00	22.00	8.00
933	LG_IV	7894044	7894067	24	3.00	3.00	8.25	3.00
934	LG_IV	8052850	8053313	464	66.00	4.51	12.41	4.00
935	LG_IV	8075072	8075295	224	155.00	6.31	17.35	0
936	LG_IV	8124850	8124991	142	9.00	3.07	8.44	2.00
937	LG_IV	8441052	8441075	24	9.00	3.00	8.25	0
938	LG_IV	8600469	8600577	109	134.00	36.17	99.46	0
939	LG_IV	8603509	8603953	445	10.00	7.08	19.48	7.00
940	LG_IV	8821773	8822004	232	76.00	3.13	8.61	3.00
941	LG_IV	8848054	8848424	371	4.00	4.00	11.00	4.00
942	LG_IV	9016127	9016152	26	4.00	4.00	11.00	4.00
943	LG_IV	9172700	9173135	436	168.00	3.72	10.22	0
944	LG_IV	9243250	9244277	1028	241.00	6.50	17.87	0
945	LG_IV	9300323	9301115	793	119.00	9.08	24.97	0
946	LG_IV	9412956	9413683	728	93.00	5.03	13.84	0
947	LG_IV	9861531	9863376	1846	899.00	5.73	15.76	0
948	LG_IV	9912864	9915592	2729	151.00	25.77	70.88	20.00
949	LG_IV	9988830	9989433	604	711.00	3.33	9.15	0
950	LG_IV	10654581	10654604	24	3.00	3.00	8.25	3.00
951	LG_IV	10725451	10730272	4822	1927.00	171.20	470.82	0
952	LG_IV	11005907	11006221	315	5.00	5.00	13.75	5.00
953	LG_IV	11096735	11096758	24	3.00	3.00	8.25	3.00
954	LG_IV	11157407	11157525	119	706.00	3.32	9.14	0
955	LG_IV	11158502	11159057	556	710.00	3.34	9.18	0
956	LG_IV	11167777	11168105	329	10.00	3.45	9.49	0
957	LG_IV	12285229	12285458	230	5.00	5.00	13.75	5.00
958	LG_IV	12317330	12319739	2410	141.00	3.05	8.39	0
959	LG_IV	12471919	12471937	19	3.00	3.00	8.25	3.00
960	LG_IV	12533243	12533266	24	6.00	6.00	16.50	6.00
961	LG_IV	12536788	12536901	114	17.00	13.00	35.75	9.00
962	LG_IV	12603264	12603424	161	8.00	6.04	16.62	6.00
963	LG_IV	13277960	13277983	24	5.00	5.00	13.75	5.00
964	LG_IV	13376822	13376942	121	35.00	35.00	96.25	35.00
965	LG_IV	13400206	13400252	47	3.00	3.00	8.25	3.00
966	LG_IV	13610291	13611607	1317	67.00	3.11	8.55	0
967	LG_IV	13613958	13613981	24	3.00	3.00	8.25	3.00
968	LG_IV	13727126	13727401	276	3.00	3.00	8.25	3.00
969	LG_IV	13790808	13790831	24	4.00	4.00	11.00	4.00
970	LG_IV	14009043	14009061	19	4.00	4.00	11.00	4.00
971	LG_IV	14285041	14285199	159	10.00	3.05	8.38	2.00
972	LG_IV	14302698	14302825	128	3.00	3.00	8.25	3.00
973	LG_IV	14410017	14415342	5326	586.00	83.09	228.50	7.00
974	LG_IV	14444235	14445052	818	10.00	9.00	24.75	8.00
975	LG_IV	14473656	14473679	24	4.00	4.00	11.00	4.00
976	LG_IV	14499402	14499438	37	23.00	5.72	15.72	0
977	LG_IV	14561780	14561823	44	5.00	5.00	13.75	5.00
978	LG_IV	14566317	14566745	429	16.00	3.06	8.41	3.00
979	LG_IV	14755904	14755927	24	3.00	3.00	8.25	3.00
980	LG_IV	14877605	14877716	112	6.00	6.00	16.50	6.00
981	LG_IV	14879178	14879269	92	4.00	4.00	11.00	4.00
982	LG_IV	15059204	15061211	2008	126.00	107.33	295.18	89.00
983	LG_IV	15130983	15131230	248	4.00	4.00	11.00	4.00
984	LG_IV	15132421	15132660	240	8.00	6.00	16.50	4.00
985	LG_IV	15155345	15155448	104	6.00	6.00	16.50	6.00
986	LG_IV	15376544	15376572	29	3.00	3.00	8.25	3.00
987	LG_IV	15567163	15567392	230	6.00	4.00	11.00	3.00
988	LG_IV	15643084	15643200	117	3.00	3.00	8.25	3.00
989	LG_IV	15704513	15704560	48	3.00	3.00	8.25	3.00
990	LG_IV	15708750	15708769	20	3.00	3.00	8.25	3.00
991	LG_IV	15754337	15754450	114	11.00	11.00	30.25	11.00
992	LG_IV	15759899	15760176	278	4.00	3.50	9.63	3.00
993	LG_IV	15761887	15761930	44	3.00	3.00	8.25	3.00
994	LG_IV	15771742	15771811	70	4.00	4.00	11.00	4.00
995	LG_IV	15799547	15799768	222	3.00	3.00	8.25	3.00
996	LG_IV	15818967	15819039	73	4.00	3.50	9.63	3.00
997	LG_IV	15920630	15920782	153	3.00	3.00	8.25	3.00
998	LG_IV	15921184	15921410	227	3.00	3.00	8.25	3.00
999	LG_IV	15922084	15922170	87	4.00	4.00	11.00	4.00
1000	LG_IV	15922660	15923085	426	6.00	6.00	16.50	6.00
1001	LG_IV	16014390	16014558	169	164.00	3.16	8.69	2.00
1002	LG_IV	16115479	16115509	31	7.00	7.00	19.25	7.00
1003	LG_IV	16203268	16203393	126	28.00	10.70	29.43	6.00
1004	LG_IV	16425045	16425301	257	5.00	3.60	9.90	3.00
1005	LG_IV	16448700	16448848	149	117.00	3.15	8.65	3.00
1006	LG_IV	16457369	16457398	30	5.00	5.00	13.75	5.00
1007	LG_IX	26071	26256	186	13.00	4.45	12.24	0
1008	LG_IX	175232	175372	141	7.00	7.00	19.25	7.00
1009	LG_IX	176621	176750	130	11.00	9.50	26.13	8.00
1010	LG_IX	403998	404187	190	50.00	23.36	64.24	22.00
1011	LG_IX	430431	430454	24	3.00	3.00	8.25	3.00
1012	LG_IX	573832	573851	20	15.00	3.70	10.18	0
1013	LG_IX	630700	630785	86	3.00	3.00	8.25	3.00
1014	LG_IX	639634	639657	24	3.00	3.00	8.25	3.00
1015	LG_IX	967640	967865	226	5.00	5.00	13.75	5.00
1016	LG_IX	1151689	1151830	142	3.00	3.00	8.25	3.00
1017	LG_IX	1168264	1168481	218	141.00	37.01	101.78	30.00
1018	LG_IX	1247601	1247676	76	25.00	4.88	13.41	2.00
1019	LG_IX	1394366	1394543	178	3.00	3.00	8.25	3.00
1020	LG_IX	1681657	1681717	61	4.00	4.00	11.00	4.00
1021	LG_IX	1687112	1687224	113	17.00	3.47	9.54	3.00
1022	LG_IX	1744707	1744729	23	4.00	4.00	11.00	4.00
1023	LG_IX	1762662	1762821	160	21.00	5.33	14.66	0
1024	LG_IX	1763770	1763929	160	23.00	7.33	20.16	2.00
1025	LG_IX	1786863	1786994	132	28.00	10.70	29.43	6.00
1026	LG_IX	1924041	1924070	30	4.00	4.00	11.00	4.00
1027	LG_IX	1980670	1980909	240	15.00	4.60	12.64	4.00
1028	LG_IX	2038732	2038988	257	5.00	4.50	12.38	4.00
1029	LG_IX	2116640	2116812	173	4.00	4.00	11.00	4.00
1030	LG_IX	2117647	2117667	21	4.00	4.00	11.00	4.00
1031	LG_IX	2131372	2131395	24	5.00	5.00	13.75	5.00
1032	LG_IX	2160582	2163778	3197	1388.00	252.99	695.77	13.00
1033	LG_IX	2243432	2243517	86	7.00	7.00	19.25	7.00
1034	LG_IX	2278310	2278688	379	5.00	5.00	13.75	5.00
1035	LG_IX	2539254	2539339	86	4.00	3.25	8.94	3.00
1036	LG_IX	2601875	2603830	1956	101.00	82.33	226.43	64.00
1037	LG_IX	2671374	2671550	177	285.00	3.35	9.22	2.00
1038	LG_IX	2784254	2784274	21	4.00	4.00	11.00	4.00
1039	LG_IX	2893980	2894065	86	6.00	4.07	11.20	4.00
1040	LG_IX	2929244	2929266	23	3.00	3.00	8.25	3.00
1041	LG_IX	2963483	2963565	83	25.00	4.28	11.76	0
1042	LG_IX	3017741	3018133	393	162.00	4.75	13.06	0
1043	LG_IX	3104499	3104669	171	5.00	5.00	13.75	5.00
1044	LG_IX	3205571	3205592	22	5.00	5.00	13.75	5.00
1045	LG_IX	3304151	3304255	105	14.00	3.35	9.21	3.00
1046	LG_IX	3406649	3407425	777	4.00	3.50	9.63	3.00
1047	LG_IX	3661167	3661197	31	31.00	3.58	9.85	0
1048	LG_IX	3667582	3667666	85	4.00	4.00	11.00	4.00
1049	LG_IX	3709569	3709813	245	7.00	5.24	14.42	5.00
1050	LG_IX	3962813	3963102	290	695.00	409.08	1125.03	148.00
1051	LG_IX	3992712	3993016	305	991.00	707.92	1946.86	448.00
1052	LG_IX	4078435	4078994	560	3.00	3.00	8.25	3.00
1053	LG_IX	4395538	4395817	280	7.00	7.00	19.25	7.00
1054	LG_IX	4396209	4397038	830	6.00	6.00	16.50	6.00
1055	LG_IX	4419164	4419506	343	24.00	5.59	15.38	0
1056	LG_IX	4593035	4593408	374	79.00	71.75	197.32	69.00
1057	LG_IX	4594227	4594385	159	20.00	3.35	9.21	3.00
1058	LG_IX	4668734	4668879	146	42.00	3.66	10.07	1.00
1059	LG_IX	4867975	4868072	98	56.00	5.77	15.88	0
1060	LG_IX	5148944	5149400	457	4.00	3.00	8.25	2.00
1061	LG_IX	5151595	5151620	26	3.00	3.00	8.25	3.00
1062	LG_IX	5155695	5155723	29	3.00	3.00	8.25	3.00
1063	LG_IX	5290877	5290894	18	3.00	3.00	8.25	3.00
1064	LG_IX	5499798	5500098	301	3.00	3.00	8.25	3.00
1065	LG_IX	5771224	5771255	32	4.00	4.00	11.00	4.00
1066	LG_IX	5787617	5787635	19	3.00	3.00	8.25	3.00
1067	LG_IX	5803360	5803405	46	13.00	4.33	11.92	0
1068	LG_IX	5818659	5818980	322	6.00	3.00	8.25	0
1069	LG_IX	5880804	5880826	23	11.00	11.00	30.25	11.00
1070	LG_IX	5980510	5980696	187	6.00	6.00	16.50	6.00
1071	LG_IX	6162234	6162703	470	3.00	3.00	8.25	3.00
1072	LG_IX	6181814	6181930	117	1.20e+04	6245.00	1.72e+04	442.00
1073	LG_IX	6196833	6197079	247	5.00	5.00	13.75	5.00
1074	LG_IX	6309233	6309253	21	3.00	3.00	8.25	3.00
1075	LG_IX	6323556	6323992	437	77.00	5.60	15.40	0
1076	LG_IX	6521396	6521455	60	6.00	3.58	9.84	2.00
1077	LG_IX	6579701	6579867	167	232.00	4.51	12.41	4.00
1078	LG_IX	6598498	6598588	91	47.00	8.67	23.83	1.00
1079	LG_IX	6644092	6644129	38	4.00	4.00	11.00	4.00
1080	LG_IX	6675595	6675613	19	3.00	3.00	8.25	3.00
1081	LG_IX	6678316	6678368	53	3.00	3.00	8.25	3.00
1082	LG_IX	6894610	6894628	19	3.00	3.00	8.25	3.00
1083	LG_IX	6907032	6907130	99	5.00	5.00	13.75	5.00
1084	LG_IX	6909843	6909866	24	108.00	6.01	16.53	0
1085	LG_IX	6915758	6915799	42	8.00	4.00	11.00	0
1086	LG_IX	6923022	6923141	120	7.00	3.28	9.02	3.00
1087	LG_IX	6933388	6933478	91	7.00	7.00	19.25	7.00
1088	LG_IX	7006750	7006917	168	12.00	3.11	8.55	3.00
1089	LG_IX	7114152	7114173	22	3.00	3.00	8.25	3.00
1090	LG_IX	7117475	7117498	24	3.00	3.00	8.25	3.00
1091	LG_IX	7212921	7214260	1340	46.00	24.83	68.29	6.00
1092	LG_IX	7217677	7217973	297	5.00	3.00	8.25	1.00
1093	LG_IX	7425287	7425376	90	47.00	4.54	12.50	0
1094	LG_IX	7573668	7573834	167	9.00	5.00	13.75	1.00
1095	LG_IX	7575167	7575906	740	21.00	18.00	49.50	15.00
1096	LG_IX	7576559	7576788	230	6.00	6.00	16.50	6.00
1097	LG_IX	7640579	7640777	199	8.00	7.00	19.25	6.00
1098	LG_IX	7691908	7691928	21	4.00	4.00	11.00	4.00
1099	LG_IX	7899596	7900132	537	7.00	5.00	13.75	3.00
1100	LG_IX	7961797	7962110	314	3.00	3.00	8.25	3.00
1101	LG_IX	7987059	7987082	24	4.00	4.00	11.00	4.00
1102	LG_IX	8004675	8004870	196	3.00	3.00	8.25	3.00
1103	LG_IX	8008530	8008702	173	3.00	3.00	8.25	3.00
1104	LG_IX	8169233	8169402	170	3.00	3.00	8.25	3.00
1105	LG_IX	8316433	8317953	1521	94.00	9.89	27.20	1.00
1106	LG_IX	8453674	8453701	28	40.00	11.08	30.48	0
1107	LG_IX	8591405	8591428	24	108.00	6.01	16.53	0
1108	LG_IX	8650324	8650448	125	7.00	5.17	14.21	4.00
1109	LG_IX	8657960	8658328	369	131.00	11.84	32.57	0
1110	LG_IX	8709224	8709289	66	5.00	5.00	13.75	5.00
1111	LG_IX	8718853	8719608	756	17.00	10.83	29.79	7.00
1112	LG_IX	8802502	8802603	102	17.00	5.29	14.54	4.00
1113	LG_IX	8994273	8994424	152	160.00	4.69	12.88	3.00
1114	LG_IX	9508118	9508136	19	3.00	3.00	8.25	3.00
1115	LG_IX	9578349	9578372	24	3.00	3.00	8.25	3.00
1116	LG_IX	9903274	9903959	686	90.00	3.04	8.37	2.00
1117	LG_IX	9924246	9924411	166	5.00	3.15	8.67	3.00
1118	LG_IX	9966042	9966076	35	3.00	3.00	8.25	3.00
1119	LG_IX	9997600	9997774	175	117.00	6.19	17.03	5.00
1120	LG_IX	10093622	10093645	24	3.00	3.00	8.25	3.00
1121	LG_IX	10130607	10130845	239	8.00	5.33	14.67	3.00
1122	LG_IX	10132048	10132548	501	15.00	9.75	26.81	7.00
1123	LG_IX	10134178	10134657	480	17.00	4.88	13.43	0
1124	LG_IX	10135016	10135461	446	18.00	15.00	41.25	12.00
1125	LG_IX	10138876	10140531	1656	38.00	18.79	51.69	9.00
1126	LG_IX	10242364	10242498	135	10.00	5.00	13.75	0
1127	LG_IX	10271859	10271932	74	4.00	4.00	11.00	4.00
1128	LG_IX	10347575	10347595	21	19.00	4.25	11.69	0
1129	LG_IX	10587351	10587374	24	5.00	5.00	13.75	5.00
1130	LG_IX	10615520	10615540	21	8.00	8.00	22.00	8.00
1131	LG_IX	10641178	10641197	20	7.00	7.00	19.25	7.00
1132	LG_IX	10694582	10694644	63	4.00	4.00	11.00	4.00
1133	LG_IX	10883637	10883660	24	3.00	3.00	8.25	3.00
1134	LG_IX	10897931	10897954	24	3.00	3.00	8.25	3.00
1135	LG_IX	11020659	11020770	112	28.00	4.45	12.23	4.00
1136	LG_IX	11209226	11209257	32	1015.00	254.08	698.76	0
1137	LG_IX	11212901	11213065	165	260.00	3.37	9.28	2.00
1138	LG_IX	11309652	11309824	173	101.00	3.00	8.25	2.00
1139	LG_IX	11430289	11430405	117	38.00	21.70	59.68	7.00
1140	LG_IX	11598302	11598330	29	4.00	4.00	11.00	4.00
1141	LG_IX	11661439	11661487	49	3.00	3.00	8.25	3.00
1142	LG_IX	11671881	11671907	27	6.00	6.00	16.50	6.00
1143	LG_IX	11676879	11676965	87	10.00	3.57	9.83	0
1144	LG_IX	11686740	11686757	18	3.00	3.00	8.25	3.00
1145	LG_IX	11777762	11777782	21	3.00	3.00	8.25	3.00
1146	LG_IX	11805372	11805556	185	14.00	3.50	9.63	0
1147	LG_IX	11881639	11881754	116	3.00	3.00	8.25	3.00
1148	LG_IX	11899924	11899944	21	4.00	4.00	11.00	4.00
1149	LG_V	57534	57704	171	281.00	6.52	17.93	5.00
1150	LG_V	204856	205162	307	20.00	3.41	9.38	3.00
1151	LG_V	228449	228766	318	6.00	5.50	15.13	5.00
1152	LG_V	313239	313407	169	3.00	3.00	8.25	3.00
1153	LG_V	495925	496059	135	32.00	5.43	14.93	5.00
1154	LG_V	623862	623882	21	3.00	3.00	8.25	3.00
1155	LG_V	649621	650266	646	16.00	11.50	31.63	7.00
1156	LG_V	683907	684112	206	3.00	3.00	8.25	3.00
1157	LG_V	684436	684962	527	6.00	5.00	13.75	4.00
1158	LG_V	685358	685655	298	4.00	3.00	8.25	2.00
1159	LG_V	824224	824489	266	1191.00	97.31	267.62	1.00
1160	LG_V	883709	884222	514	4.00	4.00	11.00	4.00
1161	LG_V	921055	921511	457	3.00	3.00	8.25	3.00
1162	LG_V	996367	996724	358	7.00	6.00	16.50	5.00
1163	LG_V	1133384	1133622	239	266.00	3.40	9.34	2.00
1164	LG_V	1179709	1179731	23	4.00	4.00	11.00	4.00
1165	LG_V	1330676	1330698	23	3.00	3.00	8.25	3.00
1166	LG_V	1401708	1401731	24	3.00	3.00	8.25	3.00
1167	LG_V	1435803	1436065	263	6.00	5.50	15.13	5.00
1168	LG_V	1512113	1512134	22	3.00	3.00	8.25	3.00
1169	LG_V	1652208	1652285	78	3.00	3.00	8.25	3.00
1170	LG_V	1967935	1967958	24	4.00	4.00	11.00	4.00
1171	LG_V	1974418	1974498	81	209.00	14.92	41.03	0
1172	LG_V	1992187	1992210	24	3.00	3.00	8.25	3.00
1173	LG_V	2041425	2041505	81	209.00	14.92	41.03	0
1174	LG_V	2071531	2071554	24	3.00	3.00	8.25	3.00
1175	LG_V	2209510	2210421	912	52.00	4.12	11.32	4.00
1176	LG_V	2422938	2423004	67	46.00	4.38	12.04	0
1177	LG_V	2449302	2449404	103	3.00	3.00	8.25	3.00
1178	LG_V	2487756	2487909	154	4.00	4.00	11.00	4.00
1179	LG_V	2516791	2516914	124	28.00	9.85	27.10	0
1180	LG_V	2520561	2520802	242	33.00	29.69	81.64	29.00
1181	LG_V	2607752	2607771	20	7.00	7.00	19.25	7.00
1182	LG_V	2608872	2608952	81	7.00	7.00	19.25	7.00
1183	LG_V	2626669	2626692	24	3.00	3.00	8.25	3.00
1184	LG_V	3093817	3094177	361	4.00	4.00	11.00	4.00
1185	LG_V	3226883	3226910	28	4.00	4.00	11.00	4.00
1186	LG_V	3272872	3272910	39	3.00	3.00	8.25	3.00
1187	LG_V	3283359	3283441	83	3.00	3.00	8.25	3.00
1188	LG_V	3385282	3385905	624	5.00	4.50	12.38	4.00
1189	LG_V	3469326	3469548	223	4.00	4.00	11.00	4.00
1190	LG_V	3486574	3486687	114	11.00	4.18	11.49	3.00
1191	LG_V	3546432	3546874	443	4.00	3.50	9.63	3.00
1192	LG_V	3629166	3634055	4890	393.00	48.95	134.63	4.00
1193	LG_V	3671163	3672179	1017	346.00	4.04	11.10	0
1194	LG_V	4053715	4054467	753	21.00	17.00	46.75	13.00
1195	LG_V	4055093	4055264	172	7.00	6.00	16.50	5.00
1196	LG_V	4055597	4055620	24	16.00	8.00	22.00	0
1197	LG_V	4057951	4058041	91	6.00	5.50	15.13	5.00
1198	LG_V	4059862	4060425	564	11.00	4.75	13.06	2.00
1199	LG_V	4069507	4070645	1139	16.00	8.45	23.24	7.00
1200	LG_V	4071808	4072253	446	7.00	3.54	9.74	3.00
1201	LG_V	4368679	4368702	24	4.00	4.00	11.00	4.00
1202	LG_V	4377865	4378380	516	17.00	4.87	13.38	4.00
1203	LG_V	4434282	4434693	412	3.00	3.00	8.25	3.00
1204	LG_V	4516930	4517252	323	4.00	4.00	11.00	4.00
1205	LG_V	4552314	4553424	1111	196.00	7.30	20.08	0
1206	LG_V	4576618	4576944	327	3.00	3.00	8.25	3.00
1207	LG_V	4580958	4580976	19	19.00	3.80	10.45	0
1208	LG_V	4919051	4919317	267	5.00	5.00	13.75	5.00
1209	LG_V	4968029	4969145	1117	249.00	12.20	33.56	0
1210	LG_V	4992248	4992610	363	358.00	4.08	11.23	2.00
1211	LG_V	5287329	5287437	109	4.00	4.00	11.00	4.00
1212	LG_V	5311036	5311059	24	3.00	3.00	8.25	3.00
1213	LG_V	5572763	5573030	268	3.00	3.00	8.25	3.00
1214	LG_V	5657490	5657547	58	5.00	5.00	13.75	5.00
1215	LG_V	5754554	5754659	106	6.00	3.00	8.25	0
1216	LG_V	5770625	5770648	24	4.00	4.00	11.00	4.00
1217	LG_V	5851199	5851222	24	3.00	3.00	8.25	3.00
1218	LG_V	5978970	5978993	24	3.00	3.00	8.25	3.00
1219	LG_V	6592810	6592978	169	58.00	14.17	38.96	0
1220	LG_V	7139120	7140290	1171	150.00	3.42	9.42	0
1221	LG_V	7260674	7261008	335	6.00	6.00	16.50	6.00
1222	LG_V	7282220	7283212	993	713.00	4.43	12.19	0
1223	LG_V	7285498	7285516	19	695.00	3.56	9.80	0
1224	LG_V	7343023	7343267	245	692.00	3.25	8.93	0
1225	LG_V	7387861	7387979	119	706.00	3.32	9.14	0
1226	LG_V	7663560	7664616	1057	707.00	3.33	9.17	0
1227	LG_V	8226914	8226951	38	692.00	3.27	8.99	0
1228	LG_V	8353095	8353174	80	3.00	3.00	8.25	3.00
1229	LG_V	8559945	8559968	24	5.00	5.00	13.75	5.00
1230	LG_V	8570367	8571800	1434	753.00	4.00	11.00	0
1231	LG_V	8637484	8638693	1210	342.00	11.10	30.53	0
1232	LG_V	8643689	8644722	1034	49.00	3.62	9.97	0
1233	LG_V	8743456	8744060	605	60.00	6.58	18.09	0
1234	LG_V	8747698	8750143	2446	809.00	4.78	13.16	0
1235	LG_V	8818097	8818120	24	6.00	6.00	16.50	6.00
1236	LG_V	9367299	9367323	25	3.00	3.00	8.25	3.00
1237	LG_V	9405578	9405601	24	4.00	4.00	11.00	4.00
1238	LG_V	9587437	9587528	92	710.00	3.65	10.04	0
1239	LG_V	9695020	9695838	819	265.00	7.78	21.40	0
1240	LG_V	9744084	9744339	256	3.00	3.00	8.25	3.00
1241	LG_V	10023387	10023768	382	1139.00	36.98	101.70	0
1242	LG_V	10076105	10076332	228	5.00	5.00	13.75	5.00
1243	LG_V	10112375	10112660	286	61.00	13.00	35.75	1.00
1244	LG_V	10290635	10292136	1502	731.00	3.51	9.65	0
1245	LG_V	10716954	10716974	21	5.00	5.00	13.75	5.00
1246	LG_V	10908972	10909124	153	3.00	3.00	8.25	3.00
1247	LG_V	11047559	11047719	161	3.00	3.00	8.25	3.00
1248	LG_V	11109039	11109062	24	3.00	3.00	8.25	3.00
1249	LG_V	11244432	11244490	59	3.00	3.00	8.25	3.00
1250	LG_V	11521023	11521046	24	3.00	3.00	8.25	3.00
1251	LG_V	11572393	11572413	21	3.00	3.00	8.25	3.00
1252	LG_V	11618283	11618302	20	3.00	3.00	8.25	3.00
1253	LG_V	12103670	12103798	129	4.00	4.00	11.00	4.00
1254	LG_V	12332729	12332752	24	6.00	6.00	16.50	6.00
1255	LG_V	12458384	12458542	159	4.00	4.00	11.00	4.00
1256	LG_V	12526981	12527317	337	6.00	5.50	15.13	5.00
1257	LG_V	12528123	12528142	20	3.00	3.00	8.25	3.00
1258	LG_V	12590487	12590507	21	3.00	3.00	8.25	3.00
1259	LG_V	12671861	12672099	239	14.00	11.00	30.25	8.00
1260	LG_V	12910482	12910512	31	7.00	3.08	8.48	0
1261	LG_V	12952297	12952325	29	3.00	3.00	8.25	3.00
1262	LG_V	13000939	13000981	43	6.00	3.18	8.74	2.00
1263	LG_V	13031339	13031362	24	3.00	3.00	8.25	3.00
1264	LG_V	13051723	13051879	157	50.00	4.04	11.10	3.00
1265	LG_V	13098768	13098912	145	4.00	4.00	11.00	4.00
1266	LG_V	13340495	13340612	118	3.00	3.00	8.25	3.00
1267	LG_V	13346917	13347205	289	3.00	3.00	8.25	3.00
1268	LG_V	13384321	13384342	22	3.00	3.00	8.25	3.00
1269	LG_V	13401364	13401387	24	3.00	3.00	8.25	3.00
1270	LG_V	13488500	13488602	103	4.00	4.00	11.00	4.00
1271	LG_V	13643116	13643297	182	3.00	3.00	8.25	3.00
1272	LG_V	13819651	13819848	198	3.00	3.00	8.25	3.00
1273	LG_V	14050138	14057029	6892	2559.00	276.05	759.17	148.00
1274	LG_V	14060854	14060990	137	70.00	53.92	148.28	50.00
1275	LG_V	14230518	14230541	24	3.00	3.00	8.25	3.00
1276	LG_V	14288320	14289155	836	10.00	9.00	24.75	8.00
1277	LG_V	14352289	14352312	24	3.00	3.00	8.25	3.00
1278	LG_V	14408533	14408766	234	20.00	4.26	11.72	4.00
1279	LG_V	14419974	14420105	132	5.00	5.00	13.75	5.00
1280	LG_V	14434896	14435455	560	3.00	3.00	8.25	3.00
1281	LG_V	14437307	14437330	24	3.00	3.00	8.25	3.00
1282	LG_V	14459453	14459502	50	3.00	3.00	8.25	3.00
1283	LG_V	14548094	14548237	144	3.00	3.00	8.25	3.00
1284	LG_V	14563282	14563696	415	5.00	5.00	13.75	5.00
1285	LG_V	14736596	14736638	43	3.00	3.00	8.25	3.00
1286	LG_V	14949534	14949612	79	657.00	295.89	813.73	10.00
1287	LG_V	14954955	14955117	163	4.00	4.00	11.00	4.00
1288	LG_V	15050647	15050695	49	3.00	3.00	8.25	3.00
1289	LG_V	15070357	15070459	103	3.00	3.00	8.25	3.00
1290	LG_V	15182271	15182485	215	13.00	11.50	31.63	10.00
1291	LG_V	15258190	15258316	127	4.00	4.00	11.00	4.00
1292	LG_V	15276188	15276278	91	1202.00	97.71	268.72	1.00
1293	LG_V	15414830	15415051	222	5.00	4.50	12.38	4.00
1294	LG_V	15524410	15524429	20	3.00	3.00	8.25	3.00
1295	LG_V	15631846	15631914	69	6.00	5.11	14.06	5.00
1296	LG_V	15766253	15766273	21	4.00	4.00	11.00	4.00
1297	LG_V	15812840	15812863	24	3.00	3.00	8.25	3.00
1298	LG_V	15977806	15977882	77	4.00	4.00	11.00	4.00
1299	LG_V	16016396	16016565	170	286.00	4.58	12.60	0
1300	LG_V	16077457	16077477	21	3.00	3.00	8.25	3.00
1301	LG_V	16094941	16095012	72	15.00	3.03	8.32	1.00
1302	LG_V	16111257	16112022	766	124.00	13.51	37.15	1.00
1303	LG_V	16139002	16139099	98	5.00	3.50	9.63	2.00
1304	LG_V	16179644	16179977	334	92.00	3.54	9.75	3.00
1305	LG_V	16181155	16181469	315	6.00	6.00	16.50	6.00
1306	LG_V	16257259	16257636	378	12.00	9.50	26.13	7.00
1307	LG_V	16257967	16258605	639	21.00	21.00	57.75	21.00
1308	LG_V	16680542	16681313	772	104.00	50.42	138.65	2.00
1309	LG_V	16682512	16683336	825	114.00	61.92	170.28	15.00
1310	LG_V	16717321	16717761	441	12.00	11.50	31.63	11.00
1311	LG_V	16743174	16743245	72	61.00	30.00	82.50	0
1312	LG_V	16759347	16759462	116	7.00	4.50	12.38	2.00
1313	LG_V	16874759	16874900	142	5.00	5.00	13.75	5.00
1314	LG_V	17015840	17016138	299	181.00	3.20	8.80	2.00
1315	LG_V	17075519	17075927	409	18.00	17.50	48.13	17.00
1316	LG_V	17102375	17103136	762	13.00	12.00	33.00	11.00
1317	LG_V	17103646	17104419	774	15.00	15.00	41.25	15.00
1318	LG_V	17178740	17178839	100	131.00	65.50	180.13	0
1319	LG_V	17210865	17210885	21	4.00	4.00	11.00	4.00
1320	LG_V	17307869	17307998	130	3.00	3.00	8.25	3.00
1321	LG_V	17308892	17309007	116	5.00	3.50	9.63	2.00
1322	LG_V	17309314	17310148	835	10.00	7.00	19.25	4.00
1323	LG_V	17448340	17448966	627	8.00	4.00	11.00	0
1324	LG_V	17512436	17512530	95	5.00	4.05	11.13	4.00
1325	LG_V	17583974	17583992	19	5.00	5.00	13.75	5.00
1326	LG_V	17593366	17595271	1906	42.00	36.50	100.38	31.00
1327	LG_V	17644361	17644385	25	162.00	7.36	20.25	0
1328	LG_V	17650780	17650873	94	13.00	11.31	31.10	11.00
1329	LG_V	17781379	17781398	20	7.00	7.00	19.25	7.00
1330	LG_VI	32519	32828	310	24.00	3.53	9.71	0
1331	LG_VI	72646	72668	23	4.00	4.00	11.00	4.00
1332	LG_VI	126355	127026	672	696.00	3.27	8.99	0
1333	LG_VI	181602	181686	85	304.00	156.00	429.02	8.00
1334	LG_VI	218975	220640	1666	201.00	6.77	18.62	0
1335	LG_VI	240537	240701	165	6.00	3.83	10.54	2.00
1336	LG_VI	241060	241083	24	3.00	3.00	8.25	3.00
1337	LG_VI	325872	325971	100	28.00	3.34	9.18	3.00
1338	LG_VI	495548	496750	1203	184.00	3.66	10.08	0
1339	LG_VI	509542	509730	189	3.00	3.00	8.25	3.00
1340	LG_VI	515720	516438	719	724.00	5.19	14.27	0
1341	LG_VI	549285	549305	21	3.00	3.00	8.25	3.00
1342	LG_VI	551059	551080	22	3.00	3.00	8.25	3.00
1343	LG_VI	551441	552051	611	846.00	846.00	2326.61	846.00
1344	LG_VI	591875	591981	107	11.00	7.00	19.25	3.00
1345	LG_VI	714765	715994	1230	145.00	3.06	8.42	0
1346	LG_VI	724296	726031	1736	195.00	4.00	11.01	0
1347	LG_VI	888357	888497	141	4.00	3.01	8.28	3.00
1348	LG_VI	913373	913396	24	3.00	3.00	8.25	3.00
1349	LG_VI	1021358	1021377	20	3.00	3.00	8.25	3.00
1350	LG_VI	1037960	1038038	79	4.00	3.25	8.94	3.00
1351	LG_VI	1273918	1274592	675	646.00	3.40	9.35	0
1352	LG_VI	1302229	1302384	156	4.00	4.00	11.00	4.00
1353	LG_VI	1543279	1544586	1308	44.00	3.61	9.94	0
1354	LG_VI	1549660	1551853	2194	137.00	17.19	47.26	0
1355	LG_VI	1553989	1554588	600	74.00	4.03	11.08	0
1356	LG_VI	1559959	1559981	23	5.00	5.00	13.75	5.00
1357	LG_VI	1759154	1759451	298	7.00	7.00	19.25	7.00
1358	LG_VI	1760190	1760388	199	9.00	8.00	22.00	7.00
1359	LG_VI	1900622	1900684	63	10.00	3.69	10.14	1.00
1360	LG_VI	1943296	1943348	53	3.00	3.00	8.25	3.00
1361	LG_VI	2003405	2006724	3320	851.00	17.17	47.22	0
1362	LG_VI	2143760	2143783	24	3.00	3.00	8.25	3.00
1363	LG_VI	2310962	2310985	24	4.00	4.00	11.00	4.00
1364	LG_VI	2380171	2380194	24	3.00	3.00	8.25	3.00
1365	LG_VI	2412144	2412223	80	5.00	4.50	12.38	4.00
1366	LG_VI	2416098	2416125	28	5.00	5.00	13.75	5.00
1367	LG_VI	2418456	2418547	92	5.00	3.50	9.63	2.00
1368	LG_VI	2422105	2422136	32	4.00	4.00	11.00	4.00
1369	LG_VI	2423758	2424355	598	9.00	7.00	19.25	5.00
1370	LG_VI	2424895	2425037	143	5.00	3.00	8.25	1.00
1371	LG_VI	2453608	2453626	19	4.00	4.00	11.00	4.00
1372	LG_VI	2603279	2603352	74	7.00	4.03	11.09	4.00
1373	LG_VI	2757985	2758373	389	42.00	3.10	8.53	0
1374	LG_VI	2758726	2758948	223	180.00	11.59	31.88	0
1375	LG_VI	2900597	2900700	104	13.00	5.03	13.84	4.00
1376	LG_VI	2925967	2925989	23	3.00	3.00	8.25	3.00
1377	LG_VI	2985518	2985852	335	14.00	5.20	14.31	5.00
1378	LG_VI	3271157	3271179	23	3.00	3.00	8.25	3.00
1379	LG_VI	3382714	3382798	85	3.00	3.00	8.25	3.00
1380	LG_VI	3414928	3415328	401	5.00	5.00	13.75	5.00
1381	LG_VI	3415797	3417907	2111	29.00	29.00	79.75	29.00
1382	LG_VI	3419119	3419957	839	14.00	14.00	38.50	14.00
1383	LG_VI	3723667	3723687	21	3.00	3.00	8.25	3.00
1384	LG_VI	3730901	3731060	160	30.00	9.00	24.75	3.00
1385	LG_VI	4075654	4075761	108	702.00	333.00	915.79	0
1386	LG_VI	4082406	4082543	138	621.00	226.33	622.45	41.00
1387	LG_VI	4162483	4162546	64	8.00	3.67	10.08	0
1388	LG_VI	4174569	4174642	74	9.00	7.21	19.82	7.00
1389	LG_VI	4261232	4261525	294	4.00	4.00	11.00	4.00
1390	LG_VI	4310944	4311341	398	6.00	4.17	11.46	3.00
1391	LG_VI	4340577	4341018	442	5.00	4.00	11.00	3.00
1392	LG_VI	4378148	4378171	24	3.00	3.00	8.25	3.00
1393	LG_VI	4420253	4420368	116	5.00	5.00	13.75	5.00
1394	LG_VI	4431631	4431718	88	3.00	3.00	8.25	3.00
1395	LG_VI	4485658	4485678	21	6.00	6.00	16.50	6.00
1396	LG_VI	4548583	4548606	24	3.00	3.00	8.25	3.00
1397	LG_VI	4973349	4973443	95	8.00	3.31	9.09	3.00
1398	LG_VI	5024533	5024553	21	3.00	3.00	8.25	3.00
1399	LG_VI	5037208	5037480	273	8.00	8.00	22.00	8.00
1400	LG_VI	5052145	5052440	296	6.00	6.00	16.50	6.00
1401	LG_VI	5135458	5135478	21	3.00	3.00	8.25	3.00
1402	LG_VI	5136134	5136157	24	4.00	4.00	11.00	4.00
1403	LG_VI	5240688	5240724	37	3.00	3.00	8.25	3.00
1404	LG_VI	5247878	5247901	24	3.00	3.00	8.25	3.00
1405	LG_VI	5284359	5284381	23	3.00	3.00	8.25	3.00
1406	LG_VI	5472931	5472961	31	5.00	5.00	13.75	5.00
1407	LG_VI	5661060	5661677	618	37.00	35.00	96.25	33.00
1408	LG_VI	5674686	5674941	256	3.00	3.00	8.25	3.00
1409	LG_VI	5826041	5826259	219	3.00	3.00	8.25	3.00
1410	LG_VI	5900707	5900730	24	78.00	78.00	214.51	78.00
1411	LG_VI	6035852	6037188	1337	733.00	3.49	9.59	0
1412	LG_VI	6175859	6175957	99	50.00	50.00	137.51	50.00
1413	LG_VI	6300354	6300392	39	6.00	6.00	16.50	6.00
1414	LG_VI	6346827	6347426	600	5.00	4.50	12.38	4.00
1415	LG_VI	6460796	6460998	203	11.00	11.00	30.25	11.00
1416	LG_VI	6466340	6466505	166	33.00	8.42	23.15	0
1417	LG_VI	6492594	6492759	166	33.00	8.42	23.15	0
1418	LG_VI	6826356	6826440	85	69.00	27.00	74.25	22.00
1419	LG_VI	6860026	6860451	426	8.00	5.00	13.75	2.00
1420	LG_VI	6996349	6996382	34	3.00	3.00	8.25	3.00
1421	LG_VI	7066482	7066729	248	298.00	3.88	10.68	2.00
1422	LG_VI	7086093	7086116	24	4.00	4.00	11.00	4.00
1423	LG_VI	7117231	7117249	19	3.00	3.00	8.25	3.00
1424	LG_VI	7129699	7130342	644	15.00	6.75	18.56	0
1425	LG_VI	7207071	7207116	46	4.00	3.04	8.35	3.00
1426	LG_VI	7243477	7243557	81	209.00	14.92	41.03	0
1427	LG_VI	7266291	7266381	91	12.00	3.75	10.31	1.00
1428	LG_VI	7305276	7305505	230	4.00	4.00	11.00	4.00
1429	LG_VI	7431065	7431211	147	293.00	62.00	170.51	2.00
1430	LG_VI	7555032	7555149	118	12.00	6.04	16.60	6.00
1431	LG_VI	7583818	7584010	193	3.00	3.00	8.25	3.00
1432	LG_VI	7593911	7595058	1148	57.00	4.33	11.90	0
1433	LG_VI	7759320	7759339	20	3.00	3.00	8.25	3.00
1434	LG_VI	7807392	7807478	87	48.00	5.25	14.44	0
1435	LG_VI	7811512	7811599	88	48.00	6.00	16.50	1.00
1436	LG_VI	8349512	8349534	23	9.00	4.50	12.38	0
1437	LG_VI	8421635	8422225	591	25.00	3.39	9.31	3.00
1438	LG_VI	8569113	8569136	24	3.00	3.00	8.25	3.00
1439	LG_VI	8611490	8611513	24	3.00	3.00	8.25	3.00
1440	LG_VI	8827907	8827973	67	26.00	5.04	13.87	5.00
1441	LG_VI	8895246	8895264	19	5.00	5.00	13.75	5.00
1442	LG_VI	8938293	8938551	259	3.00	3.00	8.25	3.00
1443	LG_VI	9301054	9301077	24	5.00	4.25	11.69	4.00
1444	LG_VI	9470400	9470829	430	25.00	6.44	17.71	0
1445	LG_VI	9699374	9699542	169	64.00	15.42	42.40	0
1446	LG_VI	9703361	9703525	165	3.00	3.00	8.25	3.00
1447	LG_VI	10136414	10136437	24	4.00	4.00	11.00	4.00
1448	LG_VI	10145672	10145761	90	4.00	4.00	11.00	4.00
1449	LG_VI	10188553	10188649	97	14.00	3.43	9.44	0
1450	LG_VI	10421850	10421873	24	3.00	3.00	8.25	3.00
1451	LG_VI	10562397	10562615	219	4.00	3.00	8.25	3.00
1452	LG_VI	10634860	10635090	231	493.00	164.01	451.05	0
1453	LG_VI	10640355	10640423	69	111.00	6.76	18.59	0
1454	LG_VI	10971505	10971524	20	3.00	3.00	8.25	3.00
1455	LG_VI	10998662	10998688	27	3.00	3.00	8.25	3.00
1456	LG_VI	11234548	11235279	732	40.00	3.89	10.71	0
1457	LG_VI	11274603	11274625	23	10.00	5.17	14.23	5.00
1458	LG_VI	11428803	11428987	185	363.00	7.82	21.51	7.00
1459	LG_VI	11452064	11452378	315	96.00	5.14	14.14	0
1460	LG_VI	11579828	11579937	110	3.00	3.00	8.25	3.00
1461	LG_VI	11664122	11664484	363	6.00	3.00	8.25	0
1462	LG_VI	11740449	11740534	86	789.00	175.50	482.65	52.00
1463	LG_VI	11776729	11777289	561	275.00	4.72	12.98	4.00
1464	LG_VI	11795698	11796231	534	91.00	43.44	119.47	27.00
1465	LG_VI	11828061	11828100	40	6.00	6.00	16.50	6.00
1466	LG_VI	11891254	11891276	23	3.00	3.00	8.25	3.00
1467	LG_VI	11965012	11965342	331	6.00	6.00	16.50	6.00
1468	LG_VI	12545699	12545976	278	5.00	5.00	13.75	5.00
1469	LG_VI	13168993	13169757	765	138.00	6.43	17.67	0
1470	LG_VI	13175584	13178689	3106	1056.00	75.16	206.70	0
1471	LG_VI	13407419	13407437	19	3.00	3.00	8.25	3.00
1472	LG_VI	13641193	13641210	18	4.00	4.00	11.00	4.00
1473	LG_VI	13726177	13726200	24	4.00	4.00	11.00	4.00
1474	LG_VI	13726511	13726731	221	5.00	4.50	12.38	4.00
1475	LG_VI	13863631	13863863	233	33.00	21.00	57.75	13.00
1476	LG_VI	14042382	14042465	84	3.00	3.00	8.25	3.00
1477	LG_VI	14044743	14044808	66	4.00	4.00	11.00	4.00
1478	LG_VI	14068652	14068934	283	3.00	3.00	8.25	3.00
1479	LG_VI	14169196	14169263	68	4.00	4.00	11.00	4.00
1480	LG_VI	14409738	14409761	24	4.00	4.00	11.00	4.00
1481	LG_VI	14425395	14425510	116	44.00	7.53	20.71	7.00
1482	LG_VI	14493068	14493574	507	48.00	4.15	11.43	4.00
1483	LG_VI	14522774	14522940	167	6.00	6.00	16.50	6.00
1484	LG_VI	14523819	14523863	45	5.00	4.25	11.69	4.00
1485	LG_VI	14532393	14532473	81	8.00	3.06	8.41	3.00
1486	LG_VI	14539053	14539124	72	3.00	3.00	8.25	3.00
1487	LG_VI	14564401	14564418	18	3.00	3.00	8.25	3.00
1488	LG_VI	14747118	14747622	505	134.00	133.50	367.14	133.00
1489	LG_VI	14771493	14771747	255	12.00	12.00	33.00	12.00
1490	LG_VI	14830517	14830835	319	16.00	3.13	8.62	0
1491	LG_VI	14843545	14843816	272	5.00	5.00	13.75	5.00
1492	LG_VI	14865733	14865758	26	4.00	4.00	11.00	4.00
1493	LG_VI	15005041	15005058	18	3.00	3.00	8.25	3.00
1494	LG_VI	15052295	15052351	57	4.00	4.00	11.00	4.00
1495	LG_VI	15099495	15099514	20	733.00	122.17	335.97	0
1496	LG_VI	15117575	15117845	271	4.00	3.00	8.25	2.00
1497	LG_VI	15167268	15167379	112	4.00	3.33	9.17	3.00
1498	LG_VI	15314457	15314560	104	7.00	3.18	8.73	3.00
1499	LG_VI	15330817	15332675	1859	143.00	35.79	98.42	0
1500	LG_VI	15367527	15367600	74	3.00	3.00	8.25	3.00
1501	LG_VI	15374779	15376021	1243	80.00	69.00	189.76	58.00
1502	LG_VI	15376371	15376507	137	9.00	7.00	19.25	5.00
1503	LG_VI	15377074	15377454	381	14.00	12.50	34.38	11.00
1504	LG_VI	15377965	15378320	356	11.00	10.00	27.50	9.00
1505	LG_VI	15378919	15379038	120	8.00	8.00	22.00	8.00
1506	LG_VI	15379608	15380291	684	16.00	14.33	39.42	13.00
1507	LG_VI	15381079	15381336	258	4.00	4.00	11.00	4.00
1508	LG_VI	15503579	15503602	24	3.00	3.00	8.25	3.00
1509	LG_VI	15538991	15539160	170	3.00	3.00	8.25	3.00
1510	LG_VI	15611084	15611721	638	25.00	24.00	66.00	23.00
1511	LG_VI	15612182	15613219	1038	27.00	25.50	70.13	24.00
1512	LG_VI	15613943	15614348	406	9.00	9.00	24.75	9.00
1513	LG_VI	15945432	15945536	105	16.00	3.60	9.90	3.00
1514	LG_VI	16060164	16060420	257	33.00	3.47	9.54	0
1515	LG_VI	16090174	16090361	188	228.00	3.09	8.50	2.00
1516	LG_VI	16219345	16219378	34	9.00	4.50	12.38	0
1517	LG_VI	16289275	16289326	52	5.00	5.00	13.75	5.00
1518	LG_VI	16430648	16430693	46	55.00	18.33	50.42	0
1519	LG_VI	16431602	16431698	97	9.00	8.00	22.00	7.00
1520	LG_VI	16432180	16432393	214	28.00	25.50	70.13	23.00
1521	LG_VI	16432750	16432843	94	11.00	11.00	30.25	11.00
1522	LG_VI	16595176	16595231	56	8.00	8.00	22.00	8.00
1523	LG_VI	16626895	16626915	21	3.00	3.00	8.25	3.00
1524	LG_VI	16700298	16700528	231	3.00	3.00	8.25	3.00
1525	LG_VI	16875932	16875950	19	3.00	3.00	8.25	3.00
1526	LG_VI	16951197	16951220	24	4.00	4.00	11.00	4.00
1527	LG_VI	17068711	17068731	21	4.00	4.00	11.00	4.00
1528	LG_VI	17115547	17115584	38	113.00	16.61	45.69	0
1529	LG_VI	17204448	17205034	587	23.00	23.00	63.25	23.00
1530	LG_VI	17220069	17220167	99	6.00	6.00	16.50	6.00
1531	LG_VI	17305965	17306453	489	7.00	6.00	16.50	5.00
1532	LG_VI	17347033	17347054	22	19.00	9.00	24.75	0
1533	LG_VI	17614438	17614549	112	7.00	3.11	8.55	3.00
1534	LG_VI	17647543	17653595	6053	1976.00	193.04	530.89	72.00
1535	LG_VI	17778531	17778851	321	3.00	3.00	8.25	3.00
1536	LG_VI	17904253	17904294	42	5.00	4.02	11.05	4.00
1537	LG_VI	17909835	17909853	19	4.00	4.00	11.00	4.00
1538	LG_VI	17927292	17927379	88	932.00	318.00	874.54	194.00
1539	LG_VI	18085444	18085480	37	4.00	4.00	11.00	4.00
1540	LG_VI	18341223	18343013	1791	115.00	4.83	13.29	0
1541	LG_VI	18409273	18409336	64	3.00	3.00	8.25	3.00
1542	LG_VII	84196	84215	20	3.00	3.00	8.25	3.00
1543	LG_VII	120937	120994	58	22.00	22.00	60.50	22.00
1544	LG_VII	182172	182195	24	4.00	4.00	11.00	4.00
1545	LG_VII	309864	311016	1153	175.00	6.39	17.57	0
1546	LG_VII	321281	321303	23	12.00	6.00	16.50	0
1547	LG_VII	339753	339771	19	5.00	5.00	13.75	5.00
1548	LG_VII	378287	378421	135	3.00	3.00	8.25	3.00
1549	LG_VII	633288	635638	2351	139.00	135.15	371.69	134.00
1550	LG_VII	635965	636467	503	6.00	6.00	16.50	6.00
1551	LG_VII	644767	644925	159	143.00	3.06	8.42	2.00
1552	LG_VII	729843	729961	119	7.00	4.59	12.63	3.00
1553	LG_VII	1041390	1041627	238	5.00	4.00	11.00	3.00
1554	LG_VII	1094481	1094536	56	5.00	5.00	13.75	5.00
1555	LG_VII	1114190	1114298	109	5.00	4.08	11.21	4.00
1556	LG_VII	1114866	1114887	22	51.00	4.75	13.05	0
1557	LG_VII	1337912	1339678	1767	76.00	6.75	18.58	3.00
1558	LG_VII	1439151	1439453	303	3.00	3.00	8.25	3.00
1559	LG_VII	1514471	1514939	469	25.00	14.33	39.42	9.00
1560	LG_VII	1711279	1711360	82	4.00	4.00	11.00	4.00
1561	LG_VII	2060173	2060196	24	3.00	3.00	8.25	3.00
1562	LG_VII	2072565	2072681	117	4.00	4.00	11.00	4.00
1563	LG_VII	2540038	2540068	31	16.00	16.00	44.00	16.00
1564	LG_VII	2647913	2649712	1800	786.00	96.82	266.27	1.00
1565	LG_VII	2809053	2809463	411	8.00	5.02	13.81	5.00
1566	LG_VII	2880779	2880903	125	4.00	4.00	11.00	4.00
1567	LG_VII	2951344	2951429	86	46.00	8.92	24.52	0
1568	LG_VII	3024709	3024912	204	3.00	3.00	8.25	3.00
1569	LG_VII	3046849	3046872	24	4.00	4.00	11.00	4.00
1570	LG_VII	3079170	3079228	59	3.00	3.00	8.25	3.00
1571	LG_VII	3177827	3178857	1031	144.00	139.50	383.64	135.00
1572	LG_VII	3222828	3223015	188	3.00	3.00	8.25	3.00
1573	LG_VII	3394995	3395264	270	2727.00	316.28	869.81	0
1574	LG_VII	3467930	3467953	24	4.00	4.00	11.00	4.00
1575	LG_VII	3468393	3468725	333	9.00	3.42	9.41	3.00
1576	LG_VII	3472411	3472434	24	4.00	4.00	11.00	4.00
1577	LG_VII	3526899	3527297	399	26.00	14.07	38.68	14.00
1578	LG_VII	3531444	3531747	304	6.00	5.00	13.75	4.00
1579	LG_VII	3546510	3546633	124	3.00	3.00	8.25	3.00
1580	LG_VII	3572069	3572629	561	20.00	6.32	17.38	6.00
1581	LG_VII	3636271	3636475	205	3.00	3.00	8.25	3.00
1582	LG_VII	4052796	4052830	35	688.00	3.24	8.92	0
1583	LG_VII	4100336	4100421	86	3.00	3.00	8.25	3.00
1584	LG_VII	4355205	4357883	2679	449.00	6.68	18.37	0
1585	LG_VII	4366681	4367100	420	22.00	7.04	19.37	1.00
1586	LG_VII	4372480	4372503	24	8.00	8.00	22.00	8.00
1587	LG_VII	4388905	4389080	176	11.00	3.89	10.69	1.00
1588	LG_VII	4431624	4431789	166	17.00	10.00	27.51	9.00
1589	LG_VII	4587616	4587721	106	17.00	3.85	10.60	1.00
1590	LG_VII	4968832	4969249	418	28.00	6.31	17.35	0
1591	LG_VII	4998148	4998609	462	152.00	3.56	9.79	2.00
1592	LG_VII	5068645	5068725	81	209.00	14.92	41.03	0
1593	LG_VII	5133247	5133398	152	18.00	18.00	49.50	18.00
1594	LG_VII	5167635	5168241	607	17.00	15.00	41.25	13.00
1595	LG_VII	5173747	5173826	80	3.00	3.00	8.25	3.00
1596	LG_VII	5236956	5237036	81	209.00	14.92	41.03	0
1597	LG_VII	5243088	5243168	81	209.00	14.92	41.03	0
1598	LG_VII	5452011	5452137	127	7.00	7.00	19.25	7.00
1599	LG_VII	5510736	5511040	305	3.00	3.00	8.25	3.00
1600	LG_VII	5536834	5536928	95	7.00	3.90	10.73	3.00
1601	LG_VII	5599812	5600023	212	4.00	4.00	11.00	4.00
1602	LG_VII	5641140	5641313	174	49.00	4.82	13.27	4.00
1603	LG_VII	5693722	5693930	209	48.00	5.46	15.02	0
1604	LG_VII	5837434	5837683	250	16.00	7.01	19.29	0
1605	LG_VII	5939046	5939112	67	58.00	5.58	15.34	0
1606	LG_VII	5966490	5966607	118	3.00	3.00	8.25	3.00
1607	LG_VII	6121337	6121460	124	4.00	4.00	11.00	4.00
1608	LG_VII	6176920	6177503	584	30.00	5.89	16.21	0
1609	LG_VII	6213900	6214004	105	711.00	3.65	10.05	0
1610	LG_VII	6230460	6230672	213	4.00	3.00	8.25	2.00
1611	LG_VII	6253707	6253730	24	3.00	3.00	8.25	3.00
1612	LG_VII	6490114	6490269	156	163.00	136.00	374.02	110.00
1613	LG_VII	6958290	6958425	136	256.00	7.66	21.06	7.00
1614	LG_VII	7296297	7297490	1194	10.00	4.33	11.92	0
1615	LG_VII	7333424	7334617	1194	10.00	4.33	11.92	0
1616	LG_VII	7655593	7655616	24	3.00	3.00	8.25	3.00
1617	LG_VII	7685062	7685080	19	904.00	48.56	133.56	0
1618	LG_VII	8147764	8148089	326	3.00	3.00	8.25	3.00
1619	LG_VII	8496500	8496523	24	6.00	6.00	16.50	6.00
1620	LG_VII	8545578	8545601	24	3.00	3.00	8.25	3.00
1621	LG_VII	8890739	8890832	94	4.00	3.50	9.63	3.00
1622	LG_VII	8891370	8891716	347	6.00	6.00	16.50	6.00
1623	LG_VII	8895388	8895405	18	4.00	4.00	11.00	4.00
1624	LG_VII	8895861	8895970	110	6.00	6.00	16.50	6.00
1625	LG_VII	9070663	9070687	25	4.00	4.00	11.00	4.00
1626	LG_VII	9365872	9366114	243	6.00	6.00	16.50	6.00
1627	LG_VII	9650021	9650357	337	29.00	4.02	11.06	0
1628	LG_VII	9845710	9845733	24	5.00	5.00	13.75	5.00
1629	LG_VII	9949973	9949992	20	3.00	3.00	8.25	3.00
1630	LG_VII	10063060	10063362	303	6.00	4.00	11.00	2.00
1631	LG_VII	10068306	10069035	730	18.00	14.00	38.50	10.00
1632	LG_VII	10090125	10090179	55	3.00	3.00	8.25	3.00
1633	LG_VII	10104737	10104760	24	3.00	3.00	8.25	3.00
1634	LG_VII	10304419	10304527	109	7.00	6.11	16.81	6.00
1635	LG_VII	10343359	10343382	24	6.00	6.00	16.50	6.00
1636	LG_VII	10536706	10537477	772	17.00	6.53	17.96	6.00
1637	LG_VII	10674611	10674681	71	6.00	5.33	14.67	5.00
1638	LG_VII	10723275	10723744	470	7.00	7.00	19.25	7.00
1639	LG_VII	10725370	10725390	21	8.00	8.00	22.00	8.00
1640	LG_VII	10728387	10728410	24	4.00	4.00	11.00	4.00
1641	LG_VII	10734786	10734845	60	5.00	3.58	9.85	3.00
1642	LG_VII	10921340	10921772	433	18.00	3.48	9.58	3.00
1643	LG_VII	10961347	10961704	358	8.00	8.00	22.00	8.00
1644	LG_VII	10964275	10964397	123	18.00	5.09	13.99	5.00
1645	LG_VII	11103798	11103962	165	129.00	8.59	23.62	1.00
1646	LG_VII	11439063	11439545	483	28.00	7.63	20.98	3.00
1647	LG_VII	11617782	11618314	533	12.00	12.00	33.00	12.00
1648	LG_VII	11688810	11688943	134	3.00	3.00	8.25	3.00
1649	LG_VII	11802476	11802525	50	3.00	3.00	8.25	3.00
1650	LG_VII	11821522	11821693	172	3.00	3.00	8.25	3.00
1651	LG_VII	11842858	11842992	135	201.00	4.83	13.28	4.00
1652	LG_VII	11895242	11895406	165	4.00	4.00	11.00	4.00
1653	LG_VII	12024408	12024645	238	3.00	3.00	8.25	3.00
1654	LG_VII	12196002	12196119	118	4.00	4.00	11.00	4.00
1655	LG_VII	12493363	12493636	274	3.00	3.00	8.25	3.00
1656	LG_VII	12631016	12631194	179	36.00	14.49	39.84	12.00
1657	LG_VIII	84712	84735	24	3.00	3.00	8.25	3.00
1658	LG_VIII	86366	86869	504	15.00	13.50	37.13	12.00
1659	LG_VIII	87981	88523	543	24.00	19.33	53.17	17.00
1660	LG_VIII	143367	145326	1960	132.00	5.32	14.63	1.00
1661	LG_VIII	245000	245038	39	3.00	3.00	8.25	3.00
1662	LG_VIII	435390	435682	293	3.00	3.00	8.25	3.00
1663	LG_VIII	588194	588583	390	5.00	3.17	8.71	2.00
1664	LG_VIII	700143	700406	264	17.00	4.76	13.10	3.00
1665	LG_VIII	715428	715448	21	9.00	4.50	12.38	0
1666	LG_VIII	725342	725576	235	4.00	3.00	8.25	2.00
1667	LG_VIII	726082	726739	658	8.00	6.50	17.88	5.00
1668	LG_VIII	1039020	1040409	1390	59.00	3.48	9.57	0
1669	LG_VIII	1072938	1073009	72	3.00	3.00	8.25	3.00
1670	LG_VIII	1082179	1082214	36	9.00	4.50	12.38	0
1671	LG_VIII	1241340	1241408	69	40.00	7.58	20.86	1.00
1672	LG_VIII	1310784	1310804	21	4.00	4.00	11.00	4.00
1673	LG_VIII	1488311	1489273	963	664.00	3.79	10.43	2.00
1674	LG_VIII	1501724	1501791	68	3.00	3.00	8.25	3.00
1675	LG_VIII	1502516	1502789	274	4.00	4.00	11.00	4.00
1676	LG_VIII	1689051	1689068	18	8.00	8.00	22.00	8.00
1677	LG_VIII	1776276	1776383	108	996.00	252.83	695.32	0
1678	LG_VIII	1852623	1852762	140	289.00	3.22	8.86	2.00
1679	LG_VIII	1973538	1973558	21	19.00	4.25	11.69	0
1680	LG_VIII	2013150	2013404	255	6.00	5.50	15.13	5.00
1681	LG_VIII	2097866	2097947	82	266.00	66.75	183.57	0
1682	LG_VIII	2107784	2108228	445	10.00	6.01	16.54	6.00
1683	LG_VIII	2134986	2135042	57	5.00	5.00	13.75	5.00
1684	LG_VIII	2159879	2159971	93	6.00	5.33	14.67	5.00
1685	LG_VIII	2181142	2181159	18	4.00	4.00	11.00	4.00
1686	LG_VIII	2239171	2239512	342	6.00	4.51	12.40	4.00
1687	LG_VIII	2565910	2565929	20	3.00	3.00	8.25	3.00
1688	LG_VIII	2586218	2586396	179	83.00	7.00	19.25	0
1689	LG_VIII	2679998	2680055	58	5.00	5.00	13.75	5.00
1690	LG_VIII	2734892	2734911	20	4.00	4.00	11.00	4.00
1691	LG_VIII	2758576	2758630	55	15.00	15.00	41.25	15.00
1692	LG_VIII	2905978	2906032	55	3.00	3.00	8.25	3.00
1693	LG_VIII	2970005	2970071	67	5.00	5.00	13.75	5.00
1694	LG_VIII	2990702	2991866	1165	18.00	7.10	19.53	2.00
1695	LG_VIII	2997008	2997540	533	8.00	6.83	18.79	6.00
1696	LG_VIII	2997893	2998719	827	19.00	9.52	26.17	5.00
1697	LG_VIII	3129472	3129543	72	129.00	11.81	32.48	0
1698	LG_VIII	3274881	3276962	2082	108.00	65.00	178.76	23.00
1699	LG_VIII	3310390	3310439	50	3.00	3.00	8.25	3.00
1700	LG_VIII	3488630	3488784	155	3.00	3.00	8.25	3.00
1701	LG_VIII	3497124	3497355	232	15.00	6.06	16.68	6.00
1702	LG_VIII	3539421	3539563	143	6.00	6.00	16.50	6.00
1703	LG_VIII	3573016	3573083	68	66.00	16.38	45.03	0
1704	LG_VIII	3635937	3635986	50	7.00	4.50	12.38	2.00
1705	LG_VIII	3636336	3636543	208	11.00	10.50	28.88	10.00
1706	LG_VIII	3744065	3744266	202	6.00	3.50	9.63	1.00
1707	LG_VIII	3843516	3843785	270	7.00	7.00	19.25	7.00
1708	LG_VIII	4195595	4195720	126	10.00	3.20	8.81	3.00
1709	LG_VIII	4510293	4510314	22	3.00	3.00	8.25	3.00
1710	LG_VIII	4576848	4577004	157	11.00	10.00	27.50	9.00
1711	LG_VIII	4577336	4577594	259	13.00	12.00	33.00	11.00
1712	LG_VIII	4578260	4579087	828	31.00	27.83	76.55	25.00
1713	LG_VIII	4587095	4587308	214	9.00	9.00	24.75	9.00
1714	LG_VIII	4890040	4890057	18	6.00	6.00	16.50	6.00
1715	LG_VIII	4890845	4891118	274	5.00	5.00	13.75	5.00
1716	LG_VIII	5210167	5210278	112	12.00	11.00	30.25	10.00
1717	LG_VIII	5247701	5247830	130	8.00	3.43	9.43	2.00
1718	LG_VIII	5256087	5256213	127	4.00	3.50	9.63	3.00
1719	LG_VIII	5260418	5260889	472	13.00	9.50	26.13	6.00
1720	LG_VIII	5261421	5261725	305	6.00	3.50	9.63	1.00
1721	LG_VIII	5262596	5262904	309	4.00	4.00	11.00	4.00
1722	LG_VIII	5353609	5353772	164	8.00	8.00	22.00	8.00
1723	LG_VIII	5441544	5441615	72	129.00	11.81	32.48	0
1724	LG_VIII	5799873	5799890	18	3.00	3.00	8.25	3.00
1725	LG_VIII	5845416	5845726	311	4.00	3.00	8.26	3.00
1726	LG_VIII	6357071	6357155	85	3.00	3.00	8.25	3.00
1727	LG_VIII	6416223	6416611	389	87.00	46.67	128.34	24.00
1728	LG_VIII	6549851	6549929	79	51.00	43.42	119.40	41.00
1729	LG_VIII	6561728	6562020	293	17.00	17.00	46.75	17.00
1730	LG_VIII	6700279	6700412	134	3.00	3.00	8.25	3.00
1731	LG_VIII	6818588	6818611	24	4.00	4.00	11.00	4.00
1732	LG_VIII	6936800	6936823	24	4.00	4.00	11.00	4.00
1733	LG_VIII	7103342	7106668	3327	653.00	13.75	37.83	0
1734	LG_VIII	7140823	7140938	116	3.00	3.00	8.25	3.00
1735	LG_VIII	7294914	7294937	24	3.00	3.00	8.25	3.00
1736	LG_VIII	7404797	7404981	185	339.00	3.45	9.48	2.00
1737	LG_VIII	7424262	7424282	21	3.00	3.00	8.25	3.00
1738	LG_VIII	7492257	7492403	147	180.00	4.47	12.30	4.00
1739	LG_VIII	7500067	7500090	24	3.00	3.00	8.25	3.00
1740	LG_VIII	7683364	7684217	854	6.00	3.06	8.41	3.00
1741	LG_VIII	7712439	7712473	35	3.00	3.00	8.25	3.00
1742	LG_VIII	7714869	7715446	578	519.00	3.90	10.74	1.00
1743	LG_VIII	7805853	7805907	55	3.00	3.00	8.25	3.00
1744	LG_VIII	7847891	7848057	167	6.00	3.09	8.51	3.00
1745	LG_VIII	7875288	7875391	104	5.00	5.00	13.75	5.00
1746	LG_VIII	8026876	8026963	88	58.00	22.50	61.88	5.00
1747	LG_VIII	8069676	8069758	83	12.00	6.00	16.50	0
1748	LG_VIII	8092807	8093096	290	496.00	496.00	1364.07	496.00
1749	LG_VIII	8223490	8223514	25	5.00	5.00	13.75	5.00
1750	LG_VIII	8334850	8334873	24	3.00	3.00	8.25	3.00
1751	LG_VIII	8349548	8349571	24	34.00	16.83	46.29	0
1752	LG_VIII	8349994	8350018	25	30.00	16.00	44.00	2.00
1753	LG_VIII	8418437	8418460	24	5.00	5.00	13.75	5.00
1754	LG_VIII	8459537	8459696	160	12.00	3.63	9.98	3.00
1755	LG_VIII	8506429	8506942	514	13.00	9.15	25.16	8.00
1756	LG_VIII	8579787	8579968	182	3.00	3.00	8.25	3.00
1757	LG_VIII	8692039	8692143	105	4.00	3.08	8.46	3.00
1758	LG_VIII	8720772	8720795	24	3.00	3.00	8.25	3.00
1759	LG_VIII	8773601	8773699	99	15.00	12.27	33.75	12.00
1760	LG_VIII	8787589	8788149	561	20.00	3.33	9.15	3.00
1761	LG_VIII	8927832	8927853	22	6.00	6.00	16.50	6.00
1762	LG_VIII	9032051	9032074	24	3.00	3.00	8.25	3.00
1763	LG_VIII	9148810	9148831	22	3.00	3.00	8.25	3.00
1764	LG_VIII	9149868	9150032	165	3.00	3.00	8.25	3.00
1765	LG_VIII	9303561	9303581	21	5.00	5.00	13.75	5.00
1766	LG_VIII	9369750	9369832	83	4949.00	4949.00	1.36e+04	4949.00
1767	LG_VIII	9412624	9412745	122	56.00	3.50	9.64	2.00
1768	LG_VIII	9508277	9509985	1709	67.00	6.05	16.65	0
1769	LG_VIII	9512038	9513446	1409	68.00	3.13	8.62	0
1770	LG_VIII	9516658	9518006	1349	142.00	14.20	39.04	0
1771	LG_VIII	9796796	9796880	85	4.00	3.50	9.63	3.00
1772	LG_VIII	9807497	9807807	311	18.00	5.19	14.26	5.00
1773	LG_VIII	9822378	9822401	24	3.00	3.00	8.25	3.00
1774	LG_VIII	9824671	9824693	23	3.00	3.00	8.25	3.00
1775	LG_VIII	10042521	10042605	85	28.00	7.28	20.01	3.00
1776	LG_VIII	10160202	10160221	20	4.00	4.00	11.00	4.00
1777	LG_VIII	10165016	10165039	24	3.00	3.00	8.25	3.00
1778	LG_VIII	10264613	10264808	196	3.00	3.00	8.25	3.00
1779	LG_VIII	10267046	10267151	106	4.00	4.00	11.00	4.00
1780	LG_VIII	10292992	10293569	578	21.00	19.50	53.63	18.00
1781	LG_VIII	10426906	10427471	566	153.00	3.56	9.79	2.00
1782	LG_VIII	10479018	10479195	178	137.00	5.23	14.39	4.00
1783	LG_VIII	10542495	10542761	267	8.00	7.50	20.63	7.00
1784	LG_VIII	10565345	10565495	151	127.00	3.06	8.41	0
1785	LG_VIII	10647558	10647602	45	19.00	3.11	8.55	3.00
1786	LG_VIII	10761725	10761747	23	2849.00	1408.89	3874.63	3.00
1787	LG_VIII	10782533	10782705	173	4.00	4.00	11.00	4.00
1788	LG_VIII	10790774	10790976	203	3.00	3.00	8.25	3.00
1789	LG_VIII	10822041	10822083	43	3.00	3.00	8.25	3.00
1790	LG_VIII	10826374	10826575	202	7.00	7.00	19.25	7.00
1791	LG_VIII	10831246	10831279	34	6.00	6.00	16.50	6.00
1792	LG_VIII	10900328	10900420	93	3.00	3.00	8.25	3.00
1793	LG_VIII	10901205	10901559	355	9.00	9.00	24.75	9.00
1794	LG_VIII	11019790	11020021	232	34.00	3.66	10.06	1.00
1795	LG_VIII	11091592	11091616	25	2643.00	300.97	827.71	0
1796	LG_VIII	11247421	11247449	29	5.00	3.00	8.25	1.00
1797	LG_VIII	11292194	11292212	19	3.00	3.00	8.25	3.00
1798	LG_VIII	11298040	11298059	20	3.00	3.00	8.25	3.00
1799	LG_VIII	11335478	11335500	23	3.00	3.00	8.25	3.00
1800	LG_VIII	11412115	11412137	23	3.00	3.00	8.25	3.00
1801	LG_VIII	11530447	11530536	90	3.00	3.00	8.25	3.00
1802	LG_VIII	11641364	11641410	47	7.00	6.00	16.50	5.00
1803	LG_VIII	11675885	11676057	173	8.00	3.23	8.88	3.00
1804	LG_VIII	11705198	11706300	1103	9.00	8.00	22.00	7.00
1805	LG_VIII	11729092	11729215	124	154.00	3.79	10.43	2.00
1806	LG_VIII	11748547	11748647	101	8.00	8.00	22.00	8.00
1807	LG_VIII	11879370	11879500	131	30.00	13.70	37.68	10.00
1808	LG_VIII	11883459	11883650	192	187.00	3.95	10.86	3.00
1809	LG_VIII	11946787	11947032	246	5.00	5.00	13.75	5.00
1810	LG_VIII	11955943	11956227	285	3.00	3.00	8.25	3.00
1811	LG_VIII	11957702	11958262	561	11.00	11.00	30.25	11.00
1812	LG_VIII	12044493	12044662	170	3.00	3.00	8.25	3.00
1813	LG_VIII	12134723	12135037	315	8.00	8.00	22.00	8.00
1814	LG_VIII	12162604	12162626	23	3.00	3.00	8.25	3.00
1815	LG_VIII	12238201	12238896	696	9.00	9.00	24.75	9.00
1816	LG_VIII	12349615	12349654	40	3.00	3.00	8.25	3.00
1817	LG_VIII	12468679	12473222	4544	146.00	9.98	27.44	0
1818	LG_VIII	12516801	12518620	1820	258.00	65.24	179.42	3.00
1819	LG_VIII	12653363	12653699	337	6.00	4.11	11.30	4.00
1820	LG_VIII	12684999	12685833	835	200.00	32.84	90.31	0
1821	LG_VIII	12789560	12789866	307	4.00	3.00	8.25	2.00
1822	LG_VIII	12794900	12794922	23	3.00	3.00	8.25	3.00
1823	LG_VIII	12803197	12803253	57	4.00	3.50	9.63	3.00
1824	LG_VIII	12977702	12977996	295	10.00	8.50	23.38	7.00
1825	LG_VIII	12978546	12979335	790	22.00	16.33	44.92	12.00
1826	LG_VIII	13119393	13119527	135	46.00	5.48	15.07	0
1827	LG_VIII	13355610	13355627	18	3.00	3.00	8.25	3.00
1828	LG_VIII	13454919	13455008	90	3.00	3.00	8.25	3.00
1829	LG_VIII	13516688	13516714	27	6.00	5.00	13.75	4.00
1830	LG_VIII	13628764	13628787	24	7.00	7.00	19.25	7.00
1831	LG_VIII	13865611	13865788	178	7.00	7.00	19.25	7.00
1832	LG_VIII	13883550	13883680	131	1966.00	996.00	2739.13	44.00
1833	LG_VIII	13889625	13889772	148	10.00	4.15	11.41	4.00
1834	LG_VIII	14007020	14007398	379	4.00	4.00	11.00	4.00
1835	LG_VIII	14427550	14427628	79	4.00	4.00	11.00	4.00
1836	LG_VIII	14430046	14430210	165	10.00	10.00	27.50	10.00
1837	LG_VIII	14613538	14613632	95	6.00	4.50	12.38	3.00
1838	LG_VIII	14636495	14636708	214	699.00	3.37	9.27	0
1839	LG_VIII	14704498	14704790	293	3.00	3.00	8.25	3.00
1840	LG_VIII	14919993	14920014	22	5.00	5.00	13.75	5.00
1841	LG_VIII	14930389	14931473	1085	137.00	3.47	9.55	0
1842	LG_VIII	14964790	14967314	2525	348.00	60.11	165.30	31.00
1843	LG_VIII	14968012	14970714	2703	279.00	22.40	61.61	7.00
1844	LG_VIII	15133798	15133821	24	3.00	3.00	8.25	3.00
1845	LG_VIII	15331904	15331924	21	3.00	3.00	8.25	3.00
1846	LG_VIII	15393680	15393697	18	4.00	4.00	11.00	4.00
1847	LG_VIII	15615757	15615780	24	4.00	4.00	11.00	4.00
1848	LG_X	29013	29036	24	8.00	8.00	22.00	8.00
1849	LG_X	30081	30422	342	8.00	4.96	13.64	4.00
1850	LG_X	31135	31399	265	21.00	4.05	11.14	0
1851	LG_X	31924	33600	1677	104.00	3.04	8.37	0
1852	LG_X	100272	100295	24	6.00	6.00	16.50	6.00
1853	LG_X	414848	415225	378	19.00	10.80	29.70	8.00
1854	LG_X	478509	478532	24	3.00	3.00	8.25	3.00
1855	LG_X	522692	523158	467	94.00	4.68	12.87	0
1856	LG_X	837172	838852	1681	759.00	3.03	8.33	0
1857	LG_X	1178678	1180722	2045	228.00	3.19	8.76	0
1858	LG_X	1554328	1555242	915	93.00	7.09	19.49	0
1859	LG_X	1575364	1575649	286	63.00	8.38	23.06	0
1860	LG_X	1592953	1596329	3377	629.00	9.56	26.30	0
1861	LG_X	1921127	1921465	339	6.00	3.04	8.36	3.00
1862	LG_X	2233616	2237130	3515	670.00	102.40	281.62	5.00
1863	LG_X	2406449	2407012	564	52.00	3.06	8.42	0
1864	LG_X	2418658	2420976	2319	355.00	4.81	13.23	0
1865	LG_X	2896593	2896706	114	699.00	3.57	9.83	0
1866	LG_X	2928757	2929143	387	59.00	3.20	8.81	0
1867	LG_X	3087078	3087174	97	3.00	3.00	8.25	3.00
1868	LG_X	3430731	3430897	167	3.00	3.00	8.25	3.00
1869	LG_X	3483509	3483535	27	4.00	4.00	11.00	4.00
1870	LG_X	3640627	3640966	340	4.00	4.00	11.00	4.00
1871	LG_X	3693907	3694688	782	633.00	279.85	769.64	188.00
1872	LG_X	3696026	3697079	1054	611.00	172.80	475.22	94.00
1873	LG_X	3734028	3736137	2110	287.00	5.86	16.13	0
1874	LG_X	3795783	3795805	23	5.00	5.00	13.75	5.00
1875	LG_X	3891058	3891703	646	72.00	4.30	11.83	0
1876	LG_X	4135173	4135657	485	58.00	6.20	17.06	5.00
1877	LG_X	4140526	4140868	343	3.00	3.00	8.25	3.00
1878	LG_X	4143179	4143202	24	3.00	3.00	8.25	3.00
1879	LG_X	4252541	4252650	110	4.00	4.00	11.00	4.00
1880	LG_X	4284074	4285093	1020	26.00	14.14	38.89	7.00
1881	LG_X	4287757	4289366	1610	30.00	16.14	44.39	8.00
1882	LG_X	4515134	4515667	534	10.00	3.06	8.41	3.00
1883	LG_X	5143692	5143715	24	5.00	5.00	13.75	5.00
1884	LG_X	5328907	5329415	509	5.00	4.50	12.38	4.00
1885	LG_X	5378647	5378667	21	4.00	4.00	11.00	4.00
1886	LG_X	5533982	5534009	28	6.00	3.06	8.40	3.00
1887	LG_X	5542532	5542555	24	3.00	3.00	8.25	3.00
1888	LG_X	5785118	5785343	226	3.00	3.00	8.25	3.00
1889	LG_X	5885519	5885567	49	6.00	6.00	16.50	6.00
1890	LG_X	5905743	5905763	21	3.00	3.00	8.25	3.00
1891	LG_X	5966849	5966869	21	3.00	3.00	8.25	3.00
1892	LG_X	6015744	6015879	136	4.00	4.00	11.00	4.00
1893	LG_X	6067283	6067306	24	3.00	3.00	8.25	3.00
1894	LG_X	6170191	6170475	285	4.00	3.50	9.63	3.00
1895	LG_X	6388414	6388531	118	50.00	16.70	45.93	8.00
1896	LG_X	6437398	6437631	234	3.00	3.00	8.25	3.00
1897	LG_X	6457917	6457936	20	11.00	11.00	30.25	11.00
1898	LG_X	6483807	6483974	168	259.00	17.84	49.07	0
1899	LG_X	6711589	6711748	160	7.00	4.50	12.38	2.00
1900	LG_X	6829283	6829510	228	3.00	3.00	8.25	3.00
1901	LG_X	6857455	6857552	98	5.00	5.00	13.75	5.00
1902	LG_X	6859427	6859550	124	28.00	9.85	27.10	0
1903	LG_X	6867054	6867156	103	21.00	6.35	17.47	0
1904	LG_X	7055529	7055568	40	5.00	5.00	13.75	5.00
1905	LG_X	7124679	7124965	287	6.00	5.00	13.75	4.00
1906	LG_X	7127215	7127268	54	5.00	3.50	9.63	2.00
1907	LG_X	7496325	7496712	388	9.00	7.50	20.63	6.00
1908	LG_X	7497542	7497641	100	7.00	3.83	10.54	1.00
1909	LG_X	7591201	7591222	22	3.00	3.00	8.25	3.00
1910	LG_X	8249864	8249884	21	5.00	5.00	13.75	5.00
1911	LG_X	8400994	8401020	27	4.00	4.00	11.00	4.00
1912	LG_X	8443940	8444547	608	22.00	4.76	13.10	4.00
1913	LG_X	8492340	8492364	25	2643.00	300.97	827.71	0
1914	LG_X	8678457	8678862	406	355.00	4.30	11.83	3.00
1915	LG_X	8934329	8938054	3726	361.00	30.43	83.68	0
1916	LG_X	9005232	9005255	24	3.00	3.00	8.25	3.00
1917	LG_X	9042268	9042289	22	2846.00	1405.89	3866.38	0
1918	LG_X	9088383	9088406	24	3.00	3.00	8.25	3.00
1919	LG_X	9101588	9101627	40	4.00	4.00	11.00	4.00
1920	LG_X	9488138	9488161	24	3.00	3.00	8.25	3.00
1921	LG_X	9542903	9542924	22	3.00	3.00	8.25	3.00
1922	LG_X	9551493	9551516	24	4.00	4.00	11.00	4.00
1923	LG_X	9623001	9623100	100	4.00	4.00	11.00	4.00
1924	LG_X	9713681	9714360	680	17.00	15.50	42.63	14.00
1925	LG_X	9729562	9729651	90	5.00	3.18	8.75	3.00
1926	LG_X	9731348	9731496	149	35.00	3.31	9.10	1.00
1927	LG_X	9744616	9744789	174	3.00	3.00	8.25	3.00
1928	LG_X	9749032	9749602	571	3.00	3.00	8.25	3.00
1929	LG_X	10003706	10004033	328	3.00	3.00	8.25	3.00
1930	LG_X	10136601	10136703	103	4.00	4.00	11.00	4.00
1931	LG_X	10154140	10154266	127	49.00	38.26	105.22	37.00
1932	LG_X	10175489	10175561	73	12.00	3.31	9.10	3.00
1933	LG_X	10569416	10569497	82	9587.00	3296.50	9065.81	0
1934	LG_X	11482652	11482693	42	4.00	4.00	11.00	4.00
1935	LG_X	11496082	11496103	22	5.00	5.00	13.75	5.00
1936	LG_X	11509742	11509951	210	4.00	4.00	11.00	4.00
1937	LG_X	11541638	11541661	24	4.00	4.00	11.00	4.00
1938	LG_X	11544115	11544179	65	49.00	35.00	96.25	21.00
1939	LG_X	11546514	11546581	68	44.00	26.83	73.80	10.00
1940	LG_X	11690210	11690402	193	3.00	3.00	8.25	3.00
1941	LG_X	11763296	11763327	32	4.00	4.00	11.00	4.00
1942	LG_X	11802340	11802482	143	3.00	3.00	8.25	3.00
1943	LG_X	11814740	11814774	35	7.00	6.50	17.88	6.00
1944	LG_X	11953843	11953977	135	393.00	393.00	1080.80	393.00
1945	LG_X	11983575	11983678	104	193.00	3.32	9.13	1.00
1946	LG_X	12045772	12045889	118	51.00	49.50	136.13	49.00
1947	LG_X	12292198	12292225	28	3.00	3.00	8.25	3.00
1948	LG_X	12335015	12335081	67	58.00	5.58	15.34	0
1949	LG_X	12366623	12366772	150	159.00	4.70	12.94	1.00
1950	LG_X	12482634	12482654	21	5.00	5.00	13.75	5.00
1951	LG_X	12614385	12614479	95	4.00	4.00	11.00	4.00
1952	LG_X	12695443	12695528	86	3.00	3.00	8.25	3.00
1953	LG_X	12739492	12739783	292	3.00	3.00	8.25	3.00
1954	LG_X	12796684	12796713	30	4.00	4.00	11.00	4.00
1955	LG_X	12797943	12798090	148	9.00	9.00	24.75	9.00
1956	LG_X	12953304	12953321	18	4.00	4.00	11.00	4.00
1957	LG_X	12953843	12954033	191	6.00	6.00	16.50	6.00
1958	LG_X	13066338	13066358	21	3.00	3.00	8.25	3.00
1959	LG_X	13175266	13175288	23	3.00	3.00	8.25	3.00
1960	LG_X	13191646	13191953	308	4.00	4.00	11.00	4.00
1961	LG_X	13254334	13254392	59	4.00	4.00	11.00	4.00
1962	LG_X	13269766	13270095	330	411.00	4.15	11.40	2.00
1963	LG_X	13299817	13300249	433	6.00	6.00	16.50	6.00
1964	LG_X	13365640	13365995	356	4.00	4.00	11.00	4.00
1965	LG_X	13806157	13806177	21	5.00	5.00	13.75	5.00
1966	LG_X	14001353	14001446	94	4.00	3.50	9.63	3.00
1967	LG_X	14146038	14146746	709	756.00	710.37	1953.60	685.00
1968	LG_X	14249366	14249932	567	4.00	4.00	11.00	4.00
1969	LG_X	14264585	14264768	184	4.00	4.00	11.00	4.00
1970	LG_X	14442590	14442741	152	8.00	8.00	22.00	8.00
1971	LG_X	14475326	14475349	24	8.00	8.00	22.00	8.00
1972	LG_X	14497870	14498386	517	47.00	3.53	9.70	0
1973	LG_X	14731072	14731095	24	3.00	3.00	8.25	3.00
1974	LG_X	14784902	14785062	161	3.00	3.00	8.25	3.00
1975	LG_X	14816750	14817151	402	4.00	3.00	8.25	2.00
1976	LG_X	14951663	14951686	24	3.00	3.00	8.25	3.00
1977	LG_X	15262193	15262216	24	3.00	3.00	8.25	3.00
1978	LG_X	15278121	15278216	96	11.00	10.05	27.63	10.00
1979	LG_X	15298049	15298310	262	3.00	3.00	8.25	3.00
1980	LG_X	15311333	15311471	139	73.00	8.84	24.31	7.00
1981	LG_X	15352564	15352635	72	129.00	11.81	32.48	0
1982	LG_X	15421790	15421810	21	5.00	5.00	13.75	5.00
1983	LG_X	15540217	15540505	289	10.00	10.00	27.50	10.00
1984	LG_X	15576481	15576502	22	3.00	3.00	8.25	3.00
1985	LG_X	15585298	15585661	364	8.00	5.50	15.13	3.00
1986	LG_X	15586301	15586518	218	7.00	3.50	9.63	0
1987	LG_X	15642667	15642688	22	3.00	3.00	8.25	3.00
1988	LG_X	15673157	15673239	83	4.00	4.00	11.00	4.00
[truncated: 3,520 more rows]
