# Supplementary material for: Genome-wide profiling of Populus small RNAs
Source: BMC Genomics. 2009 Dec 20;10:620. doi: 10.1186/1471-2164-10-620 (PMC2811130; doi:10.1186/1471-2164-10-620)
Supplement: Additional file 2 — Significant loci of short 21 nt short RNAs. Loci identified for 21 nt short RNAs using the siLoCo tool from the UEA sRNA toolkit. [file 1471-2164-10-620-S2.CSV]

sRNA locus comparison (single sample mode)
Weighted count: Each read count is divided by the number of its matches to the genome
Normalised count: Sum of weighted counts normalised to total number of reads matching the genome in each dataset. Given in counts per 1 million genome-matching reads
Genome used: Populus trichocarpa (DOE JGI, v1.1)
Samples:
S1 = 21mers:
Read counts
	S1 total	S1 non-redundant
input	121544
filter valid sequence	121544	18892
genome-matching	121544	18892
locus Number	chromosome	start position	end position	length	raw count S1	Weighted count S1	Normalised count S1	Uniquely matching reads S1
1	LG_I	83281	83301	21	98	32.67	268.76	0
2	LG_I	1493120	1493445	326	17	17	139.87	17
3	LG_I	1810332	1810440	109	1396	1396	1.15E+004	1396
4	LG_I	1909193	1911329	2137	100	99	814.52	98
5	LG_I	1921816	1922485	670	21	21	172.78	21
6	LG_I	2163359	2163442	84	4	4	32.91	4
7	LG_I	2164243	2164333	91	3	3	24.68	3
8	LG_I	2881545	2881565	21	3	3	24.68	3
9	LG_I	4336982	4337002	21	3	3	24.68	3
10	LG_I	4470651	4470671	21	4	4	32.91	4
11	LG_I	4481298	4481318	21	35	35	287.96	35
12	LG_I	5281159	5281391	233	26	13	106.96	0
13	LG_I	5587913	5588164	252	9	9	74.05	9
14	LG_I	5919668	5919828	161	6	4	32.91	2
15	LG_I	6097059	6097208	150	936	75.13	618.1	0
16	LG_I	6422005	6422025	21	5	5	41.14	5
17	LG_I	6620891	6620911	21	45	22.5	185.12	0
18	LG_I	7062075	7062402	328	5	4.5	37.02	4
19	LG_I	8855118	8855584	467	18	18	148.09	18
20	LG_I	8960884	8961222	339	4	3.33	27.42	3
21	LG_I	9306954	9306974	21	4	4	32.91	4
22	LG_I	11974315	11974335	21	4	4	32.91	4
23	LG_I	12147339	12147362	24	7	3.5	28.8	0
24	LG_I	12147728	12147751	24	7	3.5	28.8	0
25	LG_I	13440595	13440671	77	9	3.17	26.05	0
26	LG_I	13441500	13442273	774	17	4.3	35.41	0
27	LG_I	15009671	15013229	3559	287	49.45	406.83	2
28	LG_I	15560186	15560551	366	12	4.1	33.77	0
29	LG_I	16451198	16454358	3161	122	16.63	136.84	1
30	LG_I	16960182	16960643	462	8	7	57.59	6
31	LG_I	16961252	16961479	228	3	3	24.68	3
32	LG_I	17327756	17327974	219	86	7.35	60.48	0
33	LG_I	17443394	17443421	28	38	10.75	88.45	0
34	LG_I	17604111	17604179	69	15	4.75	39.08	0
35	LG_I	17661858	17661929	72	35	3.2	26.33	0
36	LG_I	17829600	17829620	21	9	9	74.05	9
37	LG_I	18060900	18062356	1457	468	51.74	425.68	2
38	LG_I	18621521	18623074	1554	45	31.67	260.54	21
39	LG_I	18947480	18948162	683	10	10	82.27	10
40	LG_I	19895237	19895259	23	1.13E+004	5665.5	4.66E+004	0
41	LG_I	21429538	21429558	21	4	4	32.91	4
42	LG_I	21735212	21735240	29	3	3	24.68	3
43	LG_I	22128283	22128420	138	48	45	370.24	42
44	LG_I	22370578	22370598	21	4	4	32.91	4
45	LG_I	23616981	23617216	236	41	3.72	30.62	0
46	LG_I	24172982	24173002	21	223	31.86	262.1	0
47	LG_I	24697938	24698292	355	81	62.5	514.22	44
48	LG_I	25338240	25338493	254	182	11.15	91.71	0
49	LG_I	25528760	25529664	905	22	22	181	22
50	LG_I	25638385	25638406	22	3	3	24.68	3
51	LG_I	27047155	27047280	126	10	4.84	39.86	4
52	LG_I	28430446	28430466	21	3	3	24.68	3
53	LG_I	28568481	28568501	21	3	3	24.68	3
54	LG_I	28812953	28813106	154	20	8.67	71.3	3
55	LG_I	29601311	29601849	539	8	3.86	31.76	3
56	LG_I	30682843	30684963	2121	192	17.27	142.1	0
57	LG_I	31289630	31290509	880	39	39	320.87	39
58	LG_I	31687441	31688001	561	611	25.76	211.97	2
59	LG_I	31689351	31689726	376	20	10.77	88.63	8
60	LG_I	31690500	31692687	2188	226	101.13	832.02	79
61	LG_I	31694894	31695573	680	65	9.05	74.48	0
62	LG_I	31698041	31698220	180	144	5.31	43.67	0
63	LG_I	31761283	31761921	639	612	24.34	200.3	0
64	LG_I	31781591	31782462	872	272	11.83	97.32	0
65	LG_I	31782957	31783247	291	605	22.81	187.68	0
66	LG_I	31793210	31795608	2399	1353	60.96	501.55	0
67	LG_I	31847458	31847973	516	616	24.07	198.04	0
68	LG_I	31848734	31850986	2253	381	25.05	206.09	1
69	LG_I	31854708	31854942	235	141	4.62	37.97	0
70	LG_I	31864796	31867098	2303	145	31.99	263.19	16
71	LG_I	31969847	31970362	516	609	23.78	195.65	0
72	LG_I	31971526	31972167	642	38	3.61	29.69	0
73	LG_I	31972740	31973362	623	30	3.48	28.62	0
74	LG_I	31976707	31976893	187	127	4.06	33.39	0
75	LG_I	32011826	32012341	516	609	23.78	195.65	0
76	LG_I	32024716	32024902	187	127	4.06	33.39	0
77	LG_I	32076797	32077382	586	609	23.16	190.54	0
78	LG_I	32078089	32080329	2241	703	32.42	266.72	0
79	LG_I	32294610	32296337	1728	93	5.23	43.03	0
80	LG_I	32813190	32813210	21	259	64.75	532.73	0
81	LG_I	32834122	32834142	21	3	3	24.68	3
82	LG_I	32843506	32844389	884	1552	85.79	705.86	0
83	LG_I	33523848	33523893	46	3	3	24.68	3
84	LG_I	33635578	33635804	227	151	6.47	53.26	0
85	LG_I	33640597	33640861	265	151	5.18	42.65	0
86	LG_I	33841258	33841494	237	173	83.01	682.95	0
87	LG_I	33848429	33848665	237	173	83.01	682.95	0
88	LG_I	34101363	34101383	21	3	3	24.68	3
89	LG_I	34253032	34253103	72	35	3.2	26.33	0
90	LG_I	34804133	34804433	301	9	8	65.82	7
91	LG_I	34837697	34838965	1269	12	3.66	30.14	2
92	LG_I	35121973	35122185	213	3	3	24.68	3
93	LG_I	35248846	35248960	115	3	3	24.68	3
94	LG_II	160834	160997	164	4	3	24.68	2
95	LG_II	826012	826111	100	4	3	24.68	2
96	LG_II	902914	902934	21	223	31.86	262.1	0
97	LG_II	1018671	1018849	179	22	4.07	33.49	4
98	LG_II	1253126	1253146	21	8	8	65.82	8
99	LG_II	1274547	1274669	123	70	36	296.19	5
100	LG_II	1316365	1316385	21	12	12	98.73	12
101	LG_II	2109557	2109577	21	3	3	24.68	3
102	LG_II	2492132	2492246	115	7	4.27	35.15	4
103	LG_II	2737701	2737722	22	927	74.08	609.47	0
104	LG_II	3054976	3054996	21	82	20.5	168.66	0
105	LG_II	3057574	3057594	21	82	20.5	168.66	0
106	LG_II	3702332	3702352	21	5	5	41.14	5
107	LG_II	3860230	3861221	992	31	3.08	25.36	0
108	LG_II	3869239	3870704	1466	58	17.28	142.19	8
109	LG_II	3871737	3875311	3575	117	8.14	67	3
110	LG_II	4383077	4383146	70	7	4	32.92	4
111	LG_II	5051131	5051256	126	4	4	32.91	4
112	LG_II	5826977	5827383	407	4	4	32.91	4
113	LG_II	6746981	6747001	21	3	3	24.68	3
114	LG_II	8903622	8903743	122	7	3.33	27.42	3
115	LG_II	9094580	9095108	529	15	13	106.96	11
116	LG_II	9095426	9095708	283	5	5	41.14	5
117	LG_II	9096011	9096296	286	8	8	65.82	8
118	LG_II	9708061	9708081	21	3	3	24.68	3
119	LG_II	9734884	9735452	569	37	18.5	152.21	0
120	LG_II	9735864	9736225	362	13	6.5	53.48	0
121	LG_II	10721038	10721521	484	38	3.25	26.71	0
122	LG_II	11762312	11763302	991	75	74	608.83	73
123	LG_II	11764337	11764505	169	3	3	24.68	3
124	LG_II	11850014	11850119	106	4	3.25	26.74	3
125	LG_II	12342019	12342174	156	7	6.04	49.69	6
126	LG_II	12343213	12343615	403	73	29.14	239.78	17
127	LG_II	12343973	12344119	147	16	15	123.41	14
128	LG_II	12403947	12403967	21	3	3	24.68	3
129	LG_II	12487216	12487236	21	50	25	205.69	0
130	LG_II	12693705	12693725	21	3	3	24.68	3
131	LG_II	13390711	13391024	314	248	49.41	406.52	0
132	LG_II	13668152	13668271	120	937	75.46	620.85	0
133	LG_II	14180794	14180873	80	129	129	1061.34	129
134	LG_II	14320116	14321669	1554	329	275	2262.56	223
135	LG_II	14322091	14322766	676	590	589	4845.98	588
136	LG_II	14921054	14921074	21	4	4	32.91	4
137	LG_II	15132562	15132582	21	282	56.4	464.03	0
138	LG_II	15429647	15429682	36	23	3.78	31.1	0
139	LG_II	16310531	16310641	111	16	5.75	47.31	0
140	LG_II	16465803	16465827	25	49	16.33	134.38	0
141	LG_II	16909439	16909527	89	4372	4372	3.60E+004	4372
142	LG_II	18488234	18488255	22	534	267	2196.74	0
143	LG_II	18574172	18574192	21	6	6	49.36	6
144	LG_II	18612835	18614155	1321	29	5.39	44.33	2
145	LG_II	18617624	18617733	110	6	3.12	25.64	2
146	LG_II	19662330	19662350	21	3	3	24.68	3
147	LG_II	20528991	20530172	1182	22	4.9	40.33	1
148	LG_II	20555275	20556960	1686	35	3.86	31.79	0
149	LG_II	20606005	20607253	1249	34	5.27	43.34	0
150	LG_II	20610016	20611320	1305	33	5.27	43.32	1
151	LG_II	20629014	20630067	1054	14	3.66	30.09	1
152	LG_II	20640361	20642046	1686	37	4.05	33.3	0
153	LG_II	20730793	20731696	904	26	3.66	30.08	0
154	LG_II	20737336	20738183	848	26	3.3	27.11	0
155	LG_II	20917239	20917919	681	21	3.24	26.67	0
156	LG_II	20925180	20927954	2775	65	15.28	125.71	7
157	LG_II	20934398	20936230	1833	90	6.07	49.94	0
158	LG_II	20940586	20942921	2336	75	26.33	216.66	18
159	LG_II	20949414	20949540	127	1969	1020.83	8398.88	89
160	LG_II	21667543	21669205	1663	121	7.09	58.34	0
161	LG_II	21820342	21820444	103	23	8	65.82	0
162	LG_II	21846052	21846146	95	42	42	345.55	42
163	LG_II	22319523	22320350	828	36	12.18	100.19	7
164	LG_II	22547446	22547473	28	6	6	49.36	6
165	LG_II	22910262	22910282	21	5	5	41.14	5
166	LG_II	23284302	23284322	21	33	3	24.68	0
167	LG_II	23697120	23698194	1075	19	9.05	74.46	4
168	LG_II	23702483	23704013	1531	16	14.5	119.3	14
169	LG_II	23846406	23846577	172	19	5.4	44.43	0
170	LG_II	23866661	23866832	172	19	5.4	44.43	0
171	LG_II	23900518	23900689	172	15	3.73	30.72	0
172	LG_II	24107586	24107881	296	42	3.12	25.68	0
173	LG_III	361592	362258	667	74	7.98	65.68	0
174	LG_III	587891	587911	21	5	5	41.14	5
175	LG_III	588312	590855	2544	198	27.7	227.86	0
176	LG_III	1558391	1560200	1810	157	10.74	88.36	0
177	LG_III	1560628	1561693	1066	120	11.4	93.83	0
178	LG_III	1563118	1563590	473	61	4.53	37.27	0
179	LG_III	1569109	1569294	186	195	11.16	91.83	0
180	LG_III	1717471	1719062	1592	23	4.84	39.83	3
181	LG_III	1821644	1822770	1127	18	5.35	44.05	0
182	LG_III	1823112	1823255	144	7	3.91	32.19	3
183	LG_III	1824070	1824707	638	24	8.37	68.83	7
184	LG_III	1950974	1952573	1600	334	57.47	472.87	13
185	LG_III	2521182	2522317	1136	104	89	732.25	74
186	LG_III	2523627	2523895	269	52	51.5	423.71	51
187	LG_III	2714691	2714834	144	2820	1410	1.16E+004	0
188	LG_III	2736272	2738074	1803	148	28.94	238.07	10
189	LG_III	2745235	2745768	534	9	3.04	24.97	0
190	LG_III	3542117	3542144	28	8	7.5	61.71	7
191	LG_III	3649692	3649712	21	3	3	24.68	3
192	LG_III	4892995	4893456	462	16	16	131.64	16
193	LG_III	4939931	4939951	21	3	3	24.68	3
194	LG_III	5241512	5241812	301	4	3	24.68	2
195	LG_III	6402165	6403155	991	21	5.75	47.31	0
196	LG_III	6753049	6753069	21	5	5	41.14	5
197	LG_III	6879021	6879158	138	195	195	1604.36	195
198	LG_III	7293952	7293972	21	3	3	24.68	3
199	LG_III	7559389	7559465	77	109	109	896.79	109
200	LG_III	8399807	8399997	191	64	13.66	112.42	0
201	LG_III	9829764	9829813	50	4	4	32.91	4
202	LG_III	11510241	11510261	21	14	14	115.18	14
203	LG_III	13006189	13006209	21	3	3	24.68	3
204	LG_III	13011164	13011184	21	45	22.5	185.12	0
205	LG_III	13063573	13063593	21	8	8	65.82	8
206	LG_III	13627600	13629651	2052	132	60	493.65	7
207	LG_III	13637004	13638436	1433	123	52	427.83	0
208	LG_III	13643006	13643290	285	6	3	24.68	0
209	LG_III	13649795	13650079	285	6	3	24.68	0
210	LG_III	13654733	13654923	191	33	10.33	85.02	0
211	LG_III	13687073	13687093	21	6	6	49.36	6
212	LG_III	14406868	14406951	84	551	189.33	1557.73	0
213	LG_III	14878945	14878965	21	7	7	57.59	7
214	LG_III	15057405	15057425	21	4	4	32.91	4
215	LG_III	15321178	15321783	606	122	62.67	515.59	7
216	LG_III	15666407	15666442	36	4	4	32.91	4
217	LG_III	16188564	16188675	112	5	3.5	28.8	2
218	LG_III	17560587	17560615	29	9	4.5	37.02	0
219	LG_III	17883606	17884113	508	12	12	98.73	12
220	LG_III	18855890	18856582	693	164	58.77	483.49	22
221	LG_III	18857806	18858610	805	187	81.87	673.55	44
222	LG_IV	133553	133573	21	3	3	24.68	3
223	LG_IV	185072	185095	24	224	32.36	266.22	0
224	LG_IV	1650928	1650949	22	11	11	90.5	11
225	LG_IV	1651625	1651645	21	24	24	197.46	24
226	LG_IV	1653426	1653446	21	3	3	24.68	3
227	LG_IV	2012273	2014028	1756	78	14.2	116.81	0
228	LG_IV	2014454	2016304	1851	79	22.16	182.32	6
229	LG_IV	3407379	3407451	73	9	5	41.14	1
230	LG_IV	3411452	3411472	21	11	5.5	45.25	0
231	LG_IV	3453467	3453487	21	8	4	32.91	0
232	LG_IV	4920878	4920898	21	3	3	24.68	3
233	LG_IV	4974812	4974832	21	4	4	32.91	4
234	LG_IV	5496177	5496574	398	5	4.5	37.02	4
235	LG_IV	5497008	5497258	251	25	14.5	119.3	4
236	LG_IV	6006028	6006113	86	21	7	57.59	0
237	LG_IV	6847615	6847784	170	5	3	24.68	1
238	LG_IV	7001678	7001698	21	3	3	24.68	3
239	LG_IV	7017079	7017214	136	7	7	57.59	7
240	LG_IV	7018027	7018575	549	5	5	41.14	5
241	LG_IV	7352819	7352839	21	3	3	24.68	3
242	LG_IV	7656685	7656734	50	3	3	24.68	3
243	LG_IV	7750973	7751090	118	8	8	65.82	8
244	LG_IV	8075072	8075147	76	128	4.62	38.03	0
245	LG_IV	10725587	10730272	4686	377	28.96	238.3	0
246	LG_IV	12536788	12536901	114	17	13	106.96	9
247	LG_IV	13376822	13376942	121	8	8	65.82	8
248	LG_IV	14410173	14414937	4765	372	58.61	482.24	6
249	LG_IV	14877696	14877716	21	4	4	32.91	4
250	LG_IV	15059726	15060128	403	5	3	24.68	1
251	LG_IV	15060464	15060634	171	5	3.5	28.8	2
252	LG_IV	15130983	15131052	70	3	3	24.68	3
253	LG_IV	15132421	15132660	240	5	3	24.68	1
254	LG_IV	15754337	15754450	114	9	9	74.05	9
255	LG_IX	175232	175372	141	5	5	41.14	5
256	LG_IX	176621	176750	130	9	7.5	61.71	6
257	LG_IX	404004	404186	183	15	7.32	60.24	7
258	LG_IX	1168264	1168481	218	23	12.69	104.39	12
259	LG_IX	2116640	2116812	173	4	4	32.91	4
260	LG_IX	2117647	2117667	21	4	4	32.91	4
261	LG_IX	2160638	2163712	3075	1077	201.09	1654.45	13
262	LG_IX	2243432	2243512	81	3	3	24.68	3
263	LG_IX	2602398	2602567	170	7	5.5	45.25	4
264	LG_IX	2602886	2603323	438	6	4	32.91	2
265	LG_IX	2784254	2784274	21	4	4	32.91	4
266	LG_IX	3962816	3963101	286	132	66.63	548.22	9
267	LG_IX	3992712	3993016	305	182	116.63	959.6	59
268	LG_IX	4593035	4593387	353	18	12.8	105.31	11
269	LG_IX	5803360	5803405	46	10	3.33	27.42	0
270	LG_IX	6181835	6181910	76	1.15E+004	5831.5	4.80E+004	166
271	LG_IX	6197059	6197079	21	4	4	32.91	4
272	LG_IX	6309233	6309253	21	3	3	24.68	3
273	LG_IX	7212921	7213713	793	15	8.5	69.93	2
274	LG_IX	7575300	7575509	210	4	3.5	28.8	3
275	LG_IX	7691908	7691928	21	4	4	32.91	4
276	LG_IX	8453674	8453701	28	38	10.75	88.45	0
277	LG_IX	8657960	8658031	72	35	3.2	26.33	0
278	LG_IX	8719109	8719608	500	6	4	32.91	3
279	LG_IX	10135018	10135461	444	5	4.5	37.02	4
280	LG_IX	10138880	10139303	424	5	3.33	27.42	2
281	LG_IX	10347575	10347595	21	15	3.75	30.85	0
282	LG_IX	10615520	10615540	21	8	8	65.82	8
283	LG_IX	11209229	11209257	29	997	249.25	2050.7	0
284	LG_IX	11430289	11430405	117	38	21.7	178.54	7
285	LG_IX	11671885	11671905	21	3	3	24.68	3
286	LG_IX	11777762	11777782	21	3	3	24.68	3
287	LG_IX	11899924	11899944	21	4	4	32.91	4
288	LG_V	623862	623882	21	3	3	24.68	3
289	LG_V	649621	649792	172	9	5.5	45.25	2
290	LG_V	683907	684112	206	3	3	24.68	3
291	LG_V	824224	824489	266	928	75.08	617.69	1
292	LG_V	1435803	1435830	28	4	3.5	28.8	3
293	LG_V	2520561	2520581	21	18	18	148.09	18
294	LG_V	2608932	2608952	21	3	3	24.68	3
295	LG_V	3629166	3633876	4711	237	30.9	254.21	3
296	LG_V	5754554	5754659	106	6	3	24.68	0
297	LG_V	7260674	7261008	335	6	6	49.36	6
298	LG_V	10076105	10076332	228	5	5	41.14	5
299	LG_V	10716954	10716974	21	5	5	41.14	5
300	LG_V	12458384	12458404	21	3	3	24.68	3
301	LG_V	12590487	12590507	21	3	3	24.68	3
302	LG_V	13051726	13051879	154	17	3.71	30.54	3
303	LG_V	14050161	14057028	6868	412	33.13	272.54	17
304	LG_V	14060854	14060989	136	50	37.38	307.57	36
305	LG_V	14288320	14289155	836	9	8	65.82	7
306	LG_V	14420085	14420105	21	4	4	32.91	4
307	LG_V	14949534	14949609	76	83	21.5	176.89	1
308	LG_V	14954955	14955117	163	3	3	24.68	3
309	LG_V	15276190	15276278	89	928	75.08	617.69	1
310	LG_V	15766253	15766273	21	4	4	32.91	4
311	LG_V	16077457	16077477	21	3	3	24.68	3
312	LG_V	16111257	16112022	766	84	9.19	75.61	1
313	LG_V	16680542	16681262	721	18	8.42	69.25	0
314	LG_V	16682563	16683308	746	18	8.92	73.36	1
315	LG_V	16743174	16743244	71	59	29	238.6	0
316	LG_V	17075519	17075539	21	7	7	57.59	7
317	LG_V	17102571	17103084	514	5	5	41.14	5
318	LG_V	17103646	17104419	774	15	15	123.41	15
319	LG_V	17210865	17210885	21	4	4	32.91	4
320	LG_V	17594121	17594168	48	3	3	24.68	3
321	LG_VI	181602	181686	85	297	152.5	1254.69	8
322	LG_VI	549285	549305	21	3	3	24.68	3
323	LG_VI	551059	551080	22	3	3	24.68	3
324	LG_VI	551441	552051	611	760	760	6252.88	760
325	LG_VI	1549660	1551848	2189	51	7.12	58.61	0
326	LG_VI	1943296	1943348	53	3	3	24.68	3
327	LG_VI	2003415	2006724	3310	264	6.31	51.9	0
328	LG_VI	3416597	3416724	128	5	5	41.14	5
329	LG_VI	3419687	3419957	271	3	3	24.68	3
330	LG_VI	3723667	3723687	21	3	3	24.68	3
331	LG_VI	4075654	4075761	108	551	275.5	2266.67	0
332	LG_VI	4082406	4082543	138	526	181.33	1491.92	9
333	LG_VI	4162483	4162546	64	8	3.67	30.17	0
334	LG_VI	4485658	4485678	21	6	6	49.36	6
335	LG_VI	5024533	5024553	21	3	3	24.68	3
336	LG_VI	5037208	5037254	47	5	5	41.14	5
337	LG_VI	5135458	5135478	21	3	3	24.68	3
338	LG_VI	5661064	5661632	569	5	4.5	37.02	4
339	LG_VI	6175861	6175957	97	45	45	370.24	45
340	LG_VI	6300354	6300374	21	4	4	32.91	4
341	LG_VI	6346827	6346847	21	3	3	24.68	3
342	LG_VI	6460898	6460918	21	3	3	24.68	3
343	LG_VI	6826356	6826440	85	51	9	74.05	4
344	LG_VI	7266291	7266381	91	11	3.5	28.8	1
345	LG_VI	7305485	7305505	21	3	3	24.68	3
346	LG_VI	7431065	7431211	147	289	60.4	496.94	1
347	LG_VI	7807392	7807478	87	48	5.25	43.19	0
348	LG_VI	7811571	7811599	29	47	5	41.14	0
349	LG_VI	8349512	8349534	23	8	4	32.91	0
350	LG_VI	10634983	10635087	105	22	7.33	60.33	0
351	LG_VI	11274603	11274625	23	7	5.07	41.73	5
352	LG_VI	11795711	11796231	521	36	18.24	150.1	11
353	LG_VI	11828061	11828081	21	5	5	41.14	5
354	LG_VI	13169049	13169757	709	81	4.35	35.8	0
355	LG_VI	13175584	13178684	3101	231	15.38	126.53	0
356	LG_VI	14747118	14747622	505	116	116	954.39	116
357	LG_VI	14771493	14771665	173	9	9	74.05	9
358	LG_VI	15330886	15332675	1790	39	9.12	75.03	0
359	LG_VI	15375791	15375849	59	5	3.5	28.8	2
360	LG_VI	15611134	15611431	298	4	4	32.91	4
361	LG_VI	15613114	15613138	25	3	3	24.68	3
362	LG_VI	16430648	16430691	44	39	13	106.96	0
363	LG_VI	16431602	16431698	97	8	7.5	61.71	7
364	LG_VI	16432180	16432393	214	26	24.5	201.57	23
365	LG_VI	16432750	16432843	94	10	10	82.27	10
366	LG_VI	16626895	16626915	21	3	3	24.68	3
367	LG_VI	17068711	17068731	21	4	4	32.91	4
368	LG_VI	17115547	17115584	38	12	4	32.91	0
369	LG_VI	17204448	17204605	158	3	3	24.68	3
370	LG_VI	17347033	17347054	22	7	3.5	28.8	0
371	LG_VI	17647613	17650542	2930	207	23.85	196.22	7
372	LG_VI	17650914	17653595	2682	144	8.55	70.34	2
373	LG_VI	17927292	17927376	85	12	9.33	76.79	8
374	LG_VII	120937	120994	58	3	3	24.68	3
375	LG_VII	633288	635638	2351	105	101.15	832.23	100
376	LG_VII	635965	636467	503	6	6	49.36	6
377	LG_VII	2540039	2540059	21	9	9	74.05	9
378	LG_VII	2647913	2649707	1795	612	77.59	638.4	1
379	LG_VII	3177868	3178857	990	119	115	946.16	111
380	LG_VII	3394995	3395264	270	2415	290.06	2386.42	0
381	LG_VII	4431673	4431789	117	7	6.01	49.42	6
382	LG_VII	5133247	5133395	149	14	14	115.18	14
383	LG_VII	6490115	6490269	155	103	82.5	678.77	62
384	LG_VII	10068497	10068543	47	3	3	24.68	3
385	LG_VII	10068916	10069035	120	3	3	24.68	3
386	LG_VII	10304507	10304527	21	6	6	49.36	6
387	LG_VII	10725370	10725390	21	8	8	65.82	8
388	LG_VII	12631022	12631194	173	14	7.56	62.23	7
389	LG_VIII	715428	715448	21	9	4.5	37.02	0
390	LG_VIII	1310784	1310804	21	4	4	32.91	4
391	LG_VIII	1776276	1776383	108	967	242.5	1995.16	0
392	LG_VIII	1973538	1973558	21	15	3.75	30.85	0
393	LG_VIII	2097866	2097947	82	262	66.25	545.07	0
394	LG_VIII	2239171	2239284	114	4	3.5	28.8	3
395	LG_VIII	3129472	3129543	72	35	3.2	26.33	0
396	LG_VIII	3275676	3275992	317	7	4.5	37.02	2
397	LG_VIII	3276359	3276803	445	6	3.5	28.8	1
398	LG_VIII	4577336	4577594	259	11	10	82.27	9
399	LG_VIII	4578260	4579087	828	27	23.83	196.09	21
400	LG_VIII	5256193	5256213	21	3	3	24.68	3
401	LG_VIII	5441544	5441615	72	35	3.2	26.33	0
402	LG_VIII	6416223	6416611	389	83	43.33	356.52	21
403	LG_VIII	6549851	6549929	79	48	41.25	339.38	39
404	LG_VIII	7424262	7424282	21	3	3	24.68	3
405	LG_VIII	8026876	8026963	88	54	21.33	175.52	5
406	LG_VIII	8092807	8093074	268	110	110	905.02	110
407	LG_VIII	8349548	8349571	24	32	16	131.64	0
408	LG_VIII	8349994	8350018	25	30	16	131.64	2
409	LG_VIII	9303561	9303581	21	5	5	41.14	5
410	LG_VIII	9369750	9369832	83	4701	4701	3.87E+004	4701
411	LG_VIII	9508277	9509970	1694	40	3.44	28.28	0
412	LG_VIII	9516659	9518005	1347	82	8.42	69.27	0
413	LG_VIII	10293053	10293324	272	8	7.5	61.71	7
414	LG_VIII	10542495	10542732	238	7	6.5	53.48	6
415	LG_VIII	10761725	10761746	22	68	34	279.73	0
416	LG_VIII	10826374	10826394	21	3	3	24.68	3
417	LG_VIII	10901322	10901534	213	7	7	57.59	7
418	LG_VIII	11091594	11091616	23	2358	276.91	2278.23	0
419	LG_VIII	11705198	11705992	795	6	5	41.14	4
420	LG_VIII	11879370	11879500	131	9	4.9	40.31	4
421	LG_VIII	11957702	11958262	561	8	8	65.82	8
422	LG_VIII	12238626	12238668	43	3	3	24.68	3
423	LG_VIII	12516801	12518619	1819	55	14.28	117.51	1
424	LG_VIII	12685000	12685823	824	113	19.56	160.9	0
425	LG_VIII	13883550	13883680	131	1921	973.33	8008.07	42
426	LG_VIII	14430048	14430068	21	3	3	24.68	3
427	LG_VIII	14964984	14967266	2283	54	7.9	65.01	4
428	LG_VIII	15331904	15331924	21	3	3	24.68	3
429	LG_X	2233682	2237130	3449	489	74.81	615.48	3
430	LG_X	3693907	3694688	782	143	61.08	502.51	43
431	LG_X	3696027	3697079	1053	167	49.31	405.74	28
432	LG_X	5378647	5378667	21	4	4	32.91	4
433	LG_X	5905743	5905763	21	3	3	24.68	3
434	LG_X	5966849	5966869	21	3	3	24.68	3
435	LG_X	6388414	6388489	76	5	3.4	27.97	3
436	LG_X	6483832	6483973	142	49	3.83	31.53	0
437	LG_X	8249864	8249884	21	5	5	41.14	5
438	LG_X	8492340	8492362	23	2358	276.91	2278.23	0
439	LG_X	8934329	8938045	3717	191	15.09	124.17	0
440	LG_X	9042268	9042289	22	68	34	279.73	0
441	LG_X	9542903	9542924	22	3	3	24.68	3
442	LG_X	10154140	10154266	127	7	3.27	26.92	3
443	LG_X	10569416	10569494	79	9115	3085.83	2.54E+004	0
444	LG_X	11544126	11544179	54	36	22	181	8
445	LG_X	11546514	11546581	68	40	24	197.46	8
446	LG_X	11953843	11953977	135	38	38	312.64	38
447	LG_X	12045772	12045889	118	48	48	394.92	48
448	LG_X	12482634	12482654	21	5	5	41.14	5
449	LG_X	12953843	12954033	191	3	3	24.68	3
450	LG_X	13066338	13066358	21	3	3	24.68	3
451	LG_X	13365640	13365995	356	4	4	32.91	4
452	LG_X	13806157	13806177	21	5	5	41.14	5
453	LG_X	14146038	14146744	707	661	618	5084.58	594
454	LG_X	15352564	15352635	72	35	3.2	26.33	0
455	LG_X	15421790	15421810	21	5	5	41.14	5
456	LG_X	15971853	15972623	771	10	9	74.05	8
457	LG_X	16471622	16472075	454	6	3.5	28.8	1
458	LG_X	16473076	16473212	137	4	3	24.68	2
459	LG_X	17057050	17058913	1864	169	15.92	130.99	3
460	LG_X	17350968	17350988	21	12	12	98.73	12
461	LG_X	17635746	17636195	450	8	5.5	45.25	3
462	LG_X	17636534	17637404	871	16	13	106.96	10
463	LG_X	18500628	18500777	150	30	3.75	30.86	2
464	LG_X	18982841	18982922	82	262	66.25	545.07	0
465	LG_X	19090146	19090166	21	15	3.75	30.85	0
466	LG_X	19299613	19299719	107	967	242.5	1995.16	0
467	LG_X	19501567	19501638	72	35	3.2	26.33	0
468	LG_X	19645612	19647187	1576	1868	1853.78	1.53E+004	1850
469	LG_X	19705750	19706724	975	165	26.96	221.84	1
470	LG_X	20624861	20624881	21	4	4	32.91	4
471	LG_X	20626206	20626226	21	3	3	24.68	3
472	LG_X	20682591	20682620	30	10	10	82.27	10
473	LG_X	20982892	20983154	263	61	20.37	167.58	15
474	LG_X	20983716	20983869	154	5	5	41.14	5
475	LG_XI	286906	286929	24	224	32.36	266.22	0
476	LG_XI	723162	723620	459	288	288	2369.51	288
477	LG_XI	956645	959558	2914	57	18.91	155.58	5
478	LG_XI	1001533	1002760	1228	209	27.18	223.6	0
479	LG_XI	1343177	1345121	1945	158	12.92	106.26	0
480	LG_XI	1605987	1607057	1071	98	5.16	42.41	0
481	LG_XI	1698875	1698981	107	20	11.5	94.62	9
482	LG_XI	1968365	1968385	21	4	4	32.91	4
483	LG_XI	2019715	2019735	21	4	4	32.91	4
484	LG_XI	2123646	2124230	585	5	3	24.68	1
485	LG_XI	2760317	2760341	25	8830	2943.33	2.42E+004	0
486	LG_XI	3295608	3295628	21	221	221	1818.27	221
487	LG_XI	4892236	4892612	377	6	3.42	28.11	2
488	LG_XI	5862110	5862144	35	27	3.25	26.74	0
489	LG_XI	6975495	6975955	461	87	41.17	338.7	1
490	LG_XI	8179519	8182332	2814	151	7.04	57.89	0
491	LG_XI	8598480	8598500	21	4	4	32.91	4
492	LG_XI	9353253	9353273	21	4	4	32.91	4
493	LG_XI	10074714	10075086	373	28	3.08	25.37	2
494	LG_XI	10075610	10076813	1204	56	10.45	85.98	5
495	LG_XI	10937420	10938286	867	20	6.33	52.11	0
496	LG_XI	10938730	10940591	1862	38	12.41	102.1	0
497	LG_XI	11526238	11526525	288	10	6	49.36	2
498	LG_XI	11730246	11730579	334	42	11.3	92.98	0
499	LG_XI	11971681	11971873	193	3	3	24.68	3
500	LG_XI	11973264	11973685	422	5	3.39	27.91	3
501	LG_XI	11984091	11984620	530	12	3.83	31.54	0
502	LG_XI	12004103	12004123	21	5	5	41.14	5
503	LG_XI	12073040	12073941	902	22	14.93	122.86	12
504	LG_XI	12168935	12169408	474	24	12.01	98.8	10
505	LG_XI	12169908	12170372	465	22	12.52	103.01	11
506	LG_XI	13360999	13364901	3903	712	80.06	658.71	0
507	LG_XI	13798263	13798334	72	35	3.2	26.33	0
508	LG_XI	14495641	14495661	21	259	64.75	532.73	0
509	LG_XII	95523	96046	524	13	5.36	44.14	1
510	LG_XII	97002	97574	573	14	4.95	40.7	1
511	LG_XII	97925	99315	1391	20	9.21	75.74	8
512	LG_XII	881713	881793	81	16	16	131.64	16
513	LG_XII	1117857	1117877	21	7	7	57.59	7
514	LG_XII	1318470	1318629	160	4	3.5	28.8	3
515	LG_XII	2292839	2292859	21	3	3	24.68	3
516	LG_XII	2546085	2546166	82	916	73.48	604.53	3
517	LG_XII	2710272	2711590	1319	64	7.59	62.41	0
518	LG_XII	2711957	2713693	1737	26	3.07	25.23	0
519	LG_XII	2815855	2817482	1628	37	4.55	37.41	0
520	LG_XII	3346548	3351496	4949	295	11.66	95.9	0
521	LG_XII	3853649	3856476	2828	95	11.19	92.04	0
522	LG_XII	4050088	4050108	21	4	4	32.91	4
523	LG_XII	4092846	4092874	29	99	99	814.52	99
524	LG_XII	4194266	4194331	66	2.30E+004	5761.25	4.74E+004	0
525	LG_XII	4201675	4201838	164	2.31E+004	5766.25	4.74E+004	0
526	LG_XII	4450831	4450913	83	23	12.5	102.84	9
527	LG_XII	5191471	5191556	86	92	30.67	252.31	0
528	LG_XII	7706228	7707814	1587	21	15.93	131.04	13
529	LG_XII	7708495	7708956	462	11	9.5	78.16	8
530	LG_XII	7749294	7749314	21	11	11	90.5	11
531	LG_XII	8278913	8279648	736	11	3.51	28.92	0
532	LG_XII	9812367	9812616	250	374	374	3077.07	374
533	LG_XII	10808988	10809095	108	5	3.5	28.8	2
534	LG_XII	11290995	11291015	21	3	3	24.68	3
535	LG_XII	11548842	11548997	156	6	6	49.36	6
536	LG_XII	11567542	11567565	24	4	3	24.68	2
537	LG_XII	11612120	11612140	21	223	31.86	262.1	0
538	LG_XII	11682299	11682529	231	3	3	24.68	3
539	LG_XII	12311328	12312629	1302	19	12.67	104.21	7
540	LG_XII	12613141	12613350	210	6	6	49.36	6
541	LG_XII	13325646	13325666	21	3	3	24.68	3
542	LG_XII	13376696	13376717	22	46	46	378.46	46
543	LG_XII	14030222	14030821	600	26	22.81	187.69	22
544	LG_XII	14031149	14031548	400	295	67.87	558.37	48
545	LG_XIII	203728	203777	50	60	56.5	464.85	53
546	LG_XIII	955941	955961	21	4	4	32.91	4
547	LG_XIII	1040249	1040269	21	282	56.4	464.03	0
548	LG_XIII	1085447	1085950	504	6	6	49.36	6
549	LG_XIII	1086367	1086717	351	3	3	24.68	3
550	LG_XIII	1087348	1087599	252	7	3	24.68	0
551	LG_XIII	1099786	1100037	252	10	6	49.36	3
552	LG_XIII	1692288	1692591	304	5	5	41.14	5
553	LG_XIII	1825810	1826688	879	11	9.5	78.16	8
554	LG_XIII	2251116	2251365	250	30	23.34	191.99	22
555	LG_XIII	2268231	2268345	115	9	4.56	37.52	4
556	LG_XIII	2523333	2523971	639	15	8.33	68.56	7
557	LG_XIII	2803228	2803248	21	6	6	49.36	6
558	LG_XIII	2895318	2897793	2476	102	6.74	55.47	0
559	LG_XIII	3999444	4002783	3340	258	15.27	125.6	0
560	LG_XIII	4013076	4013096	21	3	3	24.68	3
561	LG_XIII	4057197	4057499	303	1465	211.68	1741.58	0
562	LG_XIII	4201561	4201582	22	3	3	24.68	3
563	LG_XIII	4493432	4493528	97	100	34.67	285.22	2
564	LG_XIII	4706094	4706933	840	181	29.37	241.64	5
565	LG_XIII	5195110	5195300	191	6	6	49.36	6
566	LG_XIII	6540537	6540673	137	22	8.01	65.88	0
567	LG_XIII	7012312	7013211	900	22	21.5	176.89	21
568	LG_XIII	8180076	8180650	575	609	23.57	193.92	0
569	LG_XIII	8202144	8202565	422	366	14.84	122.12	0
570	LG_XIII	8203710	8204203	494	20	3.66	30.14	2
571	LG_XIII	8423795	8424064	270	4	4	32.91	4
572	LG_XIII	8424813	8425285	473	8	5.5	45.25	4
573	LG_XIII	9242436	9244717	2282	80	12.1	99.58	4
574	LG_XIII	9782462	9782597	136	19	8.75	71.99	0
575	LG_XIII	9803712	9805292	1581	99	14.79	121.69	0
576	LG_XIII	9962309	9962822	514	17	4.92	40.46	4
577	LG_XIII	10720976	10721202	227	63	7.09	58.31	0
578	LG_XIII	11826784	11827485	702	8	8	65.82	8
579	LG_XIII	11828037	11828134	98	746	746	6137.69	746
580	LG_XIII	11995497	11995620	124	4	4	32.91	4
581	LG_XIII	12129535	12129717	183	142	7.74	63.71	0
582	LG_XIII	12196909	12197285	377	143	5.1	42	0
583	LG_XIII	13053867	13059052	5186	479	43.66	359.21	0
584	LG_XIV	3754	6425	2672	394	53.32	438.66	15
585	LG_XIV	23375	25036	1662	96	6.07	49.95	1
586	LG_XIV	149785	151373	1589	168	19.89	163.62	9
587	LG_XIV	175470	178192	2723	437	57.4	472.29	4
588	LG_XIV	294079	296234	2156	142	24.26	199.58	11
589	LG_XIV	296953	297910	958	113	10.61	87.33	0
590	LG_XIV	805151	805171	21	3	3	24.68	3
591	LG_XIV	1321313	1321333	21	3	3	24.68	3
592	LG_XIV	1541675	1541982	308	1322	1093	8992.63	864
593	LG_XIV	1598046	1598360	315	7	3.2	26.33	0
594	LG_XIV	1625775	1626364	590	5	4	32.91	3
595	LG_XIV	1626669	1627057	389	11	7.2	59.24	4
596	LG_XIV	1934250	1935441	1192	30	17.5	143.98	5
597	LG_XIV	1951467	1952739	1273	60	47.5	390.8	35
598	LG_XIV	2363317	2363340	24	7	7	57.59	7
599	LG_XIV	2653901	2654592	692	42	5.58	45.9	2
600	LG_XIV	3370103	3370191	89	104	104	855.66	104
601	LG_XIV	3408801	3408846	46	3	3	24.68	3
602	LG_XIV	3657623	3657714	92	12	12	98.73	12
603	LG_XIV	3696544	3696564	21	4	4	32.91	4
604	LG_XIV	3895082	3895210	129	937	75.46	620.85	0
605	LG_XIV	3909051	3909179	129	937	75.46	620.85	0
606	LG_XIV	4361746	4361903	158	20	5.03	41.35	5
607	LG_XIV	4416413	4416593	181	12	8.33	68.56	5
608	LG_XIV	4417064	4417761	698	501	272	2237.87	43
609	LG_XIV	5728490	5728510	21	282	56.4	464.03	0
610	LG_XIV	6727756	6728148	393	3	3	24.68	3
611	LG_XIV	6771010	6771348	339	5	4	32.91	3
612	LG_XIV	6772266	6772460	195	3	3	24.68	3
613	LG_XIV	7372890	7372910	21	3	3	24.68	3
614	LG_XIV	7469497	7469768	272	5	4.5	37.02	4
615	LG_XIV	8206934	8206954	21	3	3	24.68	3
616	LG_XIV	8537425	8537655	231	24	24	197.46	24
617	LG_XIV	8932167	8932187	21	3	3	24.68	3
618	LG_XIV	9829743	9829763	21	3	3	24.68	3
619	LG_XIV	9966530	9966851	322	5	5	41.14	5
620	LG_XIV	10016235	10016259	25	6	6	49.36	6
621	LG_XIV	10260266	10260450	185	5	5	41.14	5
622	LG_XIV	11116172	11118913	2742	76	10.29	84.66	7
623	LG_XIV	11121150	11121765	616	36	6.38	52.45	5
624	LG_XIV	11272318	11272607	290	3	3	24.68	3
625	LG_XIV	11277306	11277571	266	37	34.58	284.5	34
626	LG_XIV	11279493	11280337	845	54	29.15	239.86	23
627	LG_XIV	11738795	11739699	905	14	8	65.82	4
628	LG_XIV	11749583	11750004	422	6	4.5	37.02	3
629	LG_XIV	12107488	12108555	1068	36	6.51	53.54	6
630	LG_XIV	12259238	12259262	25	4	4	32.91	4
631	LG_XIV	13279883	13280332	450	6	5.5	45.25	5
632	LG_XIV	13305742	13306517	776	658	76.81	631.93	0
633	LG_XIV	13370279	13370310	32	4	4	32.91	4
634	LG_XIV	13765003	13765024	22	3	3	24.68	3
635	LG_XIV	13906307	13907134	828	58	3.41	28.04	0
636	LG_XIV	14219679	14219834	156	18	3.85	31.7	1
637	LG_XIV	14467764	14467802	39	3	3	24.68	3
638	LG_XIX	136442	138912	2471	480	354.23	2914.39	309
639	LG_XIX	164249	164942	694	49	8.2	67.5	0
640	LG_XIX	173112	174205	1094	41	5.67	46.68	0
641	LG_XIX	179037	181166	2130	66	7.83	64.42	0
642	LG_XIX	199822	200698	877	71	20.85	171.55	0
643	LG_XIX	207349	208616	1268	59	13.55	111.51	1
644	LG_XIX	261245	262277	1033	24	12	98.73	0
645	LG_XIX	443847	448851	5005	244	3.06	25.2	0
646	LG_XIX	504463	505798	1336	127	99.09	815.29	95
647	LG_XIX	577301	578378	1078	60	11.72	96.45	0
648	LG_XIX	578702	580069	1368	53	5.06	41.64	0
649	LG_XIX	580435	581135	701	31	4.5	37.02	0
650	LG_XIX	581946	583046	1101	31	3.09	25.46	0
651	LG_XIX	585111	585321	211	135	4.6	37.82	0
652	LG_XIX	604704	606252	1549	87	26.64	219.16	13
653	LG_XIX	610448	612306	1859	141	73.38	603.69	58
654	LG_XIX	614143	614345	203	127	4.38	36.02	0
655	LG_XIX	625973	626205	233	14	4.53	37.3	0
656	LG_XIX	631156	631358	203	125	4.21	34.61	0
657	LG_XIX	637096	638951	1856	67	8.65	71.19	3
658	LG_XIX	677224	678036	813	34	7.91	65.04	0
659	LG_XIX	728658	728994	337	35	8.08	66.46	3
660	LG_XIX	754487	755733	1247	97	23.82	196.01	11
661	LG_XIX	806430	807387	958	6	5.08	41.82	5
662	LG_XIX	812052	812416	365	59	8.34	68.63	0
663	LG_XIX	835641	836452	812	9	4.49	36.96	4
664	LG_XIX	901700	902412	713	11	3.32	27.28	3
665	LG_XIX	1050347	1051184	838	11	8.4	69.13	8
666	LG_XIX	1207615	1208194	580	37	4.04	33.23	0
667	LG_XIX	1218202	1219234	1033	24	12	98.73	0
668	LG_XIX	1745365	1746492	1128	117	15.5	127.52	4
669	LG_XIX	1765645	1765809	165	30	8.81	72.47	0
670	LG_XIX	1770090	1771350	1261	90	20.71	170.38	11
671	LG_XIX	1772275	1772834	560	121	46.81	385.12	38
672	LG_XIX	1783735	1784307	573	72	6.95	57.17	0
673	LG_XIX	2187870	2189752	1883	144	10.51	86.45	0
674	LG_XIX	2190497	2191524	1028	61	3.24	26.64	0
675	LG_XIX	2353487	2353848	362	4	4	32.91	4
676	LG_XIX	2456814	2457771	958	76	9.05	74.45	0
677	LG_XIX	2500394	2500989	596	40	4.48	36.88	0
678	LG_XIX	2535055	2535182	128	3	3	24.68	3
679	LG_XIX	2578328	2587581	9254	419	80.3	660.64	9
680	LG_XIX	2715490	2716147	658	73	7.03	57.83	0
681	LG_XIX	2753434	2753635	202	145	4.7	38.7	0
682	LG_XIX	4784314	4784334	21	98	32.67	268.76	0
683	LG_XIX	5391567	5391876	310	1465	211.68	1741.58	0
684	LG_XIX	7323814	7323924	111	12	12	98.73	12
685	LG_XIX	9477649	9477765	117	27	3.95	32.48	0
686	LG_XIX	9686560	9686702	143	12	5.39	44.34	1
687	LG_XIX	10101384	10101624	241	4	4	32.91	4
688	LG_XIX	10264563	10265727	1165	185	11.25	92.59	0
689	LG_XIX	10276711	10278092	1382	106	5.53	45.53	0
690	LG_XIX	10292274	10293286	1013	24	4.43	36.45	0
691	LG_XIX	10534234	10535932	1699	55	17.84	146.81	0
692	LG_XIX	10939202	10939321	120	3	3	24.68	3
693	LG_XIX	11339443	11339669	227	185	181.33	1491.92	179
694	LG_XIX	11763053	11763073	21	3	3	24.68	3
695	LG_XIX	11885298	11885318	21	3	3	24.68	3
696	LG_XV	460376	460451	76	917	74.48	612.76	4
697	LG_XV	611514	611537	24	4	4	32.91	4
698	LG_XV	611869	611930	62	3	3	24.68	3
699	LG_XV	612664	612896	233	106	106	872.11	106
700	LG_XV	639881	639901	21	11	11	90.5	11
701	LG_XV	698201	698323	123	8	4.5	37.02	3
702	LG_XV	1492297	1492317	21	50	25	205.69	0
703	LG_XV	1833978	1834363	386	23	4.51	37.14	0
704	LG_XV	1926074	1926109	36	23	3.78	31.1	0
705	LG_XV	2896427	2896447	21	4	4	32.91	4
706	LG_XV	3114880	3114912	33	4	3.5	28.8	3
707	LG_XV	3164678	3165191	514	5	3.5	28.8	2
708	LG_XV	3242380	3242479	100	76	64.5	530.67	60
709	LG_XV	3478470	3478637	168	2.31E+004	5773.25	4.75E+004	8
710	LG_XV	4075984	4076261	278	3	3	24.68	3
711	LG_XV	4553139	4553159	21	3	3	24.68	3
712	LG_XV	4893969	4894427	459	12	7.17	58.96	3
713	LG_XV	4961800	4963311	1512	459	27.04	222.51	0
714	LG_XV	5567550	5567872	323	364	360	2961.89	356
715	LG_XV	6848950	6849115	166	81	3.61	29.67	2
716	LG_XV	7129622	7129642	21	3	3	24.68	3
717	LG_XV	7305147	7305225	79	225	33.86	278.56	2
718	LG_XV	7670943	7670963	21	176	176	1448.04	176
719	LG_XV	7782213	7782358	146	3	3	24.68	3
720	LG_XV	8699978	8700071	94	36	3.7	30.44	0
721	LG_XV	8960520	8960541	22	767	255.83	2104.86	0
722	LG_XV	8960908	8960932	25	25	12.5	102.84	0
723	LG_XV	8989016	8989040	25	33	4.52	37.17	0
724	LG_XV	9092830	9094885	2056	101	13.63	112.13	0
725	LG_XV	9458014	9458160	147	7	4	32.91	1
726	LG_XV	9783751	9783993	243	4	4	32.91	4
727	LG_XV	9791276	9791296	21	3	3	24.68	3
728	LG_XV	10351615	10351705	91	28	12.75	104.9	0
729	LG_XVI	550581	551126	546	5	3.27	26.89	3
730	LG_XVI	1928510	1928627	118	169	9.49	78.08	0
731	LG_XVI	2377482	2378294	813	45	3.61	29.73	0
732	LG_XVI	2380583	2381888	1306	51	3.5	28.83	0
733	LG_XVI	3138534	3141576	3043	712	98.45	809.97	32
734	LG_XVI	4212768	4212858	91	3	3	24.68	3
735	LG_XVI	6624832	6625084	253	13	3.72	30.62	0
736	LG_XVI	6969060	6969416	357	99	4.34	35.71	1
737	LG_XVI	8781438	8785617	4180	427	28.83	237.19	0
738	LG_XVI	9876126	9877741	1616	166	11.26	92.6	0
739	LG_XVI	9879151	9879942	792	54	3.33	27.43	0
740	LG_XVI	10102348	10102425	78	3	3	24.68	3
741	LG_XVI	10102880	10103889	1010	9	8.5	69.93	8
742	LG_XVI	11465908	11465928	21	3	3	24.68	3
743	LG_XVI	11473339	11473426	88	125	4.48	36.89	0
744	LG_XVI	11506215	11506235	21	3	3	24.68	3
745	LG_XVI	11669444	11670223	780	52	4.22	34.75	0
746	LG_XVI	12230937	12230971	35	8	7	57.6	7
747	LG_XVI	12388886	12389025	140	295	66.4	546.3	7
748	LG_XVI	13260332	13260522	191	4	4	32.91	4
749	LG_XVI	13294689	13297077	2389	127	8.08	66.49	0
750	LG_XVI	13297512	13298553	1042	44	5.49	45.14	0
751	LG_XVI	13302939	13303029	91	37	4.5	37.02	0
752	LG_XVI	13308650	13308740	91	37	4.5	37.02	0
753	LG_XVI	13309822	13309909	88	48	5.25	43.19	0
754	LG_XVI	13313922	13314009	88	48	5.25	43.19	0
755	LG_XVI	13316932	13316960	29	47	5	41.14	0
756	LG_XVI	13325153	13325181	29	47	5	41.14	0
757	LG_XVI	13556229	13556832	604	186	14.21	116.9	0
758	LG_XVII	236699	236721	23	9	9	74.05	9
759	LG_XVII	1079582	1079824	243	14	3.15	25.92	0
760	LG_XVII	3400802	3400883	82	14	14	115.18	14
761	LG_XVIII	3607444	3607464	21	3	3	24.68	3
762	LG_XVIII	4399683	4399703	21	6	6	49.36	6
763	LG_XVIII	4680382	4680425	44	39	13	106.96	0
764	LG_XVIII	4680742	4680870	129	8	7.5	61.71	7
765	LG_XVIII	4681290	4681892	603	32	30.5	250.94	29
766	LG_XVIII	4938040	4938279	240	4	4	32.91	4
767	LG_XVIII	5467618	5467638	21	3	3	24.68	3
768	LG_XVIII	5484634	5484671	38	12	4	32.91	0
769	LG_XVIII	6181085	6181168	84	5	3.5	28.8	2
770	LG_XVIII	6706855	6707777	923	34	7.71	63.45	0
771	LG_XVIII	7949576	7951509	1934	98	4.25	34.94	0
772	LG_XVIII	8315755	8316117	363	16	8	65.82	0
773	LG_XVIII	8319497	8319724	228	15	7.5	61.71	0
774	LG_XVIII	8454934	8454954	21	4	4	32.91	4
775	LG_XVIII	10944641	10944724	84	7	4.33	35.65	3
776	LG_XVIII	11049248	11049447	200	4	3.5	28.8	3
777	LG_XVIII	11088676	11089026	351	4	4	32.91	4
778	LG_XVIII	11345938	11346201	264	43	13.02	107.09	0
779	LG_XVIII	11348300	11348557	258	53	27.23	224.06	16
780	LG_XVIII	12249323	12249450	128	553	277.5	2283.12	2
781	LG_XVIII	12256227	12256356	130	586	241.33	1985.56	69
782	LG_XVIII	12325648	12325711	64	8	3.67	30.17	0
783	LG_XVIII	13370654	13370793	140	30	30	246.82	30
784	LG_XVIII	13375490	13375601	112	10	10	82.27	10
785	LG_XVIII	13381125	13381145	21	5	5	41.14	5
786	scaffold_10051	188	1598	1411	1008	74.03	609.05	0
787	scaffold_1006	2833	3292	460	86	40.17	330.47	0
788	scaffold_10086	1426	1651	226	2552	146.54	1205.66	0
789	scaffold_1015	3	1278	1276	46	23.54	193.68	21
790	scaffold_1015	9843	9865	23	3	3	24.68	3
791	scaffold_1015	10215	10469	255	4	4	32.91	4
792	scaffold_1022	11018	11161	144	16	4.07	33.46	0
793	scaffold_1024	20	817	798	70	16.91	139.09	2
794	scaffold_10251	21	1625	1605	102	5.65	46.52	0
795	scaffold_1028	7595	11153	3559	198	6.48	53.34	0
796	scaffold_10280	240	1030	791	444	19.97	164.27	0
797	scaffold_1029	14368	15893	1526	1489	120.4	990.57	0
798	scaffold_1036	5510	5530	21	3	3	24.68	3
799	scaffold_1039	667	3597	2931	238	15.83	130.23	0
800	scaffold_1043	2884	3091	208	135	9.49	78.11	3
801	scaffold_10586	52	1552	1501	1787	102.86	846.31	1
802	scaffold_1061	6357	6442	86	92	30.67	252.31	0
803	scaffold_10610	86	1566	1481	2517	145.22	1194.81	0
804	scaffold_10628	6	1417	1412	204	26	213.94	1
805	scaffold_10696	600	828	229	87	8.68	71.45	0
806	scaffold_10696	1150	1405	256	136	9.46	77.86	0
807	scaffold_107	570013	570256	244	14	14	115.18	14
808	scaffold_107	724443	724882	440	6	3.01	24.75	3
809	scaffold_107	1015105	1016980	1876	100	20.67	170.09	16
810	scaffold_107	1017857	1018745	889	68	7.08	58.27	6
811	scaffold_107	1019322	1021896	2575	62	6.02	49.52	4
812	scaffold_10710	394	1554	1161	55	3.63	29.83	1
813	scaffold_10724	21	1328	1308	173	12.83	105.55	0
814	scaffold_10732	44	1068	1025	23	5.97	49.1	0
815	scaffold_10733	1	265	265	3326	196.87	1619.74	0
816	scaffold_1081	113331	114000	670	145	5.14	42.28	0
817	scaffold_1088	8641	10762	2122	57	6.86	56.48	0
818	scaffold_10978	949	1558	610	4454	281.11	2312.8	0
819	scaffold_10985	1	1011	1011	70	3.02	24.83	0
820	scaffold_10987	58	1519	1462	25	4.37	35.99	0
821	scaffold_11064	25	1026	1002	40	3.44	28.3	0
822	scaffold_1108	14186	14625	440	26	5.4	44.46	0
823	scaffold_11177	1106	1535	430	350	16.84	138.52	0
824	scaffold_11227	233	1499	1267	148	8.49	69.87	0
825	scaffold_11343	9	1475	1467	221	56.46	464.54	0
826	scaffold_1137	6875	8653	1779	110	9.13	75.13	0
827	scaffold_1140	8226	8389	164	2.31E+004	5766.25	4.74E+004	0
828	scaffold_11403	1092	1135	44	39	13	106.96	0
829	scaffold_11474	222	307	86	70	4.69	38.58	0
830	scaffold_11474	644	1435	792	444	19.97	164.27	0
831	scaffold_1150	5	552	548	145	6.13	50.42	0
832	scaffold_11527	5	1331	1327	119	4.94	40.66	0
833	scaffold_11614	10	1457	1448	2102	120.83	994.15	0
834	scaffold_11625	1196	1492	297	2734	157.82	1298.45	0
835	scaffold_117	175515	175765	251	16	3.54	29.09	2
836	scaffold_117	520288	520489	202	155	4.82	39.67	0
837	scaffold_117	534240	534347	108	138	4.72	38.87	0
838	scaffold_117	745493	746667	1175	46	5.46	44.95	1
839	scaffold_117	920878	921402	525	81	6.87	56.53	0
840	scaffold_11788	58	1400	1343	750	94.31	775.93	0
841	scaffold_118	143222	143382	161	4	4	32.91	4
842	scaffold_118	399435	399624	190	4	4	32.91	4
843	scaffold_1183	109481	110671	1191	48	4.78	39.34	0
844	scaffold_1187	13537	13980	444	13	5.06	41.59	0
845	scaffold_11871	243	1452	1210	494	23.8	195.85	1
846	scaffold_119	93261	93969	709	47	7.73	63.62	0
847	scaffold_119	927523	927830	308	41	3.72	30.57	0
848	scaffold_1199	3452	3777	326	144	71.83	591.01	0
849	scaffold_120	165390	165718	329	4	3.12	25.71	3
850	scaffold_120	481930	482422	493	53	3.08	25.32	0
851	scaffold_120	778597	779941	1345	113	102.17	840.57	95
852	scaffold_120	783164	784077	914	21	9.67	79.53	2
853	scaffold_12084	499	860	362	45	7.43	61.16	0
854	scaffold_12102	29	1351	1323	503	23.54	193.64	0
855	scaffold_12130	15	481	467	15	3.33	27.42	0
856	scaffold_1214	1657	2079	423	3573	216.05	1777.54	0
857	scaffold_1214	5348	6593	1246	1088	98.92	813.86	1
858	scaffold_1214	7038	8505	1468	1504	167.81	1380.65	0
859	scaffold_1214	13148	13823	676	4479	283.37	2331.45	0
860	scaffold_122	445059	445142	84	2365	283.91	2335.82	7
861	scaffold_122	785599	785732	134	14	7	57.59	0
862	scaffold_12213	46	1397	1352	96	5.25	43.19	0
863	scaffold_12232	35	1356	1322	63	11.17	91.89	0
864	scaffold_12235	1	1243	1243	1663	159.45	1311.87	0
865	scaffold_123	35522	36276	755	147	13.79	113.5	1
866	scaffold_123	55311	57980	2670	137	5.23	43.02	0
867	scaffold_123	642168	642507	340	657	655.5	5393.11	655
868	scaffold_123	737299	737735	437	4	3.5	28.8	3
869	scaffold_123	738284	738565	282	23	12.5	102.84	2
870	scaffold_123	935701	936987	1287	146	22.48	184.99	2
871	scaffold_124	50438	51909	1472	65	4.09	33.63	0
872	scaffold_124	52893	54742	1850	147	12.4	102.01	1
873	scaffold_124	842063	842083	21	3	3	24.68	3
874	scaffold_12421	127	1236	1110	19	3.4	28	0
875	scaffold_12467	687	1426	740	238	117.33	965.36	2
876	scaffold_12495	32	538	507	37	4.43	36.44	0
877	scaffold_125	174000	174414	415	7	4.27	35.15	4
878	scaffold_125	746362	746507	146	3	3	24.68	3
879	scaffold_125	778447	778584	138	19	8.75	71.99	0
880	scaffold_125	1012997	1017517	4521	401	32.05	263.67	0
881	scaffold_12541	23	1247	1225	2303	130.93	1077.21	0
882	scaffold_12557	65	1399	1335	420	193.08	1588.59	75
883	scaffold_12646	523	802	280	84	7.13	58.7	0
884	scaffold_127	271602	271932	331	6	6	49.36	6
885	scaffold_12729	31	425	395	728	72.71	598.2	0
886	scaffold_12735	989	1191	203	7	3	24.68	0
887	scaffold_12761	5	1109	1105	68	9.77	80.37	6
888	scaffold_12847	463	483	21	3	3	24.68	3
889	scaffold_1285	9	561	553	16	4.37	35.93	4
890	scaffold_12898	899	1148	250	16	7.58	62.34	0
891	scaffold_129	121497	121517	21	3	3	24.68	3
892	scaffold_129	380588	380673	86	8	4.5	37.02	1
893	scaffold_129	422375	422882	508	4	4	32.91	4
894	scaffold_129	429978	430412	435	5	5	41.14	5
895	scaffold_12918	25	419	395	728	72.71	598.2	0
896	scaffold_12927	629	1360	732	304	38.62	317.78	0
897	scaffold_13040	13	1332	1320	20	13.24	108.9	10
898	scaffold_13052	11	1387	1377	2418	138.17	1136.76	0
899	scaffold_131	138313	138413	101	40	36.5	300.3	33
900	scaffold_131	568397	569336	940	30	6.09	50.09	0
901	scaffold_131	597472	599118	1647	1699	1401.26	1.15E+004	1336
902	scaffold_13184	49	134	86	70	4.69	38.58	0
903	scaffold_13184	471	1262	792	444	19.97	164.27	0
904	scaffold_132	305987	311015	5029	790	182.77	1503.72	98
905	scaffold_132	311432	311630	199	8	3.05	25.1	1
906	scaffold_13225	898	1293	396	49	3.5	28.8	0
907	scaffold_13238	298	727	430	305	14.54	119.66	0
908	scaffold_13238	1064	1149	86	70	4.69	38.58	0
909	scaffold_1327	1560	1764	205	196	11.04	90.82	0
910	scaffold_13274	68	462	395	728	72.71	598.2	0
911	scaffold_133	376446	381800	5355	338	107.41	883.68	14
912	scaffold_13347	172	1354	1183	120	8.4	69.14	0
913	scaffold_13349	3	1322	1320	99	3.84	31.61	0
914	scaffold_13371	898	1292	395	728	72.71	598.2	0
915	scaffold_134	134251	134282	32	3	3	24.68	3
916	scaffold_134	710655	711297	643	44	9.11	74.95	0
917	scaffold_13422	7	1331	1325	49	3.11	25.55	0
918	scaffold_1343	117	1903	1787	125	5.78	47.59	0
919	scaffold_135	307760	307780	21	11	11	90.5	11
920	scaffold_135	554957	555636	680	45	5.69	46.81	0
921	scaffold_135	732935	735004	2070	157	14.21	116.88	2
922	scaffold_135	744632	744697	66	119	4.68	38.47	0
923	scaffold_13673	241	635	395	728	72.71	598.2	0
924	scaffold_137	187285	187305	21	289	144.5	1188.87	0
925	scaffold_137	197729	197749	21	3	3	24.68	3
926	scaffold_137	612320	612350	31	22	3.58	29.46	0
927	scaffold_13731	3	166	164	726	72.53	596.74	0
928	scaffold_13767	9	1345	1337	1756	102.21	840.92	0
929	scaffold_13773	105	935	831	237	52.38	430.95	0
930	scaffold_13776	882	1335	454	36	3.48	28.64	0
931	scaffold_13838	1	1320	1320	2356	135.87	1117.87	0
932	scaffold_13864	170	495	326	144	71.83	591.01	0
933	scaffold_1394	15	1357	1343	105	8.87	73.01	0
934	scaffold_13958	128	1030	903	12	4.54	37.36	2
935	scaffold_140	311602	311658	57	4	4	32.91	4
936	scaffold_140	394768	394788	21	4	4	32.91	4
937	scaffold_14034	458	868	411	19	3.85	31.68	0
938	scaffold_14076	25	1184	1160	454	149.82	1232.6	0
939	scaffold_14080	162	1290	1129	42	9.13	75.14	0
940	scaffold_14105	7	803	797	83	3.09	25.45	0
941	scaffold_142	628105	631179	3075	172	31.54	259.47	11
942	scaffold_142	631494	634824	3331	191	30.15	248.05	6
943	scaffold_142	641397	642095	699	35	4.82	39.69	0
944	scaffold_14269	455	849	395	728	72.71	598.2	0
945	scaffold_14274	265	285	21	82	20.5	168.66	0
946	scaffold_14302	843	1298	456	136	5.72	47.05	0
947	scaffold_14458	31	600	570	32	14.67	120.67	4
948	scaffold_1448	541	1026	486	25	9.17	75.42	0
949	scaffold_1449	105	582	478	136	33.93	279.19	0
950	scaffold_145	456535	456558	24	3	3	24.68	3
951	scaffold_14604	307	1281	975	111	13.7	112.7	0
952	scaffold_14649	93	1290	1198	2272	129.49	1065.34	0
953	scaffold_14695	61	1236	1176	86	6.27	51.6	0
954	scaffold_147	133256	133478	223	4	3	24.68	2
955	scaffold_147	236025	237433	1409	29	5.42	44.56	0
956	scaffold_147	243500	243624	125	61	6.55	53.93	0
957	scaffold_147	384201	384718	518	7	7	57.59	7
958	scaffold_1471	14	511	498	58	4.55	37.45	0
959	scaffold_1473	4	748	745	140	18.11	148.97	0
960	scaffold_148	201085	201320	236	15	15	123.41	15
961	scaffold_148	258201	258758	558	16	5.08	41.82	0
962	scaffold_148	259171	261032	1862	188	25.7	211.47	0
963	scaffold_14865	51	1286	1236	359	16.35	134.55	0
964	scaffold_149	334420	337126	2707	154	29.29	240.96	5
965	scaffold_149	340153	340959	807	306	47.79	393.21	0
966	scaffold_14991	842	875	34	3	3	24.68	3
967	scaffold_15003	40	1210	1171	142	13.92	114.52	1
968	scaffold_15068	471	1253	783	307	82.88	681.87	19
969	scaffold_15089	52	1267	1216	334	114.65	943.28	0
970	scaffold_15103	74	805	732	101	23.58	194.01	0
971	scaffold_15198	122	192	71	34	34	279.73	34
972	scaffold_152	80909	80929	21	7	7	57.59	7
973	scaffold_152	257175	257423	249	16	16	131.64	16
974	scaffold_152	345188	345216	29	4	3.01	24.73	3
975	scaffold_152	348697	348717	21	3	3	24.68	3
976	scaffold_152	373388	373750	363	849	632.6	5204.7	417
977	scaffold_15255	1016	1247	232	2613	150.05	1234.49	0
978	scaffold_15462	22	1108	1087	89	6.86	56.44	0
979	scaffold_15474	164	1136	973	38	7.12	58.57	0
980	scaffold_155	244349	244370	22	534	267	2196.74	0
981	scaffold_155	504993	507414	2422	267	39.04	321.18	9
982	scaffold_155	528981	531378	2398	228	36.97	304.17	10
983	scaffold_155	588026	589869	1844	100	3.97	32.7	0
984	scaffold_155	596666	598512	1847	236	34.45	283.45	14
985	scaffold_155	611966	614228	2263	293	32.66	268.75	1
986	scaffold_1551	10360	11213	854	63	6.67	54.84	0
987	scaffold_15561	962	1004	43	6	3	24.68	0
988	scaffold_15581	81	1234	1154	1237	70.99	584.06	0
989	scaffold_156	233149	233702	554	91	6.22	51.15	0
990	scaffold_157	459905	459927	23	13	8.06	66.32	8
991	scaffold_15737	189	1068	880	9	4.75	39.08	2
992	scaffold_1583	6880	7090	211	6	3	24.68	0
993	scaffold_1586	4569	4771	203	127	4.38	36.02	0
994	scaffold_16159	259	907	649	612	23.7	195.02	0
995	scaffold_16267	473	1195	723	30	3.7	30.46	0
996	scaffold_163	61409	61553	145	22	21.5	176.89	21
997	scaffold_163	118672	119195	524	2171	2171	1.79E+004	2171
998	scaffold_163	363441	363951	511	5	3	24.68	2
999	scaffold_164	311454	312139	686	32	3.06	25.16	0
1000	scaffold_16465	369	893	525	567	68.96	567.4	0
1001	scaffold_165	481712	483228	1517	95	6.95	57.22	0
1002	scaffold_165	483559	484504	946	48	3.07	25.26	0
1003	scaffold_1654	2402	2464	63	3	3	24.68	3
1004	scaffold_1661	6179	10514	4336	437	40.75	335.26	2
1005	scaffold_16632	26	1200	1175	427	23.64	194.51	1
1006	scaffold_1666	197	3299	3103	224	14.99	123.35	0
1007	scaffold_1673	5216	5367	152	121	4.69	38.6	0
1008	scaffold_16743	64	1046	983	92	7.72	63.51	0
1009	scaffold_168	266938	267111	174	160	10.14	83.41	0
1010	scaffold_16838	12	1148	1137	421	139.58	1148.41	0
1011	scaffold_16867	174	1139	966	344	113.92	937.23	0
1012	scaffold_169	174277	174769	493	65	3.22	26.51	0
1013	scaffold_170	159434	160282	849	40	11.17	91.87	0
1014	scaffold_170	251153	251753	601	88	4.26	35.04	0
1015	scaffold_170	258070	259007	938	59	3.46	28.47	0
1016	scaffold_1706	5518	6258	741	28	3.18	26.19	1
1017	scaffold_172	325049	325414	366	46	3.63	29.88	0
1018	scaffold_17283	28	907	880	37	6.62	54.45	0
1019	scaffold_1730	93	712	620	33	3.95	32.47	0
1020	scaffold_17467	25	677	653	88	4.38	36.01	0
1021	scaffold_17468	264	471	208	291	14.38	118.33	0
1022	scaffold_17468	981	1055	75	94	3.13	25.75	0
1023	scaffold_17479	962	1161	200	537	28.04	230.72	0
1024	scaffold_17511	412	806	395	63	4.17	34.3	0
1025	scaffold_1755	910	2671	1762	138	10.83	89.12	0
1026	scaffold_1755	3092	4699	1608	101	7.4	60.88	0
1027	scaffold_17558	28	783	756	62	14.56	119.82	5
1028	scaffold_1769	1844	3780	1937	122	10.87	89.46	0
1029	scaffold_17724	5	1049	1045	116	14.78	121.57	0
1030	scaffold_1775	6581	8216	1636	72	6.61	54.36	0
1031	scaffold_17795	5	1146	1142	71	3.14	25.87	0
1032	scaffold_17851	786	1032	247	727	72.63	597.57	0
1033	scaffold_17952	67	435	369	73	5.6	46.08	0
1034	scaffold_17991	104	124	21	3	3	24.68	3
1035	scaffold_180	348292	349991	1700	73	17.92	147.47	8
1036	scaffold_180	352585	355620	3036	501	75.75	623.27	16
1037	scaffold_180	414932	417395	2464	223	19.25	158.38	0
1038	scaffold_180	436542	437599	1058	38	4.29	35.28	0
1039	scaffold_180	443703	445341	1639	48	6.34	52.14	1
1040	scaffold_180	453294	458979	5686	397	44.07	362.56	1
1041	scaffold_180	470245	471557	1313	122	8.85	72.78	0
1042	scaffold_180	489052	491743	2692	476	65.94	542.55	20
1043	scaffold_180	505408	508265	2858	242	22.3	183.46	0
1044	scaffold_18115	1	1083	1083	1050	74.02	608.97	2
1045	scaffold_182	164396	165481	1086	2384	157.05	1292.15	0
1046	scaffold_182	166712	168526	1815	847	91.78	755.14	0
1047	scaffold_1823	1089	1469	381	7	3	24.68	1
1048	scaffold_18241	46	644	599	38	4.43	36.44	0
1049	scaffold_1836	7090	7258	169	20	5.17	42.51	0
1050	scaffold_184	385940	385960	21	3	3	24.68	3
1051	scaffold_18410	706	1031	326	16	3.94	32.39	0
1052	scaffold_1842	41	289	249	77	3.1	25.54	0
1053	scaffold_1842	8765	9370	606	151	6.54	53.81	0
1054	scaffold_18423	477	1125	649	207	43.48	357.77	0
1055	scaffold_18433	724	1118	395	728	72.71	598.2	0
1056	scaffold_18496	159	1128	970	41	11.21	92.27	4
1057	scaffold_185	59999	60667	669	153	43.16	355.13	6
1058	scaffold_185	191114	192791	1678	260	34.32	282.35	0
1059	scaffold_18576	207	602	396	46	3.38	27.78	0
1060	scaffold_18603	287	1119	833	68	6.74	55.42	4
1061	scaffold_18615	48	1073	1026	42	14.75	121.36	0
1062	scaffold_18642	1	259	259	37	21.67	178.26	14
1063	scaffold_18694	142	1118	977	114	33.3	273.97	2
1064	scaffold_187	83266	83286	21	3	3	24.68	3
1065	scaffold_18847	26	1048	1023	88	6.32	51.96	0
1066	scaffold_18946	3	1101	1099	2087	118.32	973.45	1
1067	scaffold_18962	76	223	148	61	6.84	56.25	0
1068	scaffold_190	346758	346819	62	198	9.86	81.13	0
1069	scaffold_190	347156	347482	327	72	4.83	39.72	0
1070	scaffold_19181	10	875	866	20	3.3	27.14	2
1071	scaffold_193	109364	109386	23	21	4.2	34.56	0
1072	scaffold_193	132783	135286	2504	781	144.48	1188.75	11
1073	scaffold_193	229349	229371	23	21	4.2	34.56	0
1074	scaffold_1933	6589	6609	21	3	3	24.68	3
1075	scaffold_19359	11	1086	1076	214	19.21	158.02	0
1076	scaffold_19588	44	418	375	68	4.94	40.64	0
1077	scaffold_196	3851	4224	374	141	5.85	48.14	0
1078	scaffold_196	5319	5567	249	77	3.1	25.54	0
1079	scaffold_196	9115	9660	546	144	6.05	49.74	0
1080	scaffold_196	17605	18115	511	506	64.02	526.69	0
1081	scaffold_196	48919	49311	393	276	17.46	143.64	0
1082	scaffold_196	123368	123427	60	193	9.61	79.07	0
1083	scaffold_196	123869	123943	75	94	3.13	25.75	0
1084	scaffold_196	159541	159975	435	187	17.84	146.74	0
1085	scaffold_196	175489	175918	430	296	14.59	120	0
1086	scaffold_196	179720	180347	628	924	50.44	415.03	0
1087	scaffold_196	186689	186784	96	43	3.28	26.99	0
1088	scaffold_196	187289	187800	512	96	14.24	117.15	0
1089	scaffold_196	189406	189773	368	301	18.93	155.72	0
1090	scaffold_196	190110	191214	1105	183	21.6	177.75	0
1091	scaffold_196	192822	193980	1159	1091	71.09	584.89	1
1092	scaffold_196	210893	212097	1205	1401	113.72	935.6	0
1093	scaffold_1967	8451	9027	577	110	4	32.93	0
1094	scaffold_19679	938	972	35	27	3.25	26.74	0
1095	scaffold_197	389379	390091	713	74	5.81	47.81	0
1096	scaffold_19774	354	1072	719	1084	63.19	519.86	0
1097	scaffold_19791	199	751	553	13	3.25	26.74	0
1098	scaffold_19826	12	1057	1046	1654	91.15	749.9	0
1099	scaffold_200	36	694	659	45	3.27	26.93	0
1100	scaffold_200	29120	30272	1153	295	35.83	294.83	0
1101	scaffold_200	47872	49344	1473	175	13.25	108.99	0
1102	scaffold_200	126850	126871	22	30	6	49.36	0
1103	scaffold_200	137250	137397	148	33	6.7	55.12	0
1104	scaffold_200	142059	142500	442	38	8.3	68.29	0
1105	scaffold_200	248938	249009	72	35	3.2	26.33	0
1106	scaffold_20069	16	1068	1053	75	6.96	57.28	2
1107	scaffold_201	39278	40888	1611	122	12.4	101.99	1
1108	scaffold_201	59586	59947	362	35	4.84	39.8	0
1109	scaffold_201	71051	72856	1806	96	9.53	78.41	1
1110	scaffold_201	85895	87694	1800	81	6.31	51.89	0
1111	scaffold_201	101266	102515	1250	98	15.01	123.48	7
1112	scaffold_201	108394	108547	154	12	6	49.36	0
1113	scaffold_201	174150	174326	177	20	17	139.87	16
1114	scaffold_20141	48	1065	1018	147	32.32	265.95	1
1115	scaffold_202	227665	227959	295	12	3	24.68	0
1116	scaffold_2022	87	174	88	125	4.48	36.89	0
1117	scaffold_204	342574	344104	1531	52	4.48	36.83	2
1118	scaffold_204	350040	351150	1111	116	40.6	334.04	0
1119	scaffold_2046	7575	7595	21	3	3	24.68	3
1120	scaffold_20468	148	1048	901	120	11.15	91.77	1
1121	scaffold_20519	5	1041	1037	680	89.8	738.81	0
1122	scaffold_20595	87	978	892	56	9.84	80.96	0
1123	scaffold_20596	64	965	902	84	40.09	329.81	10
1124	scaffold_2068	800	2711	1912	131	4.27	35.14	0
1125	scaffold_2068	5424	7986	2563	138	3.54	29.16	0
1126	scaffold_20741	242	978	737	60	6.28	51.65	1
1127	scaffold_2076	5748	7226	1479	105	10.27	84.51	7
1128	scaffold_21038	27	1037	1011	950	73.05	601.03	0
1129	scaffold_211	28605	28880	276	18	14.83	122.04	12
1130	scaffold_21134	1	998	998	124	34.69	285.43	14
1131	scaffold_21159	6	955	950	1421	80.47	662.07	0
1132	scaffold_212	69000	71253	2254	252	33.15	272.75	7
1133	scaffold_212	108539	110791	2253	241	27.01	222.25	0
1134	scaffold_212	144535	146158	1624	226	25.21	207.4	0
1135	scaffold_212	168033	171223	3191	260	35.39	291.15	6
1136	scaffold_212	187660	187970	311	8	3.46	28.45	3
1137	scaffold_212	195521	197242	1722	181	15.83	130.25	0
1138	scaffold_212	221913	222558	646	118	11.71	96.31	0
1139	scaffold_212	242726	245044	2319	200	16.18	133.12	0
1140	scaffold_212	269481	271818	2338	227	22.19	182.58	2
1141	scaffold_21274	123	820	698	1387	79.8	656.51	0
1142	scaffold_213	189429	189530	102	20	6.83	56.22	1
1143	scaffold_214	115777	115800	24	505	50.49	415.41	0
1144	scaffold_214	157434	157858	425	77	3.22	26.5	0
1145	scaffold_21439	5	968	964	86	7.25	59.66	0
1146	scaffold_21468	617	1011	395	728	72.71	598.2	0
1147	scaffold_21597	720	741	22	3	3	24.68	3
1148	scaffold_216	35277	36877	1601	732	33.11	272.39	0
1149	scaffold_216	107823	108022	200	55	3.32	27.33	0
1150	scaffold_216	109235	110516	1282	68	4.17	34.35	0
1151	scaffold_216	183452	183585	134	143	5.17	42.5	0
1152	scaffold_216	185858	187964	2107	146	10.34	85.1	0
1153	scaffold_216	189323	189958	636	274	12.85	105.7	0
1154	scaffold_216	206602	207320	719	60	3.76	30.92	0
1155	scaffold_216	227998	230939	2942	785	40.59	333.95	2
1156	scaffold_21724	165	803	639	353	13.41	110.32	0
1157	scaffold_218	11292	12702	1411	107	6.94	57.06	0
1158	scaffold_218	44652	46516	1865	87	8.83	72.66	3
1159	scaffold_218	59733	60357	625	363	14.83	121.98	1
1160	scaffold_218	61366	62125	760	59	8.28	68.16	0
1161	scaffold_218	142971	143183	213	23	7.36	60.52	0
1162	scaffold_218	149608	151330	1723	109	12.07	99.29	0
1163	scaffold_218	226333	226956	624	65	4.11	33.83	0
1164	scaffold_218	235474	236557	1084	77	9.9	81.42	4
1165	scaffold_218	261005	263010	2006	373	18.1	148.95	0
1166	scaffold_219	115087	115645	559	217	10	82.31	0
1167	scaffold_219	116009	117336	1328	548	64.46	530.34	2
1168	scaffold_221	145166	145547	382	16	3.62	29.8	3
1169	scaffold_221	180006	180027	22	112	3.61	29.73	0
1170	scaffold_223	67986	68709	724	65	10.11	83.2	1
1171	scaffold_223	70817	72176	1360	108	14.11	116.11	0
1172	scaffold_223	127998	128022	25	25	12.5	102.84	0
1173	scaffold_223	128388	128409	22	767	255.83	2104.86	0
1174	scaffold_2234	820	2341	1522	56	4.8	39.51	1
1175	scaffold_226	95333	95744	412	19	3.85	31.68	0
1176	scaffold_228	73006	75354	2349	157	10.25	84.33	0
1177	scaffold_228	76532	78841	2310	262	16.86	138.75	0
1178	scaffold_228	118677	120869	2193	1710	92.66	762.38	0
1179	scaffold_228	123148	124264	1117	467	26.66	219.34	0
1180	scaffold_2286	2659	3277	619	135	76	625.29	20
1181	scaffold_233	12267	12629	363	10	3.17	26.05	0
1182	scaffold_2331	786	2087	1302	41	9.86	81.1	4
1183	scaffold_234	85190	86906	1717	45	3.88	31.91	0
1184	scaffold_235	11417	12353	937	40	13.57	111.66	5
1185	scaffold_235	90960	91820	861	29	5.94	48.86	0
1186	scaffold_235	108992	109222	231	8	3	24.68	0
1187	scaffold_235	123065	123295	231	8	3	24.68	0
1188	scaffold_2353	95	2638	2544	215	30.89	254.18	0
1189	scaffold_239	162490	166699	4210	300	15.8	129.96	0
1190	scaffold_2392	6095	7244	1150	129	11.46	94.29	1
1191	scaffold_240	8447	9873	1427	76	6.17	50.74	0
1192	scaffold_240	28046	29279	1234	113	13.82	113.69	4
1193	scaffold_240	43122	43652	531	31	3.79	31.18	0
1194	scaffold_240	115665	117725	2061	107	21.36	175.77	13
1195	scaffold_240	125022	126186	1165	69	6.04	49.72	0
1196	scaffold_240	131347	133950	2604	132	10.88	89.55	0
1197	scaffold_240	147046	148292	1247	49	5.13	42.23	0
1198	scaffold_243	12436	13315	880	41	6.03	49.57	0
1199	scaffold_243	14002	14796	795	64	10.73	88.26	4
1200	scaffold_243	17707	18625	919	25	3.2	26.3	0
1201	scaffold_243	35694	38032	2339	233	25.96	213.58	0
1202	scaffold_243	54296	57233	2938	231	28.5	234.5	4
1203	scaffold_243	168757	171416	2660	194	22.52	185.32	4
1204	scaffold_243	202836	205583	2748	292	69.33	570.42	35
1205	scaffold_2449	1605	1855	251	2703	156.27	1285.73	0
1206	scaffold_2449	6544	7138	595	78	5.6	46.07	0
1207	scaffold_245	54955	58984	4030	246	32.18	264.78	3
1208	scaffold_245	175936	177720	1785	100	4.2	34.57	0
1209	scaffold_246	37450	40300	2851	235	15.02	123.6	0
1210	scaffold_246	120481	120589	109	17	4.95	40.73	0
1211	scaffold_246	155669	157074	1406	125	10.98	90.31	0
1212	scaffold_2472	974	2299	1326	73	15.12	124.42	10
1213	scaffold_2489	5419	6908	1490	47	16.07	132.22	0
1214	scaffold_2489	7441	7749	309	8	3.7	30.46	2
1215	scaffold_250	183045	184240	1196	378	16.2	133.26	1
1216	scaffold_2502	5811	6658	848	28	4.05	33.28	0
1217	scaffold_2525	268	715	448	11	4.17	34.28	0
1218	scaffold_255	6215	8009	1795	100	8.29	68.23	0
1219	scaffold_2563	5563	5943	381	7	5.08	41.82	4
1220	scaffold_2598	28	467	440	27	3.28	26.95	3
1221	scaffold_2615	654	1206	553	13	3.25	26.74	0
1222	scaffold_2615	3169	4208	1040	288	85.74	705.44	0
1223	scaffold_2615	5079	6278	1200	192	76.9	632.69	1
1224	scaffold_2628	6492	7450	959	89	6.16	50.67	0
1225	scaffold_2642	4746	5972	1227	86	3.88	31.9	0
1226	scaffold_265	5318	5960	643	44	9.11	74.95	0
1227	scaffold_269	4471	6606	2136	404	35.27	290.2	0
1228	scaffold_269	39646	40011	366	18	4.95	40.7	0
1229	scaffold_269	40419	42178	1760	83	9.18	75.51	0
1230	scaffold_269	44903	46733	1831	416	46.62	383.6	1
1231	scaffold_269	82871	84896	2026	197	18.85	155.1	3
1232	scaffold_269	112310	114770	2461	161	18.75	154.22	5
1233	scaffold_2705	25	276	252	61	6.01	49.43	0
1234	scaffold_273	32921	34991	2071	435	63.71	524.15	2
1235	scaffold_2740	5337	5776	440	25	3.31	27.21	0
1236	scaffold_2740	6258	7564	1307	107	5.5	45.27	0
1237	scaffold_2781	28	2001	1974	284	94.3	775.85	1
1238	scaffold_2799	10	1256	1247	49	5.64	46.4	0
1239	scaffold_28	270005	270396	392	7	7	57.59	7
1240	scaffold_28	271479	271696	218	3	3	24.68	3
1241	scaffold_28	1913304	1913327	24	30	14.2	116.83	0
1242	scaffold_28	2414591	2414898	308	8	8	65.82	8
1243	scaffold_28	2497369	2497390	22	10	10	82.27	10
1244	scaffold_280	20368	21835	1468	98	12.21	100.5	0
1245	scaffold_280	45408	46306	899	65	4.11	33.81	0
1246	scaffold_280	59632	61039	1408	98	13.45	110.62	3
1247	scaffold_280	63418	65320	1903	130	21.96	180.69	11
1248	scaffold_280	82869	84264	1396	97	7.71	63.44	0
1249	scaffold_280	94709	96415	1707	114	18.94	155.8	7
1250	scaffold_2835	301	712	412	19	3.85	31.68	0
1251	scaffold_2835	6691	6719	29	7	7	57.59	7
1252	scaffold_2852	5264	5284	21	4	4	32.91	4
1253	scaffold_286	15803	15883	81	49	10.33	85.02	0
1254	scaffold_286	43334	44138	805	5	5	41.14	5
1255	scaffold_286	100690	100970	281	89	10.76	88.53	0
1256	scaffold_286	105491	105771	281	89	10.76	88.53	0
1257	scaffold_2861	38	1538	1501	330	94.49	777.43	0
1258	scaffold_2861	1930	2521	592	17	5.25	43.19	0
1259	scaffold_2861	3499	3930	432	5	3	24.68	2
1260	scaffold_2861	5046	6821	1776	317	92.57	761.66	0
1261	scaffold_2870	4041	4765	725	56	6.78	55.74	2
1262	scaffold_29	579028	579048	21	3	3	24.68	3
1263	scaffold_29	1181226	1181276	51	82	81.5	670.54	81
1264	scaffold_29	1880438	1880458	21	4	4	32.91	4
1265	scaffold_29	2797151	2797755	605	11	4	32.91	0
1266	scaffold_29	2810882	2811486	605	9	3	24.68	0
1267	scaffold_2924	1582	1602	21	11	11	90.5	11
1268	scaffold_295	74233	74253	21	7	3.5	28.8	0
1269	scaffold_2951	20	856	837	80	19.02	156.46	0
1270	scaffold_297	15894	16287	394	5	3.67	30.17	3
1271	scaffold_297	49836	49888	53	5	4.5	37.02	4
1272	scaffold_297	89392	89924	533	87	22.88	188.27	0
1273	scaffold_301	62878	62995	118	15	3.7	30.44	0
1274	scaffold_3063	55	1034	980	41	14.42	118.61	0
1275	scaffold_3063	5711	6076	366	14	5.17	42.51	0
1276	scaffold_307	9120	10560	1441	92	11.95	98.3	4
1277	scaffold_307	83136	85437	2302	751	39.08	321.52	5
1278	scaffold_3087	60	979	920	53	3.19	26.25	0
1279	scaffold_311	8558	8807	250	3	3	24.68	3
1280	scaffold_311	9444	9622	179	8	6.33	52.11	5
1281	scaffold_312	27953	29907	1955	154	12.2	100.34	0
1282	scaffold_312	52676	55385	2710	199	14.82	121.89	1
1283	scaffold_3132	248	1820	1573	1628	104.26	857.83	0
1284	scaffold_316	18724	19850	1127	18	5.35	44.05	0
1285	scaffold_3257	7	1978	1972	87	10.09	83.04	1
1286	scaffold_3268	5877	6681	805	95	7.56	62.16	0
1287	scaffold_331	50255	51688	1434	112	9.28	76.34	2
1288	scaffold_3350	6394	6416	23	21	4.2	34.56	0
1289	scaffold_338	68700	69062	363	10	3.17	26.05	0
1290	scaffold_3402	656	766	111	23	7.67	63.08	0
1291	scaffold_3408	190	361	172	3	3	24.68	3
1292	scaffold_342	6248	7443	1196	87	4.75	39.05	0
1293	scaffold_343	6761	8323	1563	78	19.12	157.33	1
1294	scaffold_343	30621	31711	1091	29	6.48	53.35	1
1295	scaffold_343	43357	44828	1472	99	31.33	257.76	1
1296	scaffold_3433	6393	6524	132	4	4	32.91	4
1297	scaffold_3437	80	567	488	7	4.08	33.6	2
1298	scaffold_345	14835	15464	630	17	3.2	26.36	0
1299	scaffold_345	16160	18524	2365	1364	69.12	568.67	6
1300	scaffold_346	8889	11765	2877	93	5.47	45.02	0
1301	scaffold_352	8997	13425	4429	284	19	156.34	0
1302	scaffold_352	22291	24453	2163	161	11.13	91.58	0
1303	scaffold_352	24788	26545	1758	121	7.55	62.14	0
1304	scaffold_3540	5221	5431	211	6	3	24.68	0
1305	scaffold_3584	3916	5350	1435	18	6.25	51.42	0
1306	scaffold_364	8874	9717	844	185	15.5	127.49	0
1307	scaffold_364	101627	102544	918	51	4.31	35.42	0
1308	scaffold_3656	1375	1398	24	27	27	222.14	27
1309	scaffold_3659	5	2343	2339	402	46.98	386.52	0
1310	scaffold_3689	5219	5329	111	16	5.75	47.31	0
1311	scaffold_371	43606	43648	43	6	3	24.68	0
1312	scaffold_375	20239	20638	400	7	7	57.59	7
1313	scaffold_375	31699	31979	281	89	10.76	88.53	0
1314	scaffold_375	49831	50111	281	89	10.76	88.53	0
1315	scaffold_376	26841	27449	609	142	35.43	291.53	0
1316	scaffold_376	34982	37765	2784	120	45.39	373.48	6
1317	scaffold_378	1949	3425	1477	219	18.65	153.43	0
1318	scaffold_389	33060	33918	859	42	3.06	25.21	1
1319	scaffold_3916	24	2776	2753	242	31.04	255.34	1
1320	scaffold_3919	231	1970	1740	46	7	57.63	2
1321	scaffold_3975	1999	3203	1205	171	18.82	154.85	0
1322	scaffold_3975	3780	4837	1058	238	57.12	469.96	6
1323	scaffold_3977	16	1247	1232	72	4.69	38.58	0
1324	scaffold_398	30284	31155	872	302	27.68	227.71	3
1325	scaffold_40	610197	610217	21	3	3	24.68	3
1326	scaffold_40	721698	721721	24	4	4	32.91	4
1327	scaffold_40	767582	767602	21	3	3	24.68	3
1328	scaffold_40	1701848	1704354	2507	210	185	1522.08	160
1329	scaffold_40	2486662	2487016	355	4	4	32.91	4
1330	scaffold_40	2778701	2779615	915	20	20	164.55	20
1331	scaffold_401	49704	51755	2052	132	3.99	32.79	0
1332	scaffold_4010	1483	3316	1834	85	15.82	130.13	7
1333	scaffold_4051	957	4549	3593	172	20.06	165.02	0
1334	scaffold_4059	2915	2935	21	3	3	24.68	3
1335	scaffold_4062	2231	4020	1790	128	20.86	171.6	2
1336	scaffold_4087	43	522	480	31	3.34	27.47	0
1337	scaffold_4087	943	2704	1762	141	11.01	90.57	0
1338	scaffold_41	487707	487851	145	12	6.06	49.82	3
1339	scaffold_41	1658907	1658982	76	40	40	329.1	40
1340	scaffold_413	36119	36501	383	122	29.27	240.79	0
1341	scaffold_416	21641	21884	244	17	8	65.83	0
1342	scaffold_4193	76	1689	1614	91	3.19	26.27	0
1343	scaffold_4193	91320	93762	2443	199	42.91	353.07	16
1344	scaffold_422	508	1116	609	142	35.43	291.53	0
1345	scaffold_422	7055	9829	2775	99	33.39	274.75	0
1346	scaffold_4287	1	1324	1324	183	13.39	110.16	0
1347	scaffold_429	12584	12604	21	5	5	41.14	5
1348	scaffold_431	37966	38008	43	19	6	49.36	0
1349	scaffold_431	38554	38834	281	4	3	24.68	2
1350	scaffold_431	40853	42338	1486	19	9.98	82.14	6
1351	scaffold_4323	3	1628	1626	207	15.11	124.29	0
1352	scaffold_433	1125	1896	772	32	6.74	55.44	0
1353	scaffold_433	4256	4671	416	148	4.63	38.12	0
1354	scaffold_433	19329	21203	1875	175	61.74	507.99	24
1355	scaffold_433	44225	45467	1243	77	15.12	124.44	0
1356	scaffold_4360	8	1068	1061	309	27.48	226.12	0
1357	scaffold_4364	2801	4059	1259	87	5.04	41.49	0
1358	scaffold_437	12387	13977	1591	29	10.32	84.88	3
1359	scaffold_437	28554	29112	559	14	4.28	35.24	0
1360	scaffold_437	29481	30298	818	18	5.23	43.06	0
1361	scaffold_4370	62	84	23	21	4.2	34.56	0
1362	scaffold_44	55649	56516	868	27	5.93	48.76	0
1363	scaffold_44	1302501	1302989	489	13	6.35	52.24	5
1364	scaffold_44	1309667	1310041	375	1814	94.52	777.64	22
1365	scaffold_44	1843265	1844638	1374	151	9.25	76.07	0
1366	scaffold_44	2008131	2008151	21	4	4	32.91	4
1367	scaffold_44	2064838	2065099	262	20	5.43	44.7	0
1368	scaffold_44	2067052	2067679	628	21	6.07	49.92	0
1369	scaffold_44	2135719	2135856	138	4	4	32.91	4
1370	scaffold_44	2228158	2229650	1493	22	3.91	32.17	1
1371	scaffold_44	2229967	2230318	352	5	4	32.91	3
1372	scaffold_44	2311585	2311862	278	127	90.33	743.22	54
1373	scaffold_44	2312265	2312643	379	16	16	131.64	16
1374	scaffold_44	2314593	2314817	225	6	6	49.36	6
1375	scaffold_44	2332628	2337183	4556	718	78.37	644.82	2
1376	scaffold_44	2337530	2338709	1180	149	10.11	83.14	0
1377	scaffold_44	2594520	2595046	527	4	4	32.91	4
1378	scaffold_4405	234	308	75	94	3.13	25.75	0
1379	scaffold_446	38616	38875	260	16	4.09	33.61	0
1380	scaffold_447	7682	9737	2056	65	3.31	27.24	0
1381	scaffold_4476	2317	3903	1587	117	8.77	72.15	0
1382	scaffold_451	34784	34864	81	49	10.33	85.02	0
1383	scaffold_456	18795	19400	606	153	6.7	55.12	0
1384	scaffold_456	21203	21344	142	2572	147.62	1214.53	0
1385	scaffold_456	24419	26146	1728	397	30.97	254.83	1
1386	scaffold_4574	1698	1844	147	36	8.2	67.47	0
1387	scaffold_4574	3078	3225	148	33	6.7	55.12	0
1388	scaffold_460	45449	47057	1609	325	114.77	944.25	45
1389	scaffold_470	10629	10719	91	28	12.75	104.9	0
1390	scaffold_4751	1395	1556	162	13	4.83	39.77	0
1391	scaffold_4751	2754	2981	228	24	23.5	193.35	23
1392	scaffold_478	1153	3259	2107	84	5.09	41.88	0
1393	scaffold_4839	2	1334	1333	133	40.17	330.47	0
1394	scaffold_4839	149511	150568	1058	101	25.03	205.96	0
1395	scaffold_484	638	2093	1456	38	3.63	29.83	0
1396	scaffold_4870	99	615	517	17	16.5	135.75	16
1397	scaffold_4948	1764	2287	524	3	3	24.68	3
1398	scaffold_495	24571	24591	21	11	5.5	45.25	0
1399	scaffold_509	18297	20606	2310	231	21.15	174.03	0
1400	scaffold_5166	105	966	862	94	3.62	29.8	0
1401	scaffold_5166	2001	3420	1420	96	4.14	34.03	0
1402	scaffold_5203	543	942	400	30	4.25	34.93	0
1403	scaffold_529	5128	7061	1934	89	15.54	127.83	9
1404	scaffold_5325	113	1279	1167	85	6.34	52.14	0
1405	scaffold_5340	1370	1633	264	49	18.52	152.35	5
1406	scaffold_537	12270	13587	1318	191	18.35	150.95	4
1407	scaffold_537	33650	35784	2135	169	24.49	201.51	5
1408	scaffold_5384	1810	3138	1329	107	6.52	53.63	0
1409	scaffold_5441	69	633	565	54	5.76	47.42	0
1410	scaffold_5444	15	1451	1437	122	10.14	83.41	0
1411	scaffold_5452	32	776	745	44	4.47	36.76	0
1412	scaffold_5452	2274	2843	570	615	26.78	220.34	2
1413	scaffold_5486	7	726	720	618	24.74	203.56	0
1414	scaffold_5520	6	417	412	77	16.91	139.16	0
1415	scaffold_5697	2823	2845	23	1464	211.18	1737.47	0
1416	scaffold_57	18	771	754	228	53.04	436.36	5
1417	scaffold_57	112758	112865	108	226	34.86	286.79	3
1418	scaffold_57	803077	803097	21	3	3	24.68	3
1419	scaffold_57	933674	933942	269	3	3	24.68	3
1420	scaffold_57	982962	982982	21	5	5	41.14	5
1421	scaffold_57	1242805	1244347	1543	10	10	82.27	10
1422	scaffold_57	1603268	1603288	21	3	3	24.68	3
1423	scaffold_57	2002850	2005646	2797	329	70.84	582.84	20
1424	scaffold_573	30354	31052	699	24	7.74	63.69	1
1425	scaffold_5744	2782	2869	88	48	5.25	43.19	0
1426	scaffold_576	520	1177	658	2229	147.24	1211.39	0
1427	scaffold_576	37054	37118	65	50	5.88	48.35	0
1428	scaffold_5782	994	2456	1463	1652	121.36	998.5	3
1429	scaffold_580	34288	35352	1065	89	5.37	44.2	0
1430	scaffold_583	314	1713	1400	104	28.04	230.67	1
1431	scaffold_583	33315	33595	281	4	3.03	24.92	3
1432	scaffold_595	92	1515	1424	92	5.51	45.35	0
1433	scaffold_5952	151511	152094	584	237	76.15	626.52	0
1434	scaffold_5982	85	2146	2062	102	4.34	35.72	0
1435	scaffold_6025	15	2643	2629	725	432.63	3559.48	257
1436	scaffold_6069	139	1084	946	873	82.04	674.98	0
1437	scaffold_6097	400	681	282	8	4.33	35.65	1
1438	scaffold_6123	1193	1402	210	199	10.9	89.68	0
1439	scaffold_616	15128	16162	1035	30	9.13	75.14	0
1440	scaffold_6203	1193	2553	1361	41	3.24	26.69	0
1441	scaffold_6208	1060	2558	1499	90	13.4	110.25	1
1442	scaffold_623	290	701	412	19	3.85	31.68	0
1443	scaffold_6252	121	206	86	70	4.69	38.58	0
1444	scaffold_6252	543	972	430	350	16.84	138.52	0
1445	scaffold_626	5127	5148	22	13	6.5	53.48	0
1446	scaffold_626	17743	17765	23	7	7	57.59	7
1447	scaffold_6319	288	622	335	23	23	189.23	23
1448	scaffold_632	26640	27830	1191	79	4.34	35.69	0
1449	scaffold_6344	18	2462	2445	247	29.72	244.54	0
1450	scaffold_64	33821	33955	135	5	4.5	37.02	4
1451	scaffold_64	496949	498897	1949	63	9.92	81.64	0
1452	scaffold_64	947147	947238	92	4	4	32.91	4
1453	scaffold_64	1738093	1738113	21	4	4	32.91	4
1454	scaffold_64	1754801	1756939	2139	83	52.42	431.28	40
1455	scaffold_64	1793059	1793516	458	14	3.82	31.4	0
1456	scaffold_64	1793868	1794663	796	17	4.53	37.3	0
1457	scaffold_64	1806911	1806931	21	3	3	24.68	3
1458	scaffold_64	1988444	1988609	166	3	3	24.68	3
1459	scaffold_640	57	880	824	31	8.67	71.31	0
1460	scaffold_640	15220	16427	1208	71	21.73	178.82	0
1461	scaffold_641	1236	5739	4504	417	36.15	297.45	0
1462	scaffold_645	20219	25477	5259	483	29.68	244.2	0
1463	scaffold_6510	2013	2255	243	11	3.67	30.17	0
1464	scaffold_66	1140657	1140839	183	27	3.08	25.37	1
1465	scaffold_66	1283606	1283626	21	3	3	24.68	3
1466	scaffold_66	1566196	1566216	21	52	52	427.83	52
1467	scaffold_66	1601607	1601874	268	22	3.95	32.48	0
1468	scaffold_66	1770885	1770905	21	15	3.75	30.85	0
1469	scaffold_66	1988741	1988769	29	997	249.25	2050.7	0
1470	scaffold_661	27821	29648	1828	413	45.1	371.04	6
1471	scaffold_6610	1	241	241	3184	186.6	1535.21	0
1472	scaffold_6614	1737	2338	602	100	16.15	132.85	7
1473	scaffold_6627	433	1461	1029	66	5.41	44.47	0
1474	scaffold_6643	1840	2333	494	143	5.97	49.1	0
1475	scaffold_666	7773	7794	22	13	6.5	53.48	0
1476	scaffold_6666	115	2292	2178	170	7.86	64.65	0
1477	scaffold_670	8739	9582	844	118	21.24	174.76	0
1478	scaffold_670	9930	11001	1072	67	3.54	29.12	1
1479	scaffold_675	16706	19096	2391	472	57.76	475.21	2
1480	scaffold_675	21262	22212	951	79	6.24	51.36	0
1481	scaffold_676	169171	169278	108	135	4.43	36.43	0
1482	scaffold_676	173808	176113	2306	468	27.52	226.39	0
1483	scaffold_6918	19	213	195	14	3.5	28.8	0
1484	scaffold_6918	1354	2086	733	108	26.75	220.07	0
1485	scaffold_6919	5	554	550	85	27	222.14	0
1486	scaffold_692	85	790	706	11	3.98	32.77	0
1487	scaffold_6922	2	1447	1446	1308	73.94	608.33	0
1488	scaffold_693	82	444	363	544	65.19	536.35	0
1489	scaffold_693	3719	4137	419	3521	211.86	1743.1	0
1490	scaffold_693	5319	5393	75	94	3.13	25.75	0
1491	scaffold_693	11969	13440	1472	4993	350.69	2885.28	0
1492	scaffold_693	20987	21416	430	350	16.84	138.52	0
1493	scaffold_6940	632	2245	1614	70	8.34	68.66	0
1494	scaffold_6955	1493	2225	733	108	26.75	220.07	0
1495	scaffold_70	119368	119391	24	3	3	24.68	3
1496	scaffold_70	484688	484760	73	771	260.33	2141.89	5
1497	scaffold_70	607437	608816	1380	213	73.2	602.24	13
1498	scaffold_70	612566	613601	1036	554	166.68	1371.32	5
1499	scaffold_70	624192	625227	1036	433	159.29	1310.59	71
1500	scaffold_70	787592	788198	607	48	20.25	166.61	6
1501	scaffold_70	792226	792732	507	53	12.95	106.55	0
1502	scaffold_70	843849	844452	604	37	12.18	100.2	0
1503	scaffold_70	847191	848112	922	74	24.66	202.91	3
1504	scaffold_70	863199	863980	782	63	21.67	178.29	5
1505	scaffold_70	867117	868512	1396	299	104.28	858	45
1506	scaffold_70	936357	937332	976	44	12.7	104.46	1
1507	scaffold_70	1301721	1302118	398	18	5.03	41.36	1
1508	scaffold_70	1304579	1304939	361	46	14.43	118.69	0
1509	scaffold_70	1613392	1614500	1109	445	48.68	400.54	1
1510	scaffold_705	24435	24465	31	86	49.33	405.89	13
1511	scaffold_7093	1526	2203	678	153	43.09	354.54	0
1512	scaffold_7095	1206	1452	247	8	8	65.82	8
1513	scaffold_7174	22	1322	1301	43	7.18	59.04	0
1514	scaffold_7196	1	2159	2159	140	5.74	47.21	0
1515	scaffold_721	6507	6666	160	18	15.67	128.92	15
1516	scaffold_7267	3	2161	2159	3539	280.04	2303.98	0
1517	scaffold_7269	276	2115	1840	4831	333.69	2745.42	2
1518	scaffold_727	152	4885	4734	386	29.07	239.2	1
1519	scaffold_730	10810	12229	1420	111	13.95	114.79	4
1520	scaffold_7410	1	1008	1008	91	3.85	31.69	0
1521	scaffold_7573	1943	2086	144	1850	108.76	894.83	0
1522	scaffold_760	11443	12294	852	19	5.83	47.99	0
1523	scaffold_760	12699	13174	476	247	49.41	406.52	0
1524	scaffold_765	2952	3141	190	3	3	24.68	3
1525	scaffold_7669	1385	1824	440	15	3.75	30.85	0
1526	scaffold_77	785021	786595	1575	36	36	296.19	36
1527	scaffold_77	1282421	1282443	23	10	3.33	27.42	0
1528	scaffold_77	1456985	1459150	2166	293	172.33	1417.87	57
1529	scaffold_77	1514220	1514240	21	3	3	24.68	3
1530	scaffold_7726	22	1590	1569	294	61.88	509.08	0
1531	scaffold_784	12306	14255	1950	205	21.25	174.83	2
1532	scaffold_787	18546	19783	1238	29	7.49	61.61	0
1533	scaffold_791	1194	2096	903	16	5.42	44.57	1
1534	scaffold_791	7718	8620	903	18	5.92	48.68	0
1535	scaffold_7932	31	1402	1372	87	5	41.11	0
1536	scaffold_799	6597	7495	899	101	50.13	412.42	33
1537	scaffold_799	7820	8187	368	5	4	32.91	3
1538	scaffold_799	9258	9836	579	3	3	24.68	3
1539	scaffold_799	10458	11210	753	67	33.77	277.84	26
1540	scaffold_7992	12	1022	1011	80	11.15	91.76	2
1541	scaffold_800	5569	6816	1248	77	5.71	46.95	0
1542	scaffold_810	89812	90035	224	6	5	41.14	4
1543	scaffold_814	14371	16368	1998	95	15.23	125.29	4
1544	scaffold_8144	73	862	790	4162	261.06	2147.87	3
1545	scaffold_819	13296	13893	598	42	3.25	26.75	0
1546	scaffold_82	1335649	1335734	86	92	30.67	252.31	0
1547	scaffold_823	3927	5045	1119	151	27.14	223.33	0
1548	scaffold_823	6296	7525	1230	404	42.38	348.68	1
1549	scaffold_8280	929	1914	986	86	5.02	41.26	0
1550	scaffold_8358	168	772	605	11	4	32.91	0
1551	scaffold_836	6762	7457	696	8	6.33	52.11	5
1552	scaffold_8372	1	1871	1871	2868	174.65	1436.94	0
1553	scaffold_843	9058	10984	1927	76	6.05	49.77	0
1554	scaffold_844	146	597	452	83	81.83	673.28	81
1555	scaffold_846	6979	6999	21	3	3	24.68	3
1556	scaffold_850	13690	16556	2867	135	5.68	46.75	0
1557	scaffold_853	2383	3159	777	4153	262.8	2162.18	0
1558	scaffold_853	3979	5565	1587	1725	130.17	1070.94	0
1559	scaffold_86	966322	967178	857	69	3.2	26.31	0
1560	scaffold_86	1165580	1165699	120	2820	1410	1.16E+004	0
1561	scaffold_86	1405382	1405768	387	10	7	57.59	4
1562	scaffold_8623	3	934	932	4529	288.52	2373.76	0
1563	scaffold_863	18	374	357	515	298.6	2456.72	83
1564	scaffold_8675	173	638	466	37	11.38	93.64	0
1565	scaffold_8694	86	843	758	18	4.33	35.65	0
1566	scaffold_88	449729	449749	21	3	3	24.68	3
1567	scaffold_88	453518	454312	795	26	4.16	34.26	0
1568	scaffold_88	590602	590728	127	70	51.5	423.71	33
1569	scaffold_88	607902	608202	301	8	3.2	26.33	2
1570	scaffold_88	1373144	1373178	35	21	3.5	28.8	0
1571	scaffold_883	11488	13915	2428	237	28.58	235.15	2
1572	scaffold_8915	275	1061	787	397	17.52	144.11	0
1573	scaffold_8915	1403	1807	405	75	5.2	42.81	0
1574	scaffold_8954	17	1770	1754	31	3.99	32.85	0
1575	scaffold_8959	1104	1182	79	9115	3085.83	2.54E+004	0
1576	scaffold_899	38	559	522	14	4.17	34.28	0
1577	scaffold_899	1076	3596	2521	287	61.4	505.19	0
1578	scaffold_899	15160	16549	1390	270	56.78	467.12	0
1579	scaffold_9008	1	1109	1109	888	84.32	693.78	0
1580	scaffold_9008	1444	1692	249	77	3.1	25.54	0
1581	scaffold_903	5098	5257	160	25	4.3	35.38	0
1582	scaffold_910	17376	17396	21	9	4.5	37.02	0
1583	scaffold_912	3375	3580	206	145	4.7	38.7	0
1584	scaffold_9178	1	1771	1771	2571	208.02	1711.44	0
1585	scaffold_9190	276	1066	791	444	19.97	164.27	0
1586	scaffold_9246	234	1668	1435	18	6.25	51.42	0
1587	scaffold_928	105197	105887	691	27	3.24	26.67	1
1588	scaffold_928	106367	106985	619	37	5.62	46.28	3
1589	scaffold_931	32	1188	1157	220	32.07	263.85	0
1590	scaffold_9325	897	917	21	5	5	41.14	5
1591	scaffold_9345	102	1513	1412	1008	74.03	609.05	0
1592	scaffold_9417	179	1651	1473	74	3.95	32.51	2
1593	scaffold_9431	200	1743	1544	911	68.53	563.87	0
1594	scaffold_9486	858	1731	874	864	52.62	432.96	0
1595	scaffold_9531	423	1700	1278	220	49.47	407.01	2
1596	scaffold_9681	451	1676	1226	108	54.77	450.59	22
1597	scaffold_97	128963	128983	21	3	3	24.68	3
1598	scaffold_97	682142	682162	21	3	3	24.68	3
1599	scaffold_97	758703	761412	2710	42	20.82	171.29	12
1600	scaffold_97	762716	763219	504	5	4.17	34.28	4
1601	scaffold_97	763598	763762	165	6	5.08	41.82	5
1602	scaffold_97	764210	765363	1154	21	5.77	47.47	3
1603	scaffold_97	770906	771031	126	4	3	24.68	2
1604	scaffold_9704	482	535	54	193	10.7	88	0
1605	scaffold_9705	1284	1635	352	26	4.06	33.38	0
1606	scaffold_9712	81	1671	1591	2664	155.42	1278.71	0
1607	scaffold_9761	1	525	525	495	168.07	1382.83	33
1608	scaffold_9780	1	1175	1175	1394	160.47	1320.3	0
1609	scaffold_9788	424	1664	1241	113	11.69	96.2	1
1610	scaffold_9789	58	940	883	256	51.44	423.24	0
1611	scaffold_9872	205	996	792	444	19.97	164.27	0
1612	scaffold_9872	1333	1659	327	72	4.83	39.72	0
1613	scaffold_9892	3	1673	1671	1453	121.94	1003.24	1
1614	scaffold_9937	8	1659	1652	514	96.84	796.78	18
1615	scaffold_994	16125	16328	204	28	6.73	55.4	0
1616	scaffold_9984	52	1560	1509	229	14.54	119.63	0
1617	scaffold_999	9942	10488	547	45	5.4	44.41	0
