# Supplementary material for: Genome-wide profiling of Populus small RNAs
Source: BMC Genomics. 2009 Dec 20;10:620. doi: 10.1186/1471-2164-10-620 (PMC2811130; doi:10.1186/1471-2164-10-620)
Supplement: Additional file 3 — Significant loci of short 24 nt short RNAs. Loci identified for 24 nt short RNAs using the siLoCo tool from the UEA sRNA toolkit. [file 1471-2164-10-620-S3.CSV]

sRNA locus comparison (single sample mode)
Weighted count: Each read count is divided by the number of its matches to the genome
Normalised count: Sum of weighted counts normalised to total number of reads matching the genome in each dataset. Given in counts per 1 million genome-matching reads
Genome used: Populus trichocarpa (DOE JGI, v1.1)
Samples:
S1 = 24mers:
Read counts
	S1 total	S1 non-redundant
input	55918
filter valid sequence	55918	29562
genome-matching	55918	29562
locus Number	chromosome	start position	end position	length	raw count S1	Weighted count S1	Normalised count S1	Uniquely matching reads S1
1	LG_I	133824	133847	24	7.00	7.00	125.18	7.00
2	LG_I	393870	394119	250	4.00	4.00	71.53	4.00
3	LG_I	754993	755162	170	7.00	4.43	79.20	4.00
4	LG_I	1674314	1674337	24	12.00	12.00	214.60	12.00
5	LG_I	1956332	1956557	226	8.00	3.82	68.30	3.00
6	LG_I	2110223	2110325	103	3.00	3.00	53.65	3.00
7	LG_I	2123595	2123671	77	5.00	3.09	55.33	3.00
8	LG_I	2278971	2279041	71	3.00	3.00	53.65	3.00
9	LG_I	2559441	2559478	38	7.00	3.50	62.59	0
10	LG_I	2660798	2660821	24	3.00	3.00	53.65	3.00
11	LG_I	2694159	2694182	24	3.00	3.00	53.65	3.00
12	LG_I	3351417	3351440	24	5.00	5.00	89.42	5.00
13	LG_I	3876417	3876547	131	4.00	3.03	54.25	3.00
14	LG_I	3899738	3899928	191	8.00	3.54	63.36	3.00
15	LG_I	4298036	4298059	24	3.00	3.00	53.65	3.00
16	LG_I	4357897	4358017	121	4.00	4.00	71.53	4.00
17	LG_I	4448745	4448862	118	3.00	3.00	53.65	3.00
18	LG_I	4570287	4570317	31	8.00	8.00	143.07	8.00
19	LG_I	4797291	4797426	136	5.00	3.21	57.49	3.00
20	LG_I	5019465	5019604	140	4.00	4.00	71.53	4.00
21	LG_I	5121293	5121316	24	3.00	3.00	53.65	3.00
22	LG_I	5129841	5129864	24	4.00	4.00	71.53	4.00
23	LG_I	5260040	5260063	24	3.00	3.00	53.65	3.00
24	LG_I	5734923	5735061	139	3.00	3.00	53.65	3.00
25	LG_I	6435778	6435886	109	7.00	4.44	79.47	4.00
26	LG_I	6620888	6620911	24	9.00	4.50	80.47	0
27	LG_I	6741386	6741409	24	3.00	3.00	53.65	3.00
28	LG_I	6944305	6944328	24	3.00	3.00	53.65	3.00
29	LG_I	7062083	7062277	195	7.00	7.00	125.18	7.00
30	LG_I	7417908	7417931	24	4.00	4.00	71.53	4.00
31	LG_I	7470363	7470535	173	4.00	4.00	71.53	4.00
32	LG_I	7579178	7579201	24	3.00	3.00	53.65	3.00
33	LG_I	7590489	7590778	290	4.00	3.04	54.31	3.00
34	LG_I	7639447	7639472	26	3.00	3.00	53.65	3.00
35	LG_I	7926524	7926681	158	3.00	3.00	53.65	3.00
36	LG_I	8154078	8154217	140	49.00	3.04	54.31	3.00
37	LG_I	8186284	8186307	24	3.00	3.00	53.65	3.00
38	LG_I	8223642	8223727	86	5.00	5.00	89.42	5.00
39	LG_I	9229807	9230025	219	3.00	3.00	53.65	3.00
40	LG_I	9363687	9363710	24	3.00	3.00	53.65	3.00
41	LG_I	9600807	9601460	654	40.00	4.10	73.25	4.00
42	LG_I	9753313	9753424	112	106.00	4.09	73.18	0
43	LG_I	10076644	10077251	608	52.00	3.93	70.26	1.00
44	LG_I	10733660	10733761	102	3.00	3.00	53.65	3.00
45	LG_I	10761839	10762376	538	30.00	3.57	63.83	0
46	LG_I	11079314	11079337	24	4.00	4.00	71.53	4.00
47	LG_I	11826965	11826988	24	4.00	4.00	71.53	4.00
48	LG_I	11923185	11923208	24	4.00	4.00	71.53	4.00
49	LG_I	13091594	13091617	24	3.00	3.00	53.65	3.00
50	LG_I	13441578	13442287	710	21.00	4.36	78.03	0
51	LG_I	13443433	13444001	569	21.00	3.91	69.86	0
52	LG_I	13476308	13476331	24	4.00	4.00	71.53	4.00
53	LG_I	13806527	13806550	24	3.00	3.00	53.65	3.00
54	LG_I	14177068	14177359	292	4.00	3.12	55.89	3.00
55	LG_I	14228615	14228638	24	5.00	5.00	89.42	5.00
56	LG_I	14960022	14960072	51	4.00	4.00	71.53	4.00
57	LG_I	15560173	15560554	382	16.00	5.58	99.72	0
58	LG_I	15722921	15723079	159	3.00	3.00	53.65	3.00
59	LG_I	16044251	16044274	24	3.00	3.00	53.65	3.00
60	LG_I	16530402	16530425	24	3.00	3.00	53.65	3.00
61	LG_I	16589572	16589660	89	7.00	3.06	54.65	3.00
62	LG_I	16893459	16893823	365	3.00	3.00	53.65	3.00
63	LG_I	17059164	17059349	186	4.00	4.00	71.53	4.00
64	LG_I	17194510	17194533	24	4.00	4.00	71.53	4.00
65	LG_I	17276218	17276241	24	3.00	3.00	53.65	3.00
66	LG_I	17603672	17604179	508	33.00	3.43	61.40	0
67	LG_I	17634534	17634557	24	6.00	6.00	107.30	6.00
68	LG_I	17677129	17677152	24	5.00	5.00	89.42	5.00
69	LG_I	17766889	17766914	26	5.00	5.00	89.42	5.00
70	LG_I	18110165	18110198	34	5.00	5.00	89.42	5.00
71	LG_I	18170530	18170694	165	5.00	5.00	89.42	5.00
72	LG_I	18359561	18360084	524	21.00	3.09	55.26	0
73	LG_I	18405870	18406392	523	22.00	3.23	57.81	0
74	LG_I	18414737	18415260	524	16.00	3.18	56.80	0
75	LG_I	18546982	18547005	24	3.00	3.00	53.65	3.00
76	LG_I	18621713	18623082	1370	57.00	41.67	745.14	29.00
77	LG_I	19111393	19111783	391	6.00	6.00	107.30	6.00
78	LG_I	19156940	19156963	24	4.00	4.00	71.53	4.00
79	LG_I	19528770	19528793	24	4.00	4.00	71.53	4.00
80	LG_I	19911718	19911750	33	4.00	4.00	71.53	4.00
81	LG_I	19984098	19984173	76	4.00	4.00	71.53	4.00
82	LG_I	20306714	20306737	24	6.00	6.00	107.30	6.00
83	LG_I	20579639	20579662	24	3.00	3.00	53.65	3.00
84	LG_I	21193100	21193123	24	7.00	7.00	125.18	7.00
85	LG_I	21596381	21596447	67	24.00	4.34	77.57	4.00
86	LG_I	21875964	21876270	307	3.00	3.00	53.65	3.00
87	LG_I	22127872	22128441	570	900.00	900.00	1.61e+04	900.00
88	LG_I	22358767	22358866	100	32.00	5.44	97.26	5.00
89	LG_I	22480354	22480377	24	3.00	3.00	53.65	3.00
90	LG_I	22835899	22836778	880	127.00	3.27	58.51	1.00
91	LG_I	24426368	24426395	28	3.00	3.00	53.65	3.00
92	LG_I	24883747	24883770	24	3.00	3.00	53.65	3.00
93	LG_I	24968331	24968354	24	6.00	6.00	107.30	6.00
94	LG_I	25264371	25264583	213	6.00	3.00	53.65	0
95	LG_I	25836764	25836787	24	3.00	3.00	53.65	3.00
96	LG_I	25862562	25862968	407	183.00	3.19	57.09	1.00
97	LG_I	26248760	26248783	24	3.00	3.00	53.65	3.00
98	LG_I	26479716	26479739	24	3.00	3.00	53.65	3.00
99	LG_I	26571485	26571508	24	3.00	3.00	53.65	3.00
100	LG_I	26868291	26868314	24	3.00	3.00	53.65	3.00
101	LG_I	27243812	27243899	88	4.00	4.00	71.53	4.00
102	LG_I	27749773	27749796	24	3.00	3.00	53.65	3.00
103	LG_I	28339007	28339079	73	5.00	5.00	89.42	5.00
104	LG_I	28459295	28459318	24	3.00	3.00	53.65	3.00
105	LG_I	28762788	28763040	253	3.00	3.00	53.65	3.00
106	LG_I	30624156	30624179	24	4.00	4.00	71.53	4.00
107	LG_I	30682937	30685003	2067	331.00	33.26	594.83	0
108	LG_I	31125231	31125254	24	3.00	3.00	53.65	3.00
109	LG_I	31165500	31165523	24	4.00	4.00	71.53	4.00
110	LG_I	32294610	32296382	1773	135.00	8.80	157.36	0
111	LG_I	32843506	32844390	885	955.00	54.58	976.11	0
112	LG_I	34495152	34495178	27	5.00	5.00	89.42	5.00
113	LG_I	34835944	34836872	929	15.00	9.04	161.72	6.00
114	LG_I	34837608	34839858	2251	59.00	21.38	382.31	17.00
115	LG_I	34908513	34908538	26	9.00	9.00	160.95	9.00
116	LG_I	35117275	35117333	59	8.00	4.01	71.78	4.00
117	LG_I	35377673	35377724	52	17.00	3.28	58.64	3.00
118	LG_I	35384243	35384376	134	5.00	4.00	71.53	3.00
119	LG_I	35508480	35508503	24	3.00	3.00	53.65	3.00
120	LG_I	35517576	35518073	498	16.00	5.07	90.58	5.00
121	LG_II	28995	29112	118	3.00	3.00	53.65	3.00
122	LG_II	66355	66602	248	3.00	3.00	53.65	3.00
123	LG_II	569319	569468	150	6.00	6.00	107.30	6.00
124	LG_II	669099	669250	152	5.00	4.00	71.53	3.00
125	LG_II	701185	701638	454	4.00	3.50	62.59	3.00
126	LG_II	703334	703357	24	6.00	6.00	107.30	6.00
127	LG_II	892082	892181	100	6.00	4.70	84.05	4.00
128	LG_II	1081124	1081224	101	4.00	4.00	71.53	4.00
129	LG_II	1150598	1150623	26	4.00	4.00	71.53	4.00
130	LG_II	1265105	1265135	31	5.00	3.67	65.57	3.00
131	LG_II	1268501	1268662	162	125.00	4.56	81.62	4.00
132	LG_II	1304254	1304424	171	3.00	3.00	53.65	3.00
133	LG_II	1316365	1316388	24	13.00	13.00	232.48	13.00
134	LG_II	1622766	1622789	24	4.00	4.00	71.53	4.00
135	LG_II	1942777	1942800	24	3.00	3.00	53.65	3.00
136	LG_II	2032160	2032245	86	3.00	3.00	53.65	3.00
137	LG_II	2473040	2473130	91	5.00	3.31	59.19	3.00
138	LG_II	2736924	2736947	24	4.00	4.00	71.53	4.00
139	LG_II	2967539	2967694	156	3.00	3.00	53.65	3.00
140	LG_II	3331964	3332006	43	4.00	4.00	71.53	4.00
141	LG_II	3499718	3499838	121	8.00	7.00	125.18	6.00
142	LG_II	3650572	3650595	24	3.00	3.00	53.65	3.00
143	LG_II	3860296	3862765	2470	124.00	9.10	162.75	1.00
144	LG_II	3869231	3875197	5967	356.00	37.57	671.89	16.00
145	LG_II	4011614	4011637	24	10.00	5.00	89.42	0
146	LG_II	4102440	4102463	24	3.00	3.00	53.65	3.00
147	LG_II	4253690	4253713	24	3.00	3.00	53.65	3.00
148	LG_II	4393286	4393335	50	4.00	4.00	71.53	4.00
149	LG_II	4763590	4763698	109	4.00	4.00	71.53	4.00
150	LG_II	5353496	5353623	128	6.00	6.00	107.30	6.00
151	LG_II	5479766	5479815	50	3.00	3.00	53.65	3.00
152	LG_II	5782649	5782672	24	4.00	4.00	71.53	4.00
153	LG_II	5867974	5868235	262	13.00	7.51	134.24	7.00
154	LG_II	6173113	6173214	102	5.00	5.00	89.42	5.00
155	LG_II	6231886	6232070	185	11.00	4.54	81.15	4.00
156	LG_II	6646591	6646691	101	4.00	4.00	71.53	4.00
157	LG_II	6648143	6648490	348	3.00	3.00	53.65	3.00
158	LG_II	6781052	6781124	73	3.00	3.00	53.65	3.00
159	LG_II	6949590	6949627	38	3.00	3.00	53.65	3.00
160	LG_II	6980160	6980187	28	3.00	3.00	53.65	3.00
161	LG_II	7025257	7025450	194	10.00	10.00	178.83	10.00
162	LG_II	7227065	7227141	77	3.00	3.00	53.65	3.00
163	LG_II	7650803	7650906	104	6.00	3.50	62.59	1.00
164	LG_II	7935262	7935406	145	3.00	3.00	53.65	3.00
165	LG_II	8002104	8002127	24	4.00	4.00	71.53	4.00
166	LG_II	8016083	8016106	24	4.00	4.00	71.53	4.00
167	LG_II	8363243	8363268	26	4.00	4.00	71.53	4.00
168	LG_II	8620120	8620143	24	3.00	3.00	53.65	3.00
169	LG_II	8632017	8632050	34	3.00	3.00	53.65	3.00
170	LG_II	8673930	8673953	24	3.00	3.00	53.65	3.00
171	LG_II	8991192	8991443	252	5.00	5.00	89.42	5.00
172	LG_II	9051518	9051541	24	3.00	3.00	53.65	3.00
173	LG_II	9089462	9089508	47	5.00	5.00	89.42	5.00
174	LG_II	9457052	9457388	337	3.00	3.00	53.65	3.00
175	LG_II	9567198	9567461	264	9.00	3.06	54.76	3.00
176	LG_II	9750421	9750471	51	5.00	5.00	89.42	5.00
177	LG_II	9790669	9790692	24	3.00	3.00	53.65	3.00
178	LG_II	9910563	9910875	313	3.00	3.00	53.65	3.00
179	LG_II	10095829	10096064	236	6.00	6.00	107.30	6.00
180	LG_II	10288105	10288128	24	3.00	3.00	53.65	3.00
181	LG_II	10369395	10369418	24	4.00	4.00	71.53	4.00
182	LG_II	10371096	10371154	59	13.00	3.01	53.87	3.00
183	LG_II	10701575	10701598	24	4.00	4.00	71.53	4.00
184	LG_II	11176194	11176356	163	8.00	4.31	77.07	4.00
185	LG_II	11364338	11364361	24	3.00	3.00	53.65	3.00
186	LG_II	11725249	11725272	24	3.00	3.00	53.65	3.00
187	LG_II	11913466	11913661	196	4.00	3.50	62.59	3.00
188	LG_II	11946831	11947512	682	42.00	7.62	136.34	0
189	LG_II	12342002	12342187	186	48.00	26.04	465.66	24.00
190	LG_II	12342673	12342702	30	4.00	4.00	71.53	4.00
191	LG_II	12343129	12343657	529	392.00	220.78	3948.30	161.00
192	LG_II	12343967	12344011	45	28.00	28.00	500.73	28.00
193	LG_II	12344460	12344721	262	4.00	4.00	71.53	4.00
194	LG_II	12962629	12962807	179	4.00	4.00	71.53	4.00
195	LG_II	12977375	12977398	24	7.00	3.50	62.59	0
196	LG_II	12980901	12981015	115	11.00	11.00	196.72	11.00
197	LG_II	13041320	13041343	24	3.00	3.00	53.65	3.00
198	LG_II	13053729	13054102	374	3.00	3.00	53.65	3.00
199	LG_II	13473447	13473470	24	3.00	3.00	53.65	3.00
200	LG_II	13829071	13829094	24	3.00	3.00	53.65	3.00
201	LG_II	14170577	14170600	24	3.00	3.00	53.65	3.00
202	LG_II	14180793	14180874	82	7.00	7.00	125.18	7.00
203	LG_II	14214815	14214919	105	4.00	3.00	53.74	3.00
204	LG_II	14321316	14321368	53	3.00	3.00	53.65	3.00
205	LG_II	14322193	14322614	422	16.00	16.00	286.13	16.00
206	LG_II	14949522	14949683	162	24.00	3.73	66.77	3.00
207	LG_II	15116766	15117006	241	6.00	6.00	107.30	6.00
208	LG_II	15308264	15308287	24	3.00	3.00	53.65	3.00
209	LG_II	15382788	15382880	93	36.00	5.19	92.79	5.00
210	LG_II	15429641	15429683	43	86.00	15.40	275.45	0
211	LG_II	15898881	15898904	24	4.00	4.00	71.53	4.00
212	LG_II	16593408	16593593	186	3.00	3.00	53.65	3.00
213	LG_II	16909454	16909512	59	7.00	7.00	125.18	7.00
214	LG_II	17760586	17760611	26	58.00	14.50	259.31	0
215	LG_II	17773416	17773439	24	3.00	3.00	53.65	3.00
216	LG_II	18488232	18488255	24	158.00	79.00	1412.78	0
217	LG_II	18606623	18607253	631	52.00	9.40	168.11	1.00
218	LG_II	18612821	18614157	1337	106.00	29.54	528.31	18.00
219	LG_II	18614692	18616470	1779	113.00	69.71	1246.59	62.00
220	LG_II	18617412	18617785	374	233.00	161.32	2885.01	136.00
221	LG_II	19525952	19525983	32	3.00	3.00	53.65	3.00
222	LG_II	19773314	19773522	209	3.00	3.00	53.65	3.00
223	LG_II	19887853	19887882	30	4.00	3.50	62.59	3.00
224	LG_II	21160234	21160258	25	3.00	3.00	53.65	3.00
225	LG_II	21399857	21399880	24	3.00	3.00	53.65	3.00
226	LG_II	21515546	21515585	40	5.00	5.00	89.42	5.00
227	LG_II	21666342	21669391	3050	189.00	4.44	79.44	0
228	LG_II	21846111	21846147	37	3.00	3.00	53.65	3.00
229	LG_II	22026195	22026498	304	5.00	5.00	89.42	5.00
230	LG_II	22030484	22030518	35	5.00	5.00	89.42	5.00
231	LG_II	22109446	22109497	52	5.00	5.00	89.42	5.00
232	LG_II	22319729	22320774	1046	44.00	12.03	215.15	7.00
233	LG_II	22365187	22365210	24	6.00	6.00	107.30	6.00
234	LG_II	22383461	22383655	195	3.00	3.00	53.65	3.00
235	LG_II	22547443	22547573	131	21.00	21.00	375.55	21.00
236	LG_II	22559788	22559972	185	4.00	3.04	54.31	3.00
237	LG_II	22600165	22600676	512	5.00	4.03	72.02	4.00
238	LG_II	22886630	22886943	314	197.00	3.84	68.70	3.00
239	LG_II	22945873	22946192	320	4.00	4.00	71.53	4.00
240	LG_II	23130450	23130557	108	5.00	3.67	65.57	3.00
241	LG_II	23655596	23655619	24	6.00	3.00	53.65	0
242	LG_II	23665210	23665233	24	6.00	3.00	53.65	0
243	LG_II	23669840	23669889	50	4.00	4.00	71.53	4.00
244	LG_II	23694838	23695863	1026	12.00	6.00	107.30	0
245	LG_II	23697194	23698819	1626	63.00	19.20	343.36	3.00
246	LG_II	23700706	23700952	247	12.00	3.00	53.65	0
247	LG_II	23701665	23703156	1492	38.00	30.50	545.44	25.00
248	LG_II	23703531	23704880	1350	32.00	30.00	536.50	28.00
249	LG_II	23787704	23787727	24	4.00	4.00	71.53	4.00
250	LG_II	24079133	24079159	27	4.00	4.00	71.53	4.00
251	LG_II	24130466	24130742	277	3.00	3.00	53.65	3.00
252	LG_II	24190020	24190043	24	3.00	3.00	53.65	3.00
253	LG_II	24231682	24233747	2066	26.00	3.76	67.22	0
254	LG_III	60372	61101	730	22.00	6.04	108.00	6.00
255	LG_III	98674	99053	380	10.00	5.05	90.35	5.00
256	LG_III	361679	362261	583	45.00	3.73	66.74	0
257	LG_III	1569111	1569617	507	164.00	48.17	861.39	0
258	LG_III	1732078	1732287	210	5.00	3.08	55.06	3.00
259	LG_III	1816335	1816830	496	20.00	4.07	72.85	4.00
260	LG_III	1950981	1952577	1597	68.00	10.20	182.39	2.00
261	LG_III	2349454	2349477	24	3.00	3.00	53.65	3.00
262	LG_III	2521189	2522316	1128	167.00	157.00	2807.68	147.00
263	LG_III	2523684	2524055	372	10.00	9.00	160.95	8.00
264	LG_III	2736270	2738341	2072	123.00	27.64	494.23	19.00
265	LG_III	2744594	2745274	681	34.00	8.59	153.55	0
266	LG_III	3543022	3543045	24	10.00	5.00	89.42	0
267	LG_III	3773511	3773559	49	8.00	4.41	78.88	4.00
268	LG_III	3891804	3891925	122	3.00	3.00	53.65	3.00
269	LG_III	3937624	3937647	24	5.00	5.00	89.42	5.00
270	LG_III	4547617	4547640	24	4.00	4.00	71.53	4.00
271	LG_III	4759885	4759951	67	5.00	5.00	89.42	5.00
272	LG_III	5241750	5242095	346	3.00	3.00	53.65	3.00
273	LG_III	5972089	5972112	24	3.00	3.00	53.65	3.00
274	LG_III	6263289	6263723	435	53.00	11.42	204.23	9.00
275	LG_III	6480219	6480289	71	5.00	3.00	53.65	1.00
276	LG_III	6481086	6481109	24	3.00	3.00	53.65	3.00
277	LG_III	7642479	7642588	110	37.00	4.07	72.70	4.00
278	LG_III	8205027	8205497	471	34.00	4.06	72.53	0
279	LG_III	8399807	8400011	205	70.00	15.86	283.59	0
280	LG_III	8436077	8436100	24	4.00	4.00	71.53	4.00
281	LG_III	8829777	8829821	45	3.00	3.00	53.65	3.00
282	LG_III	9458732	9458755	24	3.00	3.00	53.65	3.00
283	LG_III	9515008	9515097	90	4.00	4.00	71.53	4.00
284	LG_III	9741211	9741297	87	3.00	3.00	53.65	3.00
285	LG_III	9793750	9793773	24	4.00	4.00	71.53	4.00
286	LG_III	9795178	9795331	154	114.00	3.14	56.24	2.00
287	LG_III	10263485	10263520	36	3.00	3.00	53.65	3.00
288	LG_III	10365047	10365070	24	3.00	3.00	53.65	3.00
289	LG_III	10386020	10386148	129	37.00	3.18	56.93	3.00
290	LG_III	10964675	10964798	124	88.00	3.27	58.48	3.00
291	LG_III	10997772	10997921	150	25.00	4.19	74.89	3.00
292	LG_III	11210045	11210069	25	3.00	3.00	53.65	3.00
293	LG_III	11408454	11408477	24	3.00	3.00	53.65	3.00
294	LG_III	11444113	11444163	51	6.00	6.00	107.30	6.00
295	LG_III	12014702	12014827	126	21.00	3.21	57.43	3.00
296	LG_III	12269867	12269935	69	13.00	13.00	232.48	13.00
297	LG_III	12435814	12435977	164	3.00	3.00	53.65	3.00
298	LG_III	12739845	12739942	98	11.00	10.02	179.13	10.00
299	LG_III	12749620	12750131	512	40.00	5.17	92.39	5.00
300	LG_III	12798037	12798096	60	4.00	4.00	71.53	4.00
301	LG_III	13011164	13011187	24	9.00	4.50	80.47	0
302	LG_III	13104936	13105110	175	14.00	4.46	79.70	4.00
303	LG_III	13243109	13243132	24	5.00	5.00	89.42	5.00
304	LG_III	13278302	13278381	80	3.00	3.00	53.65	3.00
305	LG_III	14394894	14395527	634	21.00	3.56	63.72	3.00
306	LG_III	14511834	14512000	167	40.00	3.13	56.01	3.00
307	LG_III	14667848	14667881	34	6.00	6.00	107.30	6.00
308	LG_III	14962888	14962911	24	3.00	3.00	53.65	3.00
309	LG_III	15140298	15141067	770	96.00	3.07	54.86	2.00
310	LG_III	15451017	15451198	182	4.00	4.00	71.53	4.00
311	LG_III	15663027	15663050	24	3.00	3.00	53.65	3.00
312	LG_III	15992303	15992326	24	5.00	5.00	89.42	5.00
313	LG_III	16049997	16050020	24	4.00	4.00	71.53	4.00
314	LG_III	16213414	16213678	265	21.00	3.63	64.88	3.00
315	LG_III	16336774	16336797	24	3.00	3.00	53.65	3.00
316	LG_III	16743207	16743701	495	70.00	4.09	73.07	0
317	LG_III	17204517	17204955	439	8.00	3.02	54.04	3.00
318	LG_III	18780951	18780974	24	3.00	3.00	53.65	3.00
319	LG_III	18845513	18845933	421	8.00	3.05	54.54	3.00
320	LG_III	18855834	18856946	1113	160.00	62.26	1113.46	39.00
321	LG_III	18857602	18858581	980	208.00	105.51	1886.86	79.00
322	LG_III	18928623	18928723	101	14.00	3.11	55.56	3.00
323	LG_IV	396547	396570	24	5.00	5.00	89.42	5.00
324	LG_IV	642731	642843	113	4.00	4.00	71.53	4.00
325	LG_IV	685155	685178	24	3.00	3.00	53.65	3.00
326	LG_IV	710576	710599	24	3.00	3.00	53.65	3.00
327	LG_IV	723333	723660	328	4.00	4.00	71.53	4.00
328	LG_IV	727122	727741	620	7.00	5.17	92.40	4.00
329	LG_IV	745197	745220	24	6.00	6.00	107.30	6.00
330	LG_IV	1012471	1013756	1286	204.00	3.07	54.99	0
331	LG_IV	1816941	1816984	44	3.00	3.00	53.65	3.00
332	LG_IV	1930545	1930602	58	7.00	3.37	60.34	3.00
333	LG_IV	2012255	2014029	1775	73.00	16.41	293.53	1.00
334	LG_IV	2014454	2016143	1690	76.00	22.87	408.94	7.00
335	LG_IV	2458430	2458453	24	3.00	3.00	53.65	3.00
336	LG_IV	2653001	2653024	24	3.00	3.00	53.65	3.00
337	LG_IV	3203703	3203726	24	3.00	3.00	53.65	3.00
338	LG_IV	3249121	3249144	24	3.00	3.00	53.65	3.00
339	LG_IV	3807580	3807800	221	9.00	4.01	71.74	4.00
340	LG_IV	3892953	3893093	141	3.00	3.00	53.65	3.00
341	LG_IV	3941261	3941284	24	4.00	4.00	71.53	4.00
342	LG_IV	4293708	4293733	26	3.00	3.00	53.65	3.00
343	LG_IV	4464192	4464257	66	5.00	4.00	71.53	3.00
344	LG_IV	5092221	5092309	89	4.00	3.33	59.61	3.00
345	LG_IV	5496106	5496475	370	4.00	4.00	71.53	4.00
346	LG_IV	5497016	5497106	91	9.00	5.00	89.42	1.00
347	LG_IV	5785949	5785973	25	8.00	3.83	68.55	0
348	LG_IV	6464709	6464732	24	4.00	4.00	71.53	4.00
349	LG_IV	6840553	6840815	263	3.00	3.00	53.65	3.00
350	LG_IV	7017173	7017393	221	3.00	3.00	53.65	3.00
351	LG_IV	7018021	7018337	317	4.00	4.00	71.53	4.00
352	LG_IV	7023178	7023201	24	3.00	3.00	53.65	3.00
353	LG_IV	7126734	7129112	2379	446.00	5.72	102.25	0
354	LG_IV	7551439	7551462	24	19.00	19.00	339.78	19.00
355	LG_IV	7894044	7894067	24	3.00	3.00	53.65	3.00
356	LG_IV	8052850	8053313	464	57.00	4.39	78.57	4.00
357	LG_IV	8821773	8822004	232	46.00	3.03	54.27	3.00
358	LG_IV	9016127	9016152	26	4.00	4.00	71.53	4.00
359	LG_IV	9243357	9244269	913	157.00	3.76	67.26	0
360	LG_IV	9300915	9301001	87	28.00	4.33	77.50	0
361	LG_IV	10654581	10654604	24	3.00	3.00	53.65	3.00
362	LG_IV	10725726	10730017	4292	610.00	58.95	1054.28	0
363	LG_IV	11005907	11006221	315	5.00	5.00	89.42	5.00
364	LG_IV	11096735	11096758	24	3.00	3.00	53.65	3.00
365	LG_IV	12533243	12533266	24	5.00	5.00	89.42	5.00
366	LG_IV	12603264	12603424	161	4.00	3.04	54.31	3.00
367	LG_IV	13277960	13277983	24	5.00	5.00	89.42	5.00
368	LG_IV	13376832	13376938	107	18.00	18.00	321.90	18.00
369	LG_IV	13400206	13400252	47	3.00	3.00	53.65	3.00
370	LG_IV	13613958	13613981	24	3.00	3.00	53.65	3.00
371	LG_IV	13790808	13790831	24	4.00	4.00	71.53	4.00
372	LG_IV	14410017	14414607	4591	69.00	7.92	141.63	0
373	LG_IV	14473656	14473679	24	4.00	4.00	71.53	4.00
374	LG_IV	14499402	14499438	37	16.00	3.75	67.06	0
375	LG_IV	14561780	14561823	44	5.00	5.00	89.42	5.00
376	LG_IV	14755904	14755927	24	3.00	3.00	53.65	3.00
377	LG_IV	15059330	15060669	1340	12.00	10.50	187.77	9.00
378	LG_IV	15155345	15155441	97	5.00	5.00	89.42	5.00
379	LG_IV	15643084	15643200	117	3.00	3.00	53.65	3.00
380	LG_IV	15704513	15704560	48	3.00	3.00	53.65	3.00
381	LG_IV	15771742	15771811	70	4.00	4.00	71.53	4.00
382	LG_IV	15922794	15922817	24	3.00	3.00	53.65	3.00
383	LG_IV	16115479	16115509	31	6.00	6.00	107.30	6.00
384	LG_IV	16203293	16203380	88	4.00	3.20	57.23	3.00
385	LG_IX	404011	404185	175	5.00	3.08	55.15	3.00
386	LG_IX	430431	430454	24	3.00	3.00	53.65	3.00
387	LG_IX	639634	639657	24	3.00	3.00	53.65	3.00
388	LG_IX	1151689	1151830	142	3.00	3.00	53.65	3.00
389	LG_IX	1168264	1168481	218	19.00	10.06	179.95	9.00
390	LG_IX	1681657	1681717	61	4.00	4.00	71.53	4.00
391	LG_IX	1687134	1687224	91	8.00	3.30	58.97	3.00
392	LG_IX	1924041	1924070	30	4.00	4.00	71.53	4.00
393	LG_IX	2131372	2131395	24	5.00	5.00	89.42	5.00
394	LG_IX	2160582	2162784	2203	50.00	7.76	138.73	0
395	LG_IX	2163364	2163717	354	13.00	3.75	67.06	0
396	LG_IX	2539254	2539287	34	3.00	3.00	53.65	3.00
397	LG_IX	2602496	2602760	265	4.00	3.00	53.65	2.00
398	LG_IX	2893984	2894065	82	4.00	3.06	54.77	3.00
399	LG_IX	3709569	3709813	245	5.00	5.00	89.42	5.00
400	LG_IX	3962829	3963101	273	74.00	47.42	847.97	22.00
401	LG_IX	3992713	3992986	274	80.00	53.42	955.27	28.00
402	LG_IX	4419177	4419506	330	14.00	5.54	99.13	0
403	LG_IX	4593107	4593365	259	4.00	3.25	58.12	3.00
404	LG_IX	4594227	4594384	158	17.00	3.22	57.67	3.00
405	LG_IX	4668734	4668879	146	30.00	3.47	62.14	1.00
406	LG_IX	5771229	5771255	27	3.00	3.00	53.65	3.00
407	LG_IX	5980673	5980696	24	5.00	5.00	89.42	5.00
408	LG_IX	6181837	6181879	43	241.00	241.00	4309.88	241.00
409	LG_IX	6323565	6323992	428	52.00	4.12	73.77	0
410	LG_IX	6521396	6521455	60	5.00	3.50	62.59	2.00
411	LG_IX	6579701	6579860	160	149.00	4.37	78.21	4.00
412	LG_IX	6644092	6644129	38	4.00	4.00	71.53	4.00
413	LG_IX	6933388	6933478	91	6.00	6.00	107.30	6.00
414	LG_IX	7006750	7006917	168	8.00	3.08	55.03	3.00
415	LG_IX	7117475	7117498	24	3.00	3.00	53.65	3.00
416	LG_IX	7213154	7213904	751	15.00	8.00	143.07	1.00
417	LG_IX	7640579	7640761	183	7.00	6.00	107.30	5.00
418	LG_IX	7961797	7962110	314	3.00	3.00	53.65	3.00
419	LG_IX	7987059	7987082	24	4.00	4.00	71.53	4.00
420	LG_IX	8316959	8317950	992	29.00	3.54	63.36	1.00
421	LG_IX	8650324	8650448	125	7.00	5.17	92.40	4.00
422	LG_IX	8709224	8709289	66	5.00	5.00	89.42	5.00
423	LG_IX	8802502	8802603	102	12.00	5.20	92.99	4.00
424	LG_IX	8994273	8994424	152	106.00	4.50	80.41	3.00
425	LG_IX	9578349	9578372	24	3.00	3.00	53.65	3.00
426	LG_IX	9924246	9924411	166	5.00	3.15	56.40	3.00
427	LG_IX	9966042	9966076	35	3.00	3.00	53.65	3.00
428	LG_IX	9997600	9997764	165	71.00	5.95	106.33	5.00
429	LG_IX	10093622	10093645	24	3.00	3.00	53.65	3.00
430	LG_IX	10135212	10135237	26	4.00	4.00	71.53	4.00
431	LG_IX	10242364	10242498	135	10.00	5.00	89.42	0
432	LG_IX	10587351	10587374	24	5.00	5.00	89.42	5.00
433	LG_IX	10883637	10883660	24	3.00	3.00	53.65	3.00
434	LG_IX	10897931	10897954	24	3.00	3.00	53.65	3.00
435	LG_IX	11020712	11020770	59	10.00	3.42	61.20	3.00
436	LG_IX	11598302	11598330	29	4.00	4.00	71.53	4.00
437	LG_IX	11671881	11671907	27	3.00	3.00	53.65	3.00
438	LG_IX	11676879	11676965	87	9.00	3.54	63.25	0
439	LG_IX	11881639	11881754	116	3.00	3.00	53.65	3.00
440	LG_V	57534	57704	171	200.00	6.18	110.45	5.00
441	LG_V	228449	228766	318	6.00	5.50	98.36	5.00
442	LG_V	313239	313407	169	3.00	3.00	53.65	3.00
443	LG_V	495925	496059	135	20.00	4.33	77.40	4.00
444	LG_V	1133385	1133622	238	149.00	3.11	55.59	2.00
445	LG_V	1401708	1401731	24	3.00	3.00	53.65	3.00
446	LG_V	1992187	1992210	24	3.00	3.00	53.65	3.00
447	LG_V	2449302	2449404	103	3.00	3.00	53.65	3.00
448	LG_V	2487756	2487890	135	3.00	3.00	53.65	3.00
449	LG_V	2626669	2626692	24	3.00	3.00	53.65	3.00
450	LG_V	3226883	3226910	28	4.00	4.00	71.53	4.00
451	LG_V	3272872	3272910	39	3.00	3.00	53.65	3.00
452	LG_V	3486574	3486687	114	9.00	4.16	74.39	3.00
453	LG_V	3632138	3633212	1075	29.00	3.63	64.96	0
454	LG_V	4057952	4057975	24	4.00	4.00	71.53	4.00
455	LG_V	4070160	4070645	486	5.00	3.29	58.78	3.00
456	LG_V	4071808	4072253	446	7.00	3.54	63.35	3.00
457	LG_V	4368679	4368702	24	4.00	4.00	71.53	4.00
458	LG_V	4377865	4378380	516	13.00	4.85	86.80	4.00
459	LG_V	4516930	4517252	323	4.00	4.00	71.53	4.00
460	LG_V	4553005	4553424	420	96.00	3.25	58.06	0
461	LG_V	4576618	4576944	327	3.00	3.00	53.65	3.00
462	LG_V	4919051	4919317	267	4.00	4.00	71.53	4.00
463	LG_V	4968556	4969139	584	150.00	8.81	157.58	0
464	LG_V	4992248	4992610	363	244.00	3.00	53.67	2.00
465	LG_V	5311036	5311059	24	3.00	3.00	53.65	3.00
466	LG_V	5657490	5657547	58	5.00	5.00	89.42	5.00
467	LG_V	5770625	5770648	24	4.00	4.00	71.53	4.00
468	LG_V	5851199	5851222	24	3.00	3.00	53.65	3.00
469	LG_V	5978970	5978993	24	3.00	3.00	53.65	3.00
470	LG_V	6592810	6592833	24	52.00	13.00	232.48	0
471	LG_V	8353095	8353174	80	3.00	3.00	53.65	3.00
472	LG_V	8559945	8559968	24	5.00	5.00	89.42	5.00
473	LG_V	8637487	8638480	994	164.00	8.11	145.09	0
474	LG_V	8643689	8643921	233	25.00	3.36	60.14	0
475	LG_V	8743456	8744054	599	31.00	4.27	76.41	0
476	LG_V	8818097	8818120	24	6.00	6.00	107.30	6.00
477	LG_V	9367299	9367323	25	3.00	3.00	53.65	3.00
478	LG_V	9405578	9405601	24	4.00	4.00	71.53	4.00
479	LG_V	9695023	9695838	816	202.00	7.55	135.01	0
480	LG_V	9744084	9744339	256	3.00	3.00	53.65	3.00
481	LG_V	11109039	11109062	24	3.00	3.00	53.65	3.00
482	LG_V	11244432	11244490	59	3.00	3.00	53.65	3.00
483	LG_V	11521023	11521046	24	3.00	3.00	53.65	3.00
484	LG_V	12332729	12332752	24	6.00	6.00	107.30	6.00
485	LG_V	13031339	13031362	24	3.00	3.00	53.65	3.00
486	LG_V	13098768	13098912	145	3.00	3.00	53.65	3.00
487	LG_V	13340495	13340612	118	3.00	3.00	53.65	3.00
488	LG_V	13401364	13401387	24	3.00	3.00	53.65	3.00
489	LG_V	14050138	14055146	5009	1308.00	184.07	3291.80	107.00
490	LG_V	14055748	14057029	1282	314.00	12.22	218.62	0
491	LG_V	14060878	14060990	113	11.00	8.53	152.60	7.00
492	LG_V	14230518	14230541	24	3.00	3.00	53.65	3.00
493	LG_V	14352289	14352312	24	3.00	3.00	53.65	3.00
494	LG_V	14408634	14408766	133	11.00	4.19	74.98	4.00
495	LG_V	14563282	14563644	363	4.00	4.00	71.53	4.00
496	LG_V	14736596	14736638	43	3.00	3.00	53.65	3.00
497	LG_V	15050647	15050695	49	3.00	3.00	53.65	3.00
498	LG_V	15182319	15182482	164	3.00	3.00	53.65	3.00
499	LG_V	15977806	15977882	77	4.00	4.00	71.53	4.00
500	LG_V	16016403	16016556	154	172.00	3.87	69.21	0
501	LG_V	16179644	16179977	334	54.00	3.24	57.87	3.00
502	LG_V	16181406	16181469	64	3.00	3.00	53.65	3.00
503	LG_V	16682538	16683297	760	9.00	6.83	122.20	5.00
504	LG_V	16717392	16717726	335	3.00	3.00	53.65	3.00
505	LG_V	16874869	16874900	32	3.00	3.00	53.65	3.00
506	LG_V	17512436	17512510	75	4.00	3.05	54.46	3.00
507	LG_VI	241060	241083	24	3.00	3.00	53.65	3.00
508	LG_VI	325876	325971	96	13.00	3.24	57.88	3.00
509	LG_VI	551441	551569	129	19.00	19.00	339.78	19.00
510	LG_VI	888357	888497	141	4.00	3.01	53.87	3.00
511	LG_VI	913373	913396	24	3.00	3.00	53.65	3.00
512	LG_VI	1037960	1038006	47	3.00	3.00	53.65	3.00
513	LG_VI	1302229	1302384	156	4.00	4.00	71.53	4.00
514	LG_VI	1550260	1550543	284	21.00	3.96	70.75	0
515	LG_VI	1900634	1900684	51	9.00	3.67	65.57	1.00
516	LG_VI	2004714	2006661	1948	307.00	4.59	82.16	0
517	LG_VI	2143760	2143783	24	3.00	3.00	53.65	3.00
518	LG_VI	2310962	2310985	24	4.00	4.00	71.53	4.00
519	LG_VI	2380171	2380194	24	3.00	3.00	53.65	3.00
520	LG_VI	2603279	2603352	74	6.00	4.02	71.93	4.00
521	LG_VI	2758729	2758948	220	76.00	4.60	82.33	0
522	LG_VI	2900597	2900700	104	11.00	5.01	89.52	4.00
523	LG_VI	2985518	2985852	335	8.00	3.06	54.64	3.00
524	LG_VI	3382714	3382798	85	3.00	3.00	53.65	3.00
525	LG_VI	3416328	3416727	400	5.00	5.00	89.42	5.00
526	LG_VI	4378148	4378171	24	3.00	3.00	53.65	3.00
527	LG_VI	4420253	4420368	116	3.00	3.00	53.65	3.00
528	LG_VI	4548583	4548606	24	3.00	3.00	53.65	3.00
529	LG_VI	4973349	4973443	95	6.00	3.26	58.37	3.00
530	LG_VI	5037231	5037480	250	3.00	3.00	53.65	3.00
531	LG_VI	5052145	5052440	296	6.00	6.00	107.30	6.00
532	LG_VI	5136134	5136157	24	4.00	4.00	71.53	4.00
533	LG_VI	5240688	5240724	37	3.00	3.00	53.65	3.00
534	LG_VI	5247878	5247901	24	3.00	3.00	53.65	3.00
535	LG_VI	5472931	5472961	31	5.00	5.00	89.42	5.00
536	LG_VI	5661218	5661677	460	8.00	8.00	143.07	8.00
537	LG_VI	5900707	5900730	24	39.00	39.00	697.45	39.00
538	LG_VI	6996349	6996382	34	3.00	3.00	53.65	3.00
539	LG_VI	7066482	7066729	248	192.00	3.46	61.84	2.00
540	LG_VI	7086093	7086116	24	4.00	4.00	71.53	4.00
541	LG_VI	7207071	7207094	24	3.00	3.00	53.65	3.00
542	LG_VI	7555032	7555127	96	5.00	5.00	89.42	5.00
543	LG_VI	7583818	7584010	193	3.00	3.00	53.65	3.00
544	LG_VI	8421635	8422225	591	20.00	3.33	59.62	3.00
545	LG_VI	8569113	8569136	24	3.00	3.00	53.65	3.00
546	LG_VI	8611490	8611513	24	3.00	3.00	53.65	3.00
547	LG_VI	8827907	8827971	65	18.00	3.04	54.35	3.00
548	LG_VI	9301054	9301077	24	4.00	4.00	71.53	4.00
549	LG_VI	9470633	9470734	102	16.00	5.00	89.44	0
550	LG_VI	9699374	9699399	26	58.00	14.50	259.31	0
551	LG_VI	10136414	10136437	24	4.00	4.00	71.53	4.00
552	LG_VI	10145672	10145761	90	4.00	4.00	71.53	4.00
553	LG_VI	10421850	10421873	24	3.00	3.00	53.65	3.00
554	LG_VI	10562397	10562615	219	4.00	3.00	53.67	3.00
555	LG_VI	10634988	10635087	100	115.00	38.33	685.53	0
556	LG_VI	11428803	11428982	180	254.00	7.54	134.91	7.00
557	LG_VI	11579828	11579937	110	3.00	3.00	53.65	3.00
558	LG_VI	11776729	11777289	561	168.00	4.29	76.66	4.00
559	LG_VI	11795698	11796213	516	34.00	17.97	321.35	13.00
560	LG_VI	12545948	12545971	24	3.00	3.00	53.65	3.00
561	LG_VI	13175621	13178689	3069	307.00	21.51	384.76	0
562	LG_VI	13726177	13726200	24	4.00	4.00	71.53	4.00
563	LG_VI	13726511	13726731	221	5.00	4.50	80.47	4.00
564	LG_VI	13863631	13863862	232	6.00	4.17	74.51	3.00
565	LG_VI	14044743	14044766	24	3.00	3.00	53.65	3.00
566	LG_VI	14169206	14169263	58	3.00	3.00	53.65	3.00
567	LG_VI	14409738	14409761	24	4.00	4.00	71.53	4.00
568	LG_VI	14425395	14425510	116	21.00	7.34	131.20	7.00
569	LG_VI	14493068	14493574	507	38.00	4.13	73.78	4.00
570	LG_VI	14522774	14522940	167	6.00	6.00	107.30	6.00
571	LG_VI	14523819	14523863	45	5.00	4.25	76.00	4.00
572	LG_VI	14532393	14532473	81	7.00	3.05	54.55	3.00
573	LG_VI	14539053	14539124	72	3.00	3.00	53.65	3.00
574	LG_VI	14747162	14747311	150	3.00	3.00	53.65	3.00
575	LG_VI	14865733	14865758	26	4.00	4.00	71.53	4.00
576	LG_VI	15052295	15052351	57	4.00	4.00	71.53	4.00
577	LG_VI	15167278	15167379	102	3.00	3.00	53.65	3.00
578	LG_VI	15314509	15314560	52	4.00	3.08	55.03	3.00
579	LG_VI	15367527	15367600	74	3.00	3.00	53.65	3.00
580	LG_VI	15375208	15375402	195	5.00	4.00	71.53	3.00
581	LG_VI	15503579	15503602	24	3.00	3.00	53.65	3.00
582	LG_VI	15611406	15611668	263	4.00	4.00	71.53	4.00
583	LG_VI	16289275	16289326	52	5.00	5.00	89.42	5.00
584	LG_VI	16595176	16595231	56	7.00	7.00	125.18	7.00
585	LG_VI	16700298	16700528	231	3.00	3.00	53.65	3.00
586	LG_VI	16951197	16951220	24	4.00	4.00	71.53	4.00
587	LG_VI	17115547	17115571	25	10.00	3.33	59.61	0
588	LG_VI	17204804	17204827	24	5.00	5.00	89.42	5.00
589	LG_VI	17220069	17220167	99	5.00	5.00	89.42	5.00
590	LG_VI	17614438	17614549	112	7.00	3.11	55.61	3.00
591	LG_VI	17647543	17651846	4304	842.00	86.66	1549.79	36.00
592	LG_VI	17652183	17653595	1413	363.00	35.55	635.70	15.00
593	LG_VI	17904253	17904294	42	4.00	3.02	53.94	3.00
594	LG_VII	182172	182195	24	4.00	4.00	71.53	4.00
595	LG_VII	378287	378421	135	3.00	3.00	53.65	3.00
596	LG_VII	729843	729961	119	6.00	4.50	80.47	3.00
597	LG_VII	1094481	1094536	56	5.00	5.00	89.42	5.00
598	LG_VII	1114190	1114298	109	4.00	4.00	71.53	4.00
599	LG_VII	1339021	1339678	658	14.00	3.24	58.01	3.00
600	LG_VII	1439151	1439453	303	3.00	3.00	53.65	3.00
601	LG_VII	1711279	1711360	82	4.00	4.00	71.53	4.00
602	LG_VII	2060173	2060196	24	3.00	3.00	53.65	3.00
603	LG_VII	2647973	2649696	1724	35.00	3.28	58.60	0
604	LG_VII	3024709	3024912	204	3.00	3.00	53.65	3.00
605	LG_VII	3046849	3046872	24	4.00	4.00	71.53	4.00
606	LG_VII	3079170	3079228	59	3.00	3.00	53.65	3.00
607	LG_VII	3467930	3467953	24	4.00	4.00	71.53	4.00
608	LG_VII	3472411	3472434	24	4.00	4.00	71.53	4.00
609	LG_VII	3526899	3527297	399	16.00	10.04	179.50	10.00
610	LG_VII	3572539	3572629	91	5.00	5.00	89.42	5.00
611	LG_VII	4100336	4100421	86	3.00	3.00	53.65	3.00
612	LG_VII	4372480	4372503	24	8.00	8.00	143.07	8.00
613	LG_VII	4388905	4389080	176	11.00	3.89	69.55	1.00
614	LG_VII	4587630	4587721	92	13.00	3.83	68.41	1.00
615	LG_VII	5167957	5168198	242	7.00	7.00	125.18	7.00
616	LG_VII	5452013	5452137	125	5.00	5.00	89.42	5.00
617	LG_VII	5536834	5536928	95	6.00	3.76	67.20	3.00
618	LG_VII	5599812	5599835	24	3.00	3.00	53.65	3.00
619	LG_VII	5641154	5641313	160	25.00	4.76	85.20	4.00
620	LG_VII	5693722	5693926	205	15.00	3.10	55.44	0
621	LG_VII	6177476	6177503	28	27.00	5.00	89.42	0
622	LG_VII	6253707	6253730	24	3.00	3.00	53.65	3.00
623	LG_VII	6958290	6958425	136	171.00	6.34	113.41	6.00
624	LG_VII	8496500	8496523	24	6.00	6.00	107.30	6.00
625	LG_VII	8545578	8545601	24	3.00	3.00	53.65	3.00
626	LG_VII	9365872	9366114	243	6.00	6.00	107.30	6.00
627	LG_VII	9845710	9845733	24	5.00	5.00	89.42	5.00
628	LG_VII	10090125	10090179	55	3.00	3.00	53.65	3.00
629	LG_VII	10104737	10104760	24	3.00	3.00	53.65	3.00
630	LG_VII	10343359	10343382	24	5.00	5.00	89.42	5.00
631	LG_VII	10536706	10536729	24	5.00	5.00	89.42	5.00
632	LG_VII	10674611	10674667	57	5.00	5.00	89.42	5.00
633	LG_VII	10728387	10728410	24	4.00	4.00	71.53	4.00
634	LG_VII	10734786	10734845	60	5.00	3.58	64.08	3.00
635	LG_VII	10921516	10921772	257	12.00	3.42	61.22	3.00
636	LG_VII	10964275	10964397	123	13.00	5.06	90.45	5.00
637	LG_VII	11439063	11439384	322	8.00	3.08	55.16	2.00
638	LG_VII	11617797	11617820	24	9.00	9.00	160.95	9.00
639	LG_VII	11688810	11688943	134	3.00	3.00	53.65	3.00
640	LG_VII	11802476	11802525	50	3.00	3.00	53.65	3.00
641	LG_VII	11842858	11842992	135	134.00	4.62	82.53	4.00
642	LG_VIII	86569	86863	295	4.00	3.50	62.59	3.00
643	LG_VIII	700143	700406	264	10.00	4.28	76.63	3.00
644	LG_VIII	726082	726378	297	5.00	5.00	89.42	5.00
645	LG_VIII	1488311	1489273	963	395.00	3.15	56.27	2.00
646	LG_VIII	2107784	2107842	59	4.00	3.00	53.72	3.00
647	LG_VIII	2134997	2135042	46	4.00	4.00	71.53	4.00
648	LG_VIII	2159879	2159971	93	6.00	5.33	95.38	5.00
649	LG_VIII	2970005	2970028	24	3.00	3.00	53.65	3.00
650	LG_VIII	3275358	3275970	613	6.00	4.00	71.53	2.00
651	LG_VIII	3310390	3310439	50	3.00	3.00	53.65	3.00
652	LG_VIII	3488630	3488784	155	3.00	3.00	53.65	3.00
653	LG_VIII	3497124	3497355	232	12.00	6.06	108.36	6.00
654	LG_VIII	3539421	3539563	143	5.00	5.00	89.42	5.00
655	LG_VIII	4195595	4195720	126	9.00	3.18	56.86	3.00
656	LG_VIII	4587095	4587308	214	7.00	7.00	125.18	7.00
657	LG_VIII	4890845	4891118	274	5.00	5.00	89.42	5.00
658	LG_VIII	5353609	5353772	164	7.00	7.00	125.18	7.00
659	LG_VIII	5845416	5845487	72	3.00	3.00	53.65	3.00
660	LG_VIII	6818588	6818611	24	4.00	4.00	71.53	4.00
661	LG_VIII	6936800	6936823	24	4.00	4.00	71.53	4.00
662	LG_VIII	7103342	7106668	3327	399.00	7.33	131.13	0
663	LG_VIII	7294914	7294937	24	3.00	3.00	53.65	3.00
664	LG_VIII	7492262	7492403	142	104.00	3.32	59.29	3.00
665	LG_VIII	7500067	7500090	24	3.00	3.00	53.65	3.00
666	LG_VIII	7712439	7712473	35	3.00	3.00	53.65	3.00
667	LG_VIII	7714869	7715445	577	337.00	3.26	58.22	1.00
668	LG_VIII	7805853	7805907	55	3.00	3.00	53.65	3.00
669	LG_VIII	7847891	7848057	167	5.00	3.06	54.68	3.00
670	LG_VIII	7875288	7875391	104	4.00	4.00	71.53	4.00
671	LG_VIII	8069676	8069756	81	9.00	4.50	80.47	0
672	LG_VIII	8092872	8093096	225	12.00	12.00	214.60	12.00
673	LG_VIII	8223490	8223514	25	5.00	5.00	89.42	5.00
674	LG_VIII	8334850	8334873	24	3.00	3.00	53.65	3.00
675	LG_VIII	8418437	8418460	24	5.00	5.00	89.42	5.00
676	LG_VIII	8459540	8459696	157	6.00	3.07	54.82	3.00
677	LG_VIII	8506640	8506942	303	8.00	6.25	111.77	6.00
678	LG_VIII	8692039	8692067	29	3.00	3.00	53.65	3.00
679	LG_VIII	8720772	8720795	24	3.00	3.00	53.65	3.00
680	LG_VIII	8773601	8773699	99	13.00	12.11	216.59	12.00
681	LG_VIII	8787589	8788090	502	14.00	3.24	57.97	3.00
682	LG_VIII	9032051	9032074	24	3.00	3.00	53.65	3.00
683	LG_VIII	9369755	9369825	71	62.00	62.00	1108.77	62.00
684	LG_VIII	9796796	9796880	85	3.00	3.00	53.65	3.00
685	LG_VIII	9807500	9807807	308	14.00	5.14	91.87	5.00
686	LG_VIII	9822378	9822401	24	3.00	3.00	53.65	3.00
687	LG_VIII	10042521	10042544	24	3.00	3.00	53.65	3.00
688	LG_VIII	10165016	10165039	24	3.00	3.00	53.65	3.00
689	LG_VIII	10267046	10267151	106	4.00	4.00	71.53	4.00
690	LG_VIII	10426910	10427471	562	90.00	3.01	53.77	2.00
691	LG_VIII	10479018	10479194	177	86.00	4.51	80.73	4.00
692	LG_VIII	10647558	10647602	45	17.00	3.10	55.39	3.00
693	LG_VIII	10782533	10782705	173	4.00	4.00	71.53	4.00
694	LG_VIII	10822041	10822083	43	3.00	3.00	53.65	3.00
695	LG_VIII	11019790	11020021	232	23.00	3.42	61.25	1.00
696	LG_VIII	11247421	11247449	29	5.00	3.00	53.65	1.00
697	LG_VIII	11641364	11641387	24	5.00	5.00	89.42	5.00
698	LG_VIII	11675887	11676057	171	4.00	3.10	55.44	3.00
699	LG_VIII	11748547	11748647	101	8.00	8.00	143.07	8.00
700	LG_VIII	11946787	11947032	246	5.00	5.00	89.42	5.00
701	LG_VIII	11955943	11956227	285	3.00	3.00	53.65	3.00
702	LG_VIII	12044493	12044662	170	3.00	3.00	53.65	3.00
703	LG_VIII	12134723	12135037	315	7.00	7.00	125.18	7.00
704	LG_VIII	12349615	12349654	40	3.00	3.00	53.65	3.00
705	LG_VIII	12516809	12518322	1514	48.00	15.28	273.33	1.00
706	LG_VIII	12653363	12653611	249	5.00	3.11	55.59	3.00
707	LG_VIII	12684999	12685322	324	20.00	3.42	61.10	0
708	LG_VIII	12803197	12803253	57	4.00	3.50	62.59	3.00
709	LG_VIII	13628764	13628787	24	7.00	7.00	125.18	7.00
710	LG_VIII	13889625	13889772	148	8.00	4.13	73.82	4.00
711	LG_VIII	14430108	14430151	44	3.00	3.00	53.65	3.00
712	LG_VIII	14613544	14613632	89	3.00	3.00	53.65	3.00
713	LG_VIII	14964790	14967314	2525	190.00	38.27	684.38	19.00
714	LG_VIII	14968012	14970714	2703	146.00	14.84	265.31	6.00
715	LG_VIII	15133798	15133821	24	3.00	3.00	53.65	3.00
716	LG_VIII	15615757	15615780	24	4.00	4.00	71.53	4.00
717	LG_X	29013	29036	24	8.00	8.00	143.07	8.00
718	LG_X	414848	415225	378	19.00	10.80	193.14	8.00
719	LG_X	478509	478532	24	3.00	3.00	53.65	3.00
720	LG_X	1575391	1575646	256	41.00	5.68	101.49	0
721	LG_X	3087078	3087174	97	3.00	3.00	53.65	3.00
722	LG_X	3430731	3430897	167	3.00	3.00	53.65	3.00
723	LG_X	3693910	3694678	769	358.00	179.52	3210.50	123.00
724	LG_X	3696065	3696966	902	237.00	75.77	1354.96	35.00
725	LG_X	3734844	3736137	1294	157.00	3.64	65.17	0
726	LG_X	4135174	4135657	484	44.00	6.04	108.02	5.00
727	LG_X	4143179	4143202	24	3.00	3.00	53.65	3.00
728	LG_X	4284790	4285093	304	14.00	7.89	141.15	5.00
729	LG_X	4287757	4288707	951	16.00	7.89	141.15	4.00
730	LG_X	4515134	4515667	534	9.00	3.05	54.63	3.00
731	LG_X	5143692	5143715	24	5.00	5.00	89.42	5.00
732	LG_X	5533982	5534009	28	5.00	3.04	54.35	3.00
733	LG_X	5542532	5542555	24	3.00	3.00	53.65	3.00
734	LG_X	5785118	5785343	226	3.00	3.00	53.65	3.00
735	LG_X	5885519	5885567	49	5.00	5.00	89.42	5.00
736	LG_X	6067283	6067306	24	3.00	3.00	53.65	3.00
737	LG_X	6170191	6170475	285	4.00	3.50	62.59	3.00
738	LG_X	6437398	6437631	234	3.00	3.00	53.65	3.00
739	LG_X	6829283	6829510	228	3.00	3.00	53.65	3.00
740	LG_X	6857455	6857552	98	5.00	5.00	89.42	5.00
741	LG_X	7055529	7055553	25	3.00	3.00	53.65	3.00
742	LG_X	7496325	7496348	24	4.00	4.00	71.53	4.00
743	LG_X	8400994	8401020	27	4.00	4.00	71.53	4.00
744	LG_X	8443940	8444547	608	19.00	4.73	84.66	4.00
745	LG_X	8678457	8678829	373	265.00	3.68	65.78	3.00
746	LG_X	8935656	8937651	1996	54.00	5.58	99.81	0
747	LG_X	9005232	9005255	24	3.00	3.00	53.65	3.00
748	LG_X	9088383	9088406	24	3.00	3.00	53.65	3.00
749	LG_X	9101588	9101627	40	4.00	4.00	71.53	4.00
750	LG_X	9488138	9488161	24	3.00	3.00	53.65	3.00
751	LG_X	9551493	9551516	24	4.00	4.00	71.53	4.00
752	LG_X	9713813	9713979	167	4.00	4.00	71.53	4.00
753	LG_X	9729562	9729651	90	3.00	3.00	53.65	3.00
754	LG_X	10136601	10136703	103	4.00	4.00	71.53	4.00
755	LG_X	10154169	10154266	98	11.00	8.42	150.58	8.00
756	LG_X	10569460	10569497	38	281.00	140.50	2512.61	0
757	LG_X	11482652	11482693	42	3.00	3.00	53.65	3.00
758	LG_X	11509742	11509951	210	4.00	4.00	71.53	4.00
759	LG_X	11541638	11541661	24	4.00	4.00	71.53	4.00
760	LG_X	11690210	11690402	193	3.00	3.00	53.65	3.00
761	LG_X	11802340	11802482	143	3.00	3.00	53.65	3.00
762	LG_X	11953930	11953957	28	6.00	6.00	107.30	6.00
763	LG_X	11983575	11983667	93	118.00	3.06	54.70	1.00
764	LG_X	12292198	12292225	28	3.00	3.00	53.65	3.00
765	LG_X	12366623	12366772	150	103.00	3.03	54.18	1.00
766	LG_X	12695443	12695528	86	3.00	3.00	53.65	3.00
767	LG_X	12797943	12798090	148	4.00	4.00	71.53	4.00
768	LG_X	13254334	13254392	59	4.00	4.00	71.53	4.00
769	LG_X	14001353	14001446	94	4.00	3.50	62.59	3.00
770	LG_X	14146256	14146416	161	6.00	6.00	107.30	6.00
771	LG_X	14442590	14442741	152	8.00	8.00	143.07	8.00
772	LG_X	14475326	14475349	24	8.00	8.00	143.07	8.00
773	LG_X	14731072	14731095	24	3.00	3.00	53.65	3.00
774	LG_X	14951663	14951686	24	3.00	3.00	53.65	3.00
775	LG_X	15262193	15262216	24	3.00	3.00	53.65	3.00
776	LG_X	15298049	15298310	262	3.00	3.00	53.65	3.00
777	LG_X	15311334	15311450	117	51.00	8.62	154.11	7.00
778	LG_X	15540477	15540505	29	7.00	7.00	125.18	7.00
779	LG_X	15737100	15737123	24	4.00	4.00	71.53	4.00
780	LG_X	15756072	15756095	24	4.00	4.00	71.53	4.00
781	LG_X	15775592	15775615	24	3.00	3.00	53.65	3.00
782	LG_X	15960762	15960860	99	13.00	4.09	73.12	3.00
783	LG_X	16486081	16486504	424	4.00	3.01	53.85	3.00
784	LG_X	17054798	17054840	43	3.00	3.00	53.65	3.00
785	LG_X	17160364	17160387	24	5.00	5.00	89.42	5.00
786	LG_X	17223422	17223481	60	5.00	3.50	62.59	2.00
787	LG_X	17307858	17307881	24	3.00	3.00	53.65	3.00
788	LG_X	17350968	17350991	24	6.00	6.00	107.30	6.00
789	LG_X	17485350	17485450	101	62.00	8.35	149.27	8.00
790	LG_X	17636591	17637270	680	14.00	12.00	214.60	10.00
791	LG_X	17946490	17946513	24	4.00	4.00	71.53	4.00
792	LG_X	18087848	18087991	144	121.00	3.12	55.86	0
793	LG_X	18478379	18478450	72	3.00	3.00	53.65	3.00
794	LG_X	18889862	18889914	53	3.00	3.00	53.65	3.00
795	LG_X	19322994	19323163	170	7.00	7.00	125.18	7.00
796	LG_X	19646449	19647180	732	34.00	34.00	608.03	34.00
797	LG_X	20362252	20362281	30	6.00	3.00	53.65	0
798	LG_X	20397946	20398039	94	9.00	9.00	160.95	9.00
799	LG_X	20552141	20552164	24	4.00	4.00	71.53	4.00
800	LG_X	20682594	20682632	39	10.00	10.00	178.83	10.00
801	LG_X	20982889	20983269	381	52.00	31.63	565.68	28.00
802	LG_X	20983836	20983869	34	3.00	3.00	53.65	3.00
803	LG_X	21077982	21078005	24	3.00	3.00	53.65	3.00
804	LG_XI	115785	116105	321	4.00	3.33	59.61	3.00
805	LG_XI	163729	163766	38	4.00	4.00	71.53	4.00
806	LG_XI	170744	170767	24	3.00	3.00	53.65	3.00
807	LG_XI	193985	194548	564	7.00	3.06	54.76	3.00
808	LG_XI	723162	723632	471	136.00	136.00	2432.13	136.00
809	LG_XI	867565	869717	2153	282.00	3.67	65.63	0
810	LG_XI	896415	897227	813	67.00	5.10	91.19	0
811	LG_XI	956687	957738	1052	15.00	6.41	114.62	3.00
812	LG_XI	958058	958298	241	14.00	5.10	91.20	1.00
813	LG_XI	1001888	1002721	834	77.00	8.33	149.03	0
814	LG_XI	1232729	1235575	2847	350.00	4.33	77.43	0
815	LG_XI	1343174	1345119	1946	325.00	28.52	510.02	0
816	LG_XI	1606036	1607074	1039	62.00	4.85	86.79	0
817	LG_XI	2152751	2153018	268	10.00	10.00	178.83	10.00
818	LG_XI	3234105	3234181	77	10.00	3.61	64.61	3.00
819	LG_XI	3369903	3369926	24	5.00	5.00	89.42	5.00
820	LG_XI	3740991	3741251	261	4.00	3.25	58.12	3.00
821	LG_XI	3804248	3804271	24	4.00	4.00	71.53	4.00
822	LG_XI	4279492	4279516	25	15.00	5.00	89.42	0
823	LG_XI	4495967	4495990	24	3.00	3.00	53.65	3.00
824	LG_XI	5416253	5416280	28	27.00	5.00	89.42	0
825	LG_XI	5855418	5857813	2396	129.00	7.45	133.24	0
826	LG_XI	5905901	5905924	24	3.00	3.00	53.65	3.00
827	LG_XI	7202182	7202217	36	10.00	8.67	154.99	8.00
828	LG_XI	7340098	7340492	395	60.00	5.12	91.62	2.00
829	LG_XI	7704439	7704462	24	3.00	3.00	53.65	3.00
830	LG_XI	8037146	8038826	1681	102.00	3.23	57.75	1.00
831	LG_XI	8180892	8182433	1542	166.00	11.50	205.72	0
832	LG_XI	8781867	8781994	128	3.00	3.00	53.65	3.00
833	LG_XI	8992507	8992901	395	3.00	3.00	53.65	3.00
834	LG_XI	9257001	9257024	24	3.00	3.00	53.65	3.00
835	LG_XI	9352118	9352148	31	3.00	3.00	53.65	3.00
836	LG_XI	9495680	9495703	24	3.00	3.00	53.65	3.00
837	LG_XI	9987095	9987118	24	6.00	6.00	107.30	6.00
838	LG_XI	10075872	10076790	919	94.00	23.43	418.92	9.00
839	LG_XI	10528636	10528724	89	6.00	3.19	57.09	3.00
840	LG_XI	10763661	10764652	992	21.00	3.51	62.85	3.00
841	LG_XI	10806446	10806469	24	3.00	3.00	53.65	3.00
842	LG_XI	10869490	10869513	24	3.00	3.00	53.65	3.00
843	LG_XI	10937797	10938386	590	15.00	5.23	93.46	0
844	LG_XI	10939138	10939882	745	17.00	6.25	111.77	0
845	LG_XI	11401670	11401992	323	3.00	3.00	53.65	3.00
846	LG_XI	11410578	11411799	1222	55.00	3.85	68.92	0
847	LG_XI	11582283	11582306	24	4.00	4.00	71.53	4.00
848	LG_XI	11730249	11730581	333	63.00	17.19	307.35	0
849	LG_XI	11812671	11812694	24	3.00	3.00	53.65	3.00
850	LG_XI	12168937	12169584	648	62.00	34.60	618.80	30.00
851	LG_XI	12169894	12170234	341	29.00	10.45	186.84	6.00
852	LG_XI	12838619	12838642	24	3.00	3.00	53.65	3.00
853	LG_XI	13360999	13364909	3911	198.00	18.33	327.74	0
854	LG_XI	13480973	13481022	50	5.00	5.00	89.42	5.00
855	LG_XI	13639884	13639927	44	5.00	5.00	89.42	5.00
856	LG_XI	13691192	13691238	47	5.00	5.00	89.42	5.00
857	LG_XI	13801595	13801709	115	14.00	3.65	65.21	3.00
858	LG_XI	14070972	14070995	24	3.00	3.00	53.65	3.00
859	LG_XI	14585756	14585779	24	3.00	3.00	53.65	3.00
860	LG_XII	95790	95986	197	15.00	5.83	104.32	1.00
861	LG_XII	96581	96774	194	4.00	3.12	55.89	3.00
862	LG_XII	97914	98200	287	5.00	5.00	89.42	5.00
863	LG_XII	556892	556915	24	3.00	3.00	53.65	3.00
864	LG_XII	579581	579946	366	41.00	4.58	81.93	4.00
865	LG_XII	671325	671348	24	4.00	4.00	71.53	4.00
866	LG_XII	707011	707126	116	22.00	3.11	55.60	3.00
867	LG_XII	882499	882763	265	5.00	5.00	89.42	5.00
868	LG_XII	1142640	1142927	288	6.00	5.02	89.74	5.00
869	LG_XII	1883061	1883084	24	4.00	4.00	71.53	4.00
870	LG_XII	2214598	2214621	24	3.00	3.00	53.65	3.00
871	LG_XII	2224086	2224194	109	3.00	3.00	53.65	3.00
872	LG_XII	2394634	2394657	24	3.00	3.00	53.65	3.00
873	LG_XII	2965046	2967793	2748	297.00	4.34	77.69	0
874	LG_XII	3140102	3140125	24	3.00	3.00	53.65	3.00
875	LG_XII	3221487	3221512	26	3.00	3.00	53.65	3.00
876	LG_XII	3300482	3300505	24	3.00	3.00	53.65	3.00
877	LG_XII	3346880	3351360	4481	551.00	25.38	453.89	0
878	LG_XII	3905688	3905724	37	5.00	5.00	89.42	5.00
879	LG_XII	3960800	3960842	43	3.00	3.00	53.65	3.00
880	LG_XII	4799764	4799840	77	6.00	3.12	55.78	3.00
881	LG_XII	4873640	4873748	109	4.00	3.02	54.06	3.00
882	LG_XII	5030495	5030518	24	4.00	4.00	71.53	4.00
883	LG_XII	5125538	5126675	1138	243.00	11.69	209.06	0
884	LG_XII	5863905	5863928	24	3.00	3.00	53.65	3.00
885	LG_XII	6064497	6064520	24	3.00	3.00	53.65	3.00
886	LG_XII	6180702	6180934	233	14.00	8.33	149.03	3.00
887	LG_XII	7379813	7380079	267	116.00	6.98	124.86	0
888	LG_XII	7386097	7386363	267	111.00	6.80	121.65	0
889	LG_XII	7568623	7568646	24	3.00	3.00	53.65	3.00
890	LG_XII	7705973	7707823	1851	57.00	35.01	626.09	20.00
891	LG_XII	7708174	7710025	1852	54.00	32.40	579.39	17.00
892	LG_XII	7749606	7750114	509	26.00	9.41	168.32	9.00
893	LG_XII	8017862	8019171	1310	33.00	3.54	63.30	1.00
894	LG_XII	8163428	8163470	43	4.00	4.00	71.53	4.00
895	LG_XII	9517544	9517881	338	4.00	4.00	71.53	4.00
896	LG_XII	9546943	9547045	103	43.00	4.23	75.57	0
897	LG_XII	9766936	9767251	316	11.00	11.00	196.72	11.00
898	LG_XII	9812491	9812600	110	15.00	15.00	268.25	15.00
899	LG_XII	9867871	9868068	198	4.00	4.00	71.53	4.00
900	LG_XII	9987222	9987245	24	3.00	3.00	53.65	3.00
901	LG_XII	10233300	10233444	145	106.00	6.15	110.04	3.00
902	LG_XII	10532735	10532759	25	4.00	4.00	71.53	4.00
903	LG_XII	10591576	10591599	24	4.00	4.00	71.53	4.00
904	LG_XII	11543310	11543463	154	4.00	4.00	71.53	4.00
905	LG_XII	11543772	11544094	323	7.00	6.50	116.24	6.00
906	LG_XII	11548524	11549483	960	40.00	39.50	706.39	39.00
907	LG_XII	11566237	11566763	527	8.00	6.67	119.22	6.00
908	LG_XII	11567536	11567777	242	18.00	18.00	321.90	18.00
909	LG_XII	11568810	11569434	625	15.00	14.33	256.33	14.00
910	LG_XII	11757927	11758240	314	6.00	5.33	95.38	5.00
911	LG_XII	11827270	11827366	97	4.00	3.50	62.59	3.00
912	LG_XII	12049580	12049702	123	4.00	4.00	71.53	4.00
913	LG_XII	12053508	12053744	237	3.00	3.00	53.65	3.00
914	LG_XII	12086856	12086879	24	3.00	3.00	53.65	3.00
915	LG_XII	12203980	12204786	807	20.00	3.05	54.51	3.00
916	LG_XII	12241818	12241966	149	6.00	4.05	72.38	4.00
917	LG_XII	12311526	12312402	877	15.00	12.00	214.60	9.00
918	LG_XII	13040352	13040377	26	6.00	6.00	107.30	6.00
919	LG_XII	13172092	13172117	26	5.00	5.00	89.42	5.00
920	LG_XII	13227268	13227850	583	11.00	3.02	54.05	3.00
921	LG_XII	13325657	13325778	122	8.00	3.07	54.93	3.00
922	LG_XII	13376558	13376968	411	27.00	27.00	482.85	27.00
923	LG_XII	13514673	13514728	56	3.00	3.00	53.65	3.00
924	LG_XII	13530551	13530722	172	65.00	4.19	74.85	4.00
925	LG_XII	14030316	14031497	1182	347.00	167.77	3000.32	102.00
926	LG_XIII	426437	426595	159	6.00	6.00	107.30	6.00
927	LG_XIII	460778	460801	24	6.00	3.00	53.65	0
928	LG_XIII	466825	466848	24	6.00	3.00	53.65	0
929	LG_XIII	1030015	1030042	28	4.00	4.00	71.53	4.00
930	LG_XIII	1081783	1081806	24	3.00	3.00	53.65	3.00
931	LG_XIII	1166396	1166455	60	3.00	3.00	53.65	3.00
932	LG_XIII	1501398	1501510	113	27.00	3.93	70.29	1.00
933	LG_XIII	1704386	1704409	24	7.00	7.00	125.18	7.00
934	LG_XIII	2088403	2088457	55	4.00	4.00	71.53	4.00
935	LG_XIII	2268244	2268342	99	31.00	28.29	505.86	28.00
936	LG_XIII	2649319	2649357	39	3.00	3.00	53.65	3.00
937	LG_XIII	2965189	2965212	24	4.00	4.00	71.53	4.00
938	LG_XIII	3571195	3571223	29	5.00	5.00	89.42	5.00
939	LG_XIII	3693062	3693146	85	7.00	6.02	107.65	6.00
940	LG_XIII	3999648	4002780	3133	371.00	25.64	458.51	0
941	LG_XIII	4178785	4178814	30	5.00	5.00	89.42	5.00
942	LG_XIII	4500825	4501471	647	49.00	3.21	57.48	0
943	LG_XIII	4502288	4502686	399	40.00	4.27	76.28	1.00
944	LG_XIII	4706097	4706925	829	31.00	4.66	83.28	0
945	LG_XIII	5707569	5707604	36	17.00	3.31	59.19	0
946	LG_XIII	6072484	6072507	24	4.00	4.00	71.53	4.00
947	LG_XIII	6104002	6104636	635	26.00	3.22	57.67	2.00
948	LG_XIII	6695175	6695291	117	116.00	4.66	83.32	4.00
949	LG_XIII	6772210	6772233	24	3.00	3.00	53.65	3.00
950	LG_XIII	6794452	6794475	24	3.00	3.00	53.65	3.00
951	LG_XIII	6839406	6839745	340	18.00	6.03	107.80	6.00
952	LG_XIII	7386021	7386044	24	3.00	3.00	53.65	3.00
953	LG_XIII	7553740	7553763	24	4.00	4.00	71.53	4.00
954	LG_XIII	7654365	7654388	24	6.00	6.00	107.30	6.00
955	LG_XIII	8424929	8425292	364	15.00	14.33	256.33	14.00
956	LG_XIII	9242140	9244717	2578	216.00	39.51	706.61	13.00
957	LG_XIII	9872411	9872671	261	5.00	4.33	77.49	4.00
958	LG_XIII	9962243	9962928	686	36.00	25.42	454.66	23.00
959	LG_XIII	9966897	9967594	698	15.00	5.86	104.76	5.00
960	LG_XIII	10111434	10111457	24	3.00	3.00	53.65	3.00
961	LG_XIII	10720976	10721223	248	44.00	4.94	88.28	0
962	LG_XIII	11655412	11655435	24	3.00	3.00	53.65	3.00
963	LG_XIII	11827268	11827291	24	6.00	6.00	107.30	6.00
964	LG_XIII	12129536	12129610	75	99.00	5.77	103.10	0
965	LG_XIII	13053906	13059052	5147	890.00	84.07	1503.53	0
966	LG_XIII	13066105	13066128	24	4.00	4.00	71.53	4.00
967	LG_XIV	520749	520851	103	3.00	3.00	53.65	3.00
968	LG_XIV	601050	601117	68	10.00	7.67	137.11	7.00
969	LG_XIV	698425	698448	24	3.00	3.00	53.65	3.00
970	LG_XIV	1536791	1536814	24	6.00	6.00	107.30	6.00
971	LG_XIV	1541870	1541982	113	14.00	14.00	250.37	14.00
972	LG_XIV	1572621	1572791	171	3.00	3.00	53.65	3.00
973	LG_XIV	1610369	1610392	24	3.00	3.00	53.65	3.00
974	LG_XIV	2166925	2167620	696	103.00	103.00	1841.98	103.00
975	LG_XIV	2169048	2169479	432	10.00	10.00	178.83	10.00
976	LG_XIV	2363311	2363501	191	53.00	53.00	947.82	53.00
977	LG_XIV	2413809	2413851	43	4.00	4.00	71.53	4.00
978	LG_XIV	2562150	2562267	118	3.00	3.00	53.65	3.00
979	LG_XIV	2587126	2587517	392	18.00	3.24	57.88	3.00
980	LG_XIV	2702556	2702664	109	5.00	5.00	89.42	5.00
981	LG_XIV	2803444	2803550	107	149.00	4.23	75.74	4.00
982	LG_XIV	2974597	2974620	24	4.00	4.00	71.53	4.00
983	LG_XIV	3212617	3212657	41	3.00	3.00	53.65	3.00
984	LG_XIV	3307112	3307232	121	3.00	3.00	53.65	3.00
985	LG_XIV	3341999	3342022	24	3.00	3.00	53.65	3.00
986	LG_XIV	3365989	3366012	24	7.00	3.50	62.59	0
987	LG_XIV	3591403	3591426	24	3.00	3.00	53.65	3.00
988	LG_XIV	3708610	3708633	24	3.00	3.00	53.65	3.00
989	LG_XIV	4359156	4359205	50	4.00	4.00	71.53	4.00
990	LG_XIV	4446859	4446892	34	3.00	3.00	53.65	3.00
991	LG_XIV	4696409	4696510	102	4.00	4.00	71.53	4.00
992	LG_XIV	4722789	4722812	24	5.00	5.00	89.42	5.00
993	LG_XIV	4878151	4878454	304	4.00	3.33	59.61	3.00
994	LG_XIV	5052818	5052946	129	34.00	7.08	126.58	6.00
995	LG_XIV	5054002	5054109	108	7.00	7.00	125.18	7.00
996	LG_XIV	5722667	5722749	83	4.00	4.00	71.53	4.00
997	LG_XIV	5776100	5776478	379	7.00	4.30	76.93	4.00
998	LG_XIV	5947821	5948060	240	4.00	4.00	71.53	4.00
999	LG_XIV	6019149	6019271	123	3.00	3.00	53.65	3.00
1000	LG_XIV	6117911	6117935	25	5.00	5.00	89.42	5.00
1001	LG_XIV	6503594	6503668	75	7.00	7.00	125.18	7.00
1002	LG_XIV	6557560	6557802	243	104.00	3.63	64.94	2.00
1003	LG_XIV	6726678	6726705	28	4.00	4.00	71.53	4.00
1004	LG_XIV	6938298	6938486	189	65.00	3.36	60.01	0
1005	LG_XIV	7085303	7085392	90	8.00	4.17	74.51	1.00
1006	LG_XIV	7557803	7558199	397	3.00	3.00	53.65	3.00
1007	LG_XIV	7687673	7687751	79	3.00	3.00	53.65	3.00
1008	LG_XIV	7838219	7838399	181	10.00	3.06	54.80	3.00
1009	LG_XIV	8064020	8064200	181	121.00	3.08	55.11	2.00
1010	LG_XIV	8222538	8222561	24	3.00	3.00	53.65	3.00
1011	LG_XIV	8262441	8262786	346	5.00	4.01	71.74	4.00
1012	LG_XIV	8688109	8688141	33	4.00	4.00	71.53	4.00
1013	LG_XIV	8720669	8720894	226	4.00	3.01	53.80	3.00
1014	LG_XIV	9012853	9013018	166	9.00	4.42	78.98	1.00
1015	LG_XIV	9056634	9056657	24	3.00	3.00	53.65	3.00
1016	LG_XIV	9428558	9428583	26	3.00	3.00	53.65	3.00
1017	LG_XIV	9685606	9685629	24	3.00	3.00	53.65	3.00
1018	LG_XIV	9832309	9832332	24	5.00	5.00	89.42	5.00
1019	LG_XIV	9966651	9966789	139	3.00	3.00	53.65	3.00
1020	LG_XIV	10048729	10048752	24	3.00	3.00	53.65	3.00
1021	LG_XIV	10252686	10252709	24	6.00	6.00	107.30	6.00
1022	LG_XIV	10458712	10458750	39	4.00	4.00	71.53	4.00
1023	LG_XIV	10814562	10814585	24	3.00	3.00	53.65	3.00
1024	LG_XIV	10816791	10817411	621	15.00	15.00	268.25	15.00
1025	LG_XIV	10836636	10836706	71	3.00	3.00	53.65	3.00
1026	LG_XIV	11116190	11116783	594	33.00	11.88	212.39	4.00
1027	LG_XIV	11121107	11121731	625	23.00	7.18	128.40	5.00
1028	LG_XIV	11148573	11148596	24	4.00	4.00	71.53	4.00
1029	LG_XIV	11176472	11176495	24	3.00	3.00	53.65	3.00
1030	LG_XIV	11234531	11234751	221	8.00	4.02	71.88	4.00
1031	LG_XIV	11272444	11272608	165	3.00	3.00	53.65	3.00
1032	LG_XIV	11275476	11275499	24	3.00	3.00	53.65	3.00
1033	LG_XIV	11277128	11277577	450	39.00	33.50	599.09	31.00
1034	LG_XIV	11279362	11280354	993	190.00	108.53	1940.87	80.00
1035	LG_XIV	11721639	11721854	216	9.00	4.50	80.47	0
1036	LG_XIV	11729697	11729912	216	9.00	4.50	80.47	0
1037	LG_XIV	11731809	11733125	1317	61.00	8.19	146.50	8.00
1038	LG_XIV	11733904	11733994	91	3.00	3.00	53.65	3.00
1039	LG_XIV	11737649	11737803	155	3.00	3.00	53.65	3.00
1040	LG_XIV	11738322	11740400	2079	72.00	42.42	758.55	17.00
1041	LG_XIV	11747366	11748347	982	13.00	11.00	196.72	10.00
1042	LG_XIV	11748667	11750827	2161	49.00	40.83	730.24	34.00
1043	LG_XIV	11752143	11752750	608	23.00	20.50	366.61	18.00
1044	LG_XIV	11785662	11785826	165	94.00	3.99	71.37	0
1045	LG_XIV	12107483	12108463	981	81.00	15.74	281.54	15.00
1046	LG_XIV	12258556	12258639	84	21.00	21.00	375.55	21.00
1047	LG_XIV	12259673	12260295	623	27.00	26.00	464.97	25.00
1048	LG_XIV	13072677	13073017	341	4.00	4.00	71.53	4.00
1049	LG_XIV	13275005	13276592	1588	23.00	19.00	339.78	15.00
1050	LG_XIV	13276988	13277631	644	17.00	14.50	259.31	12.00
1051	LG_XIV	13279449	13279478	30	4.00	4.00	71.53	4.00
1052	LG_XIV	13279883	13280923	1041	18.00	16.00	286.13	14.00
1053	LG_XIV	13305738	13306518	781	646.00	78.53	1404.39	0
1054	LG_XIV	13710951	13710974	24	3.00	3.00	53.65	3.00
1055	LG_XIV	13906330	13907135	806	47.00	4.00	71.45	0
1056	LG_XIV	14490939	14490962	24	3.00	3.00	53.65	3.00
1057	LG_XIX	272667	273335	669	32.00	3.55	63.50	0
1058	LG_XIX	443410	446621	3212	446.00	5.28	94.48	0
1059	LG_XIX	446940	448908	1969	387.00	5.09	91.03	0
1060	LG_XIX	494586	495012	427	14.00	4.15	74.13	0
1061	LG_XIX	975837	975868	32	3.00	3.00	53.65	3.00
1062	LG_XIX	1169043	1170030	988	240.00	3.48	62.17	0
1063	LG_XIX	1207554	1208222	669	44.00	5.58	99.75	0
1064	LG_XIX	2527024	2527047	24	3.00	3.00	53.65	3.00
1065	LG_XIX	2827103	2827126	24	3.00	3.00	53.65	3.00
1066	LG_XIX	3357665	3358725	1061	88.00	5.33	95.36	0
1067	LG_XIX	3841374	3841915	542	80.00	3.07	54.84	0
1068	LG_XIX	4366411	4366434	24	4.00	4.00	71.53	4.00
1069	LG_XIX	5597400	5597508	109	7.00	5.58	99.73	5.00
1070	LG_XIX	5601284	5601618	335	4.00	3.33	59.61	3.00
1071	LG_XIX	5913789	5913812	24	3.00	3.00	53.65	3.00
1072	LG_XIX	6983876	6983899	24	3.00	3.00	53.65	3.00
1073	LG_XIX	7101300	7102621	1322	68.00	5.24	93.68	0
1074	LG_XIX	7423548	7423600	53	6.00	3.00	53.65	0
1075	LG_XIX	7787184	7787322	139	200.00	3.54	63.38	3.00
1076	LG_XIX	8374887	8374910	24	3.00	3.00	53.65	3.00
1077	LG_XIX	8451431	8451668	238	7.00	7.00	125.18	7.00
1078	LG_XIX	9050556	9050579	24	4.00	4.00	71.53	4.00
1079	LG_XIX	9418984	9419007	24	3.00	3.00	53.65	3.00
1080	LG_XIX	9477246	9477827	582	59.00	10.27	183.65	0
1081	LG_XIX	9510781	9510804	24	6.00	6.00	107.30	6.00
1082	LG_XIX	10264705	10265742	1038	76.00	3.14	56.08	0
1083	LG_XIX	10292071	10293207	1137	29.00	5.48	97.92	0
1084	LG_XIX	10810628	10810782	155	5.00	5.00	89.42	5.00
1085	LG_XIX	11339445	11339610	166	5.00	5.00	89.42	5.00
1086	LG_XIX	11818327	11818673	347	4.00	4.00	71.53	4.00
1087	LG_XV	611588	611937	350	15.00	15.00	268.25	15.00
1088	LG_XV	612487	612772	286	11.00	11.00	196.72	11.00
1089	LG_XV	735182	735205	24	4.00	4.00	71.53	4.00
1090	LG_XV	1201566	1202817	1252	123.00	3.68	65.72	0
1091	LG_XV	1834312	1834521	210	41.00	8.17	146.05	0
1092	LG_XV	1926068	1926110	43	86.00	15.40	275.45	0
1093	LG_XV	2047014	2047745	732	123.00	8.58	153.52	0
1094	LG_XV	2145459	2145848	390	5.00	3.01	53.89	3.00
1095	LG_XV	2391849	2391872	24	3.00	3.00	53.65	3.00
1096	LG_XV	3098125	3098263	139	3.00	3.00	53.65	3.00
1097	LG_XV	3301481	3301504	24	4.00	4.00	71.53	4.00
1098	LG_XV	3685301	3685700	400	225.00	3.08	55.15	2.00
1099	LG_XV	4294620	4294703	84	6.00	4.40	78.69	4.00
1100	LG_XV	4401579	4401887	309	6.00	4.01	71.70	4.00
1101	LG_XV	4640487	4640542	56	5.00	5.00	89.42	5.00
1102	LG_XV	4961801	4961930	130	277.00	16.24	290.51	0
1103	LG_XV	4962276	4963226	951	66.00	4.21	75.25	0
1104	LG_XV	5096047	5096607	561	18.00	7.08	126.66	6.00
1105	LG_XV	5396389	5396526	138	5.00	4.00	71.53	3.00
1106	LG_XV	5567550	5567760	211	9.00	9.00	160.95	9.00
1107	LG_XV	5635015	5635038	24	3.00	3.00	53.65	3.00
1108	LG_XV	5965415	5965445	31	4.00	4.00	71.53	4.00
1109	LG_XV	5989120	5989937	818	44.00	44.00	786.87	44.00
1110	LG_XV	6055733	6055865	133	27.00	8.50	151.95	7.00
1111	LG_XV	6837643	6837666	24	3.00	3.00	53.65	3.00
1112	LG_XV	6848948	6849117	170	232.00	4.44	79.34	1.00
1113	LG_XV	7198008	7198031	24	3.00	3.00	53.65	3.00
1114	LG_XV	7227636	7227769	134	6.00	6.00	107.30	6.00
1115	LG_XV	7532934	7532957	24	3.00	3.00	53.65	3.00
1116	LG_XV	7803601	7803624	24	3.00	3.00	53.65	3.00
1117	LG_XV	7933926	7934056	131	8.00	3.42	61.12	3.00
1118	LG_XV	9093401	9094355	955	25.00	3.90	69.69	1.00
1119	LG_XV	9149234	9149257	24	4.00	4.00	71.53	4.00
1120	LG_XV	9783499	9784244	746	5.00	3.25	58.12	2.00
1121	LG_XV	9881806	9881829	24	3.00	3.00	53.65	3.00
1122	LG_XV	9889137	9889175	39	3.00	3.00	53.65	3.00
1123	LG_XV	10490740	10490763	24	3.00	3.00	53.65	3.00
1124	LG_XVI	25923	25949	27	4.00	4.00	71.53	4.00
1125	LG_XVI	1205119	1205142	24	3.00	3.00	53.65	3.00
1126	LG_XVI	1454972	1454995	24	5.00	5.00	89.42	5.00
1127	LG_XVI	1735441	1735771	331	5.00	3.00	53.65	1.00
1128	LG_XVI	2192534	2192557	24	3.00	3.00	53.65	3.00
1129	LG_XVI	2724346	2724369	24	3.00	3.00	53.65	3.00
1130	LG_XVI	2728835	2728863	29	7.00	3.50	62.59	0
1131	LG_XVI	2736376	2736404	29	7.00	3.50	62.59	0
1132	LG_XVI	2852910	2852933	24	3.00	3.00	53.65	3.00
1133	LG_XVI	3113587	3113701	115	5.00	3.07	54.94	3.00
1134	LG_XVI	3138494	3141505	3012	76.00	14.18	253.53	4.00
1135	LG_XVI	3195289	3195357	69	5.00	4.33	77.49	4.00
1136	LG_XVI	3232718	3232756	39	5.00	3.04	54.29	3.00
1137	LG_XVI	3291638	3291832	195	6.00	6.00	107.30	6.00
1138	LG_XVI	3384129	3384246	118	3.00	3.00	53.65	3.00
1139	LG_XVI	3490198	3490233	36	3.00	3.00	53.65	3.00
1140	LG_XVI	3517057	3517324	268	6.00	5.00	89.42	4.00
1141	LG_XVI	3808458	3808543	86	54.00	3.13	55.97	3.00
1142	LG_XVI	3998690	3998799	110	6.00	6.00	107.30	6.00
1143	LG_XVI	4541186	4541209	24	3.00	3.00	53.65	3.00
1144	LG_XVI	4732233	4732375	143	8.00	4.04	72.20	4.00
1145	LG_XVI	5168650	5169204	555	21.00	3.20	57.21	3.00
1146	LG_XVI	5344998	5345021	24	3.00	3.00	53.65	3.00
1147	LG_XVI	5930574	5930646	73	4.00	3.17	56.63	3.00
1148	LG_XVI	5978451	5978474	24	3.00	3.00	53.65	3.00
1149	LG_XVI	6284864	6285031	168	3.00	3.00	53.65	3.00
1150	LG_XVI	6442744	6442767	24	3.00	3.00	53.65	3.00
1151	LG_XVI	6565760	6565783	24	3.00	3.00	53.65	3.00
1152	LG_XVI	6633065	6633088	24	3.00	3.00	53.65	3.00
1153	LG_XVI	6969060	6969382	323	63.00	4.09	73.08	2.00
1154	LG_XVI	7315689	7315809	121	5.00	5.00	89.42	5.00
1155	LG_XVI	7331235	7331258	24	3.00	3.00	53.65	3.00
1156	LG_XVI	7434601	7434624	24	3.00	3.00	53.65	3.00
1157	LG_XVI	7763567	7763590	24	3.00	3.00	53.65	3.00
1158	LG_XVI	7813719	7813742	24	4.00	4.00	71.53	4.00
1159	LG_XVI	8382158	8382295	138	13.00	3.12	55.74	0
1160	LG_XVI	8781437	8785614	4178	693.00	60.35	1079.34	0
1161	LG_XVI	8809776	8809799	24	4.00	4.00	71.53	4.00
1162	LG_XVI	8917888	8917956	69	5.00	5.00	89.42	5.00
1163	LG_XVI	9132456	9132484	29	4.00	4.00	71.53	4.00
1164	LG_XVI	9579200	9579223	24	3.00	3.00	53.65	3.00
1165	LG_XVI	9705695	9705718	24	5.00	5.00	89.42	5.00
1166	LG_XVI	9876182	9877783	1602	56.00	4.43	79.21	0
1167	LG_XVI	10088572	10088953	382	5.00	4.00	71.53	3.00
1168	LG_XVI	10100779	10103939	3161	64.00	62.00	1108.77	60.00
1169	LG_XVI	10238544	10238577	34	3.00	3.00	53.65	3.00
1170	LG_XVI	10267795	10267818	24	8.00	8.00	143.07	8.00
1171	LG_XVI	10836041	10836064	24	3.00	3.00	53.65	3.00
1172	LG_XVI	10873324	10873482	159	21.00	3.76	67.24	3.00
1173	LG_XVI	10917623	10917646	24	3.00	3.00	53.65	3.00
1174	LG_XVI	11375541	11375564	24	3.00	3.00	53.65	3.00
1175	LG_XVI	11440875	11440929	55	3.00	3.00	53.65	3.00
1176	LG_XVI	11669439	11670224	786	29.00	5.02	89.72	0
1177	LG_XVI	11818597	11818628	32	4.00	4.00	71.53	4.00
1178	LG_XVI	12388996	12389019	24	11.00	11.00	196.72	11.00
1179	LG_XVI	12603016	12603039	24	3.00	3.00	53.65	3.00
1180	LG_XVI	12631332	12631355	24	4.00	4.00	71.53	4.00
1181	LG_XVI	12649015	12649038	24	3.00	3.00	53.65	3.00
1182	LG_XVI	12681421	12681512	92	3.00	3.00	53.65	3.00
1183	LG_XVI	13084900	13084923	24	3.00	3.00	53.65	3.00
1184	LG_XVI	13294634	13297082	2449	237.00	14.98	267.88	0
1185	LG_XVI	13297615	13298557	943	92.00	8.60	153.82	0
1186	LG_XVI	13504676	13504925	250	4.00	4.00	71.53	4.00
1187	LG_XVI	13556155	13556831	677	197.00	15.83	283.12	0
1188	LG_XVII	1826553	1826576	24	3.00	3.00	53.65	3.00
1189	LG_XVII	2271163	2271444	282	145.00	7.61	136.07	0
1190	LG_XVII	2847394	2847593	200	5.00	4.50	80.47	4.00
1191	LG_XVII	3119684	3120625	942	73.00	3.08	55.02	0
1192	LG_XVII	3303191	3303215	25	3.00	3.00	53.65	3.00
1193	LG_XVII	3421372	3421396	25	3.00	3.00	53.65	3.00
1194	LG_XVII	3813947	3814024	78	4.00	3.10	55.44	3.00
1195	LG_XVII	4081091	4081114	24	3.00	3.00	53.65	3.00
1196	LG_XVII	4380957	4380980	24	3.00	3.00	53.65	3.00
1197	LG_XVII	4785430	4785523	94	3.00	3.00	53.65	3.00
1198	LG_XVII	4819856	4819879	24	3.00	3.00	53.65	3.00
1199	LG_XVII	4874717	4874934	218	6.00	3.00	53.65	0
1200	LG_XVII	4876077	4876247	171	3.00	3.00	53.65	3.00
1201	LG_XVII	5291638	5291661	24	3.00	3.00	53.65	3.00
1202	LG_XVII	5419500	5419644	145	27.00	3.33	59.63	2.00
1203	LG_XVII	5784210	5784259	50	3.00	3.00	53.65	3.00
1204	LG_XVII	5798199	5798222	24	17.00	17.00	304.02	17.00
1205	LG_XVIII	13384	14171	788	39.00	29.50	527.56	23.00
1206	LG_XVIII	14688	15752	1065	40.00	14.00	250.37	2.00
1207	LG_XVIII	343533	343556	24	3.00	3.00	53.65	3.00
1208	LG_XVIII	829892	830256	365	13.00	3.37	60.23	0
1209	LG_XVIII	2543408	2543700	293	151.00	7.61	136.07	0
1210	LG_XVIII	2832526	2832549	24	3.00	3.00	53.65	3.00
1211	LG_XVIII	3590995	3591199	205	8.00	8.00	143.07	8.00
1212	LG_XVIII	3623967	3623990	24	4.00	4.00	71.53	4.00
1213	LG_XVIII	4337855	4337948	94	6.00	3.17	56.63	1.00
1214	LG_XVIII	4938033	4938103	71	4.00	4.00	71.53	4.00
1215	LG_XVIII	5258182	5258379	198	5.00	5.00	89.42	5.00
1216	LG_XVIII	5484634	5484658	25	10.00	3.33	59.61	0
1217	LG_XVIII	5986867	5986947	81	39.00	3.06	54.77	3.00
1218	LG_XVIII	6039623	6039646	24	5.00	5.00	89.42	5.00
1219	LG_XVIII	6127657	6127680	24	4.00	4.00	71.53	4.00
1220	LG_XVIII	6857238	6857261	24	10.00	5.00	89.42	0
1221	LG_XVIII	7598112	7598135	24	3.00	3.00	53.65	3.00
1222	LG_XVIII	7891204	7891355	152	4.00	4.00	71.53	4.00
1223	LG_XVIII	7949576	7951340	1765	141.00	6.69	119.73	0
1224	LG_XVIII	8253242	8253265	24	3.00	3.00	53.65	3.00
1225	LG_XVIII	8263981	8264004	24	3.00	3.00	53.65	3.00
1226	LG_XVIII	8624917	8625508	592	126.00	4.90	87.66	3.00
1227	LG_XVIII	8694092	8694115	24	3.00	3.00	53.65	3.00
1228	LG_XVIII	8803711	8803739	29	3.00	3.00	53.65	3.00
1229	LG_XVIII	9101775	9101871	97	24.00	3.20	57.22	3.00
1230	LG_XVIII	9534876	9534899	24	3.00	3.00	53.65	3.00
1231	LG_XVIII	9829194	9829255	62	5.00	5.00	89.42	5.00
1232	LG_XVIII	10008070	10008148	79	3.00	3.00	53.65	3.00
1233	LG_XVIII	10067650	10067751	102	5.00	5.00	89.42	5.00
1234	LG_XVIII	10171686	10171709	24	4.00	4.00	71.53	4.00
1235	LG_XVIII	10208983	10209006	24	3.00	3.00	53.65	3.00
1236	LG_XVIII	10211471	10211494	24	7.00	7.00	125.18	7.00
1237	LG_XVIII	10317525	10317548	24	4.00	4.00	71.53	4.00
1238	LG_XVIII	10481641	10481819	179	3.00	3.00	53.65	3.00
1239	LG_XVIII	10630968	10631062	95	8.00	8.00	143.07	8.00
1240	LG_XVIII	10640802	10640979	178	5.00	4.17	74.51	4.00
1241	LG_XVIII	10642210	10642281	72	8.00	8.00	143.07	8.00
1242	LG_XVIII	10718495	10718558	64	3.00	3.00	53.65	3.00
1243	LG_XVIII	10952723	10952746	24	8.00	8.00	143.07	8.00
1244	LG_XVIII	10965228	10965344	117	8.00	4.29	76.70	3.00
1245	LG_XVIII	11006832	11006855	24	3.00	3.00	53.65	3.00
1246	LG_XVIII	11121509	11121811	303	3.00	3.00	53.65	3.00
1247	LG_XVIII	11345985	11346211	227	15.00	5.50	98.36	0
1248	LG_XVIII	11348323	11348567	245	12.00	5.33	95.38	2.00
1249	LG_XVIII	11488723	11488746	24	4.00	4.00	71.53	4.00
1250	LG_XVIII	12025431	12025771	341	7.00	3.50	62.59	0
1251	LG_XVIII	12163228	12163286	59	3.00	3.00	53.65	3.00
1252	LG_XVIII	13031502	13031525	24	3.00	3.00	53.65	3.00
1253	LG_XVIII	13144808	13144831	24	3.00	3.00	53.65	3.00
1254	LG_XVIII	13167992	13168139	148	29.00	4.21	75.26	4.00
1255	LG_XVIII	13334513	13334894	382	3.00	3.00	53.65	3.00
1256	scaffold_10051	185	1601	1417	978.00	73.39	1312.40	0
1257	scaffold_10086	1545	1654	110	2275.00	133.95	2395.47	0
1258	scaffold_1015	422	1258	837	25.00	17.88	319.71	17.00
1259	scaffold_1015	9875	10807	933	9.00	9.00	160.95	9.00
1260	scaffold_10173	678	967	290	16.00	6.30	112.59	6.00
1261	scaffold_10272	32	1519	1488	18.00	3.70	66.15	3.00
1262	scaffold_1028	7619	9656	2038	193.00	4.53	80.99	0
1263	scaffold_10280	241	1033	793	408.00	18.08	323.36	0
1264	scaffold_1029	34	1629	1596	18.00	10.83	193.74	4.00
1265	scaffold_1029	14371	15893	1523	1185.00	105.96	1894.88	0
1266	scaffold_10370	385	483	99	12.00	3.11	55.59	3.00
1267	scaffold_1039	1186	3665	2480	257.00	18.79	335.99	0
1268	scaffold_1040	12803	12980	178	11.00	3.06	54.65	3.00
1269	scaffold_1043	2881	3094	214	103.00	4.45	79.52	0
1270	scaffold_10560	7	1190	1184	231.00	3.25	58.03	0
1271	scaffold_10560	1518	1594	77	18.00	3.81	68.17	0
1272	scaffold_10586	11	1551	1541	1231.00	72.42	1295.20	0
1273	scaffold_10610	41	1569	1529	1773.00	105.22	1881.72	0
1274	scaffold_1063	6352	6751	400	6.00	3.33	59.61	2.00
1275	scaffold_10673	584	690	107	3.00	3.00	53.65	3.00
1276	scaffold_10696	311	828	518	68.00	7.86	140.58	1.00
1277	scaffold_10696	1150	1405	256	57.00	7.79	139.37	4.00
1278	scaffold_107	570146	570259	114	12.00	12.00	214.60	12.00
1279	scaffold_107	612450	612474	25	3.00	3.00	53.65	3.00
1280	scaffold_107	824801	824836	36	3.00	3.00	53.65	3.00
1281	scaffold_107	1013448	1017430	3983	316.00	72.23	1291.70	52.00
1282	scaffold_107	1017805	1021898	4094	668.00	97.41	1742.07	58.00
1283	scaffold_107	1022969	1024849	1881	124.00	10.82	193.45	6.00
1284	scaffold_10724	18	1343	1326	66.00	4.78	85.47	0
1285	scaffold_10732	352	797	446	20.00	5.87	104.92	0
1286	scaffold_10733	1	264	264	2684.00	162.08	2898.51	0
1287	scaffold_10847	2	1765	1764	79.00	9.74	174.27	0
1288	scaffold_1089	2495	2803	309	36.00	3.27	58.48	0
1289	scaffold_10978	950	1557	608	3388.00	217.92	3897.12	0
1290	scaffold_11028	411	1503	1093	213.00	3.37	60.20	0
1291	scaffold_11177	1103	1538	436	347.00	16.00	286.05	0
1292	scaffold_11227	218	1502	1285	67.00	3.57	63.90	0
1293	scaffold_1128	5268	5291	24	3.00	3.00	53.65	3.00
1294	scaffold_11343	754	1510	757	14.00	4.67	83.46	1.00
1295	scaffold_11350	418	700	283	4.00	4.00	71.53	4.00
1296	scaffold_11394	98	1479	1382	190.00	5.11	91.41	0
1297	scaffold_1147	13027	14516	1490	153.00	6.84	122.34	0
1298	scaffold_11474	219	308	90	164.00	11.00	196.63	0
1299	scaffold_11474	641	1434	794	408.00	18.08	323.36	0
1300	scaffold_1150	56	552	497	102.00	4.49	80.33	0
1301	scaffold_11527	3	1424	1422	139.00	6.73	120.36	0
1302	scaffold_11614	7	1461	1455	1678.00	101.84	1821.27	0
1303	scaffold_11619	1068	1118	51	5.00	4.50	80.47	4.00
1304	scaffold_11625	1311	1490	180	2316.00	137.03	2450.63	0
1305	scaffold_11672	985	1191	207	3.00	3.00	53.65	3.00
1306	scaffold_1168	1767	1794	28	4.00	4.00	71.53	4.00
1307	scaffold_11788	32	1401	1370	373.00	58.73	1050.30	0
1308	scaffold_118	260902	261068	167	90.00	4.93	88.12	4.00
1309	scaffold_118	399290	399456	167	4.00	3.00	53.65	2.00
1310	scaffold_118	873542	873565	24	4.00	4.00	71.53	4.00
1311	scaffold_11831	646	1464	819	105.00	8.71	155.75	0
1312	scaffold_11871	240	1455	1216	449.00	20.49	366.38	0
1313	scaffold_11895	524	547	24	3.00	3.00	53.65	3.00
1314	scaffold_119	592748	593830	1083	172.00	9.68	173.03	0
1315	scaffold_119	934773	935812	1040	128.00	13.48	241.00	5.00
1316	scaffold_1199	3198	3811	614	54.00	26.83	479.87	0
1317	scaffold_120	482077	482496	420	74.00	4.68	83.73	0
1318	scaffold_120	507938	508040	103	6.00	3.05	54.61	3.00
1319	scaffold_120	674932	674964	33	3.00	3.00	53.65	3.00
1320	scaffold_120	954078	954820	743	86.00	5.37	96.02	0
1321	scaffold_120	955133	955933	801	58.00	3.98	71.23	0
1322	scaffold_121	159033	159056	24	3.00	3.00	53.65	3.00
1323	scaffold_121	166197	166235	39	5.00	5.00	89.42	5.00
1324	scaffold_12102	138	1354	1217	449.00	20.49	366.38	0
1325	scaffold_12133	532	607	76	4.00	3.00	53.65	2.00
1326	scaffold_1214	1772	2157	386	2862.00	176.55	3157.32	0
1327	scaffold_1214	5348	6593	1246	1024.00	95.03	1699.41	0
1328	scaffold_1214	7114	8416	1303	1178.00	136.14	2434.68	0
1329	scaffold_1214	13149	13822	674	3427.00	221.18	3955.38	0
1330	scaffold_122	433361	433409	49	4.00	4.00	71.53	4.00
1331	scaffold_122	445801	445915	115	12.00	4.75	85.00	2.00
1332	scaffold_12223	1221	1356	136	6.00	3.25	58.12	1.00
1333	scaffold_12232	32	1263	1232	78.00	14.33	256.24	0
1334	scaffold_12235	1	1247	1247	1324.00	138.01	2468.12	1.00
1335	scaffold_123	56643	57967	1325	133.00	6.18	110.50	0
1336	scaffold_123	232026	232120	95	3.00	3.00	53.65	3.00
1337	scaffold_123	642235	642413	179	7.00	7.00	125.18	7.00
1338	scaffold_123	737309	737631	323	4.00	4.00	71.53	4.00
1339	scaffold_123	738284	738482	199	10.00	6.00	107.30	2.00
1340	scaffold_123	770274	770297	24	3.00	3.00	53.65	3.00
1341	scaffold_12361	998	1043	46	5.00	5.00	89.42	5.00
1342	scaffold_124	51205	51909	705	88.00	5.14	91.97	0
1343	scaffold_124	52892	54739	1848	261.00	18.74	335.14	2.00
1344	scaffold_124	118966	118989	24	3.00	3.00	53.65	3.00
1345	scaffold_124	486351	486535	185	23.00	3.06	54.68	2.00
1346	scaffold_124	730780	730828	49	3.00	3.00	53.65	3.00
1347	scaffold_124	860936	861075	140	3.00	3.00	53.65	3.00
1348	scaffold_12421	29	936	908	14.00	3.91	69.92	1.00
1349	scaffold_1248	29	158	130	76.00	3.56	63.67	0
1350	scaffold_125	453133	453156	24	4.00	4.00	71.53	4.00
1351	scaffold_125	1013069	1017957	4889	727.00	63.11	1128.62	0
1352	scaffold_1251	614	1012	399	9.00	3.54	63.34	1.00
1353	scaffold_12541	19	1250	1232	1704.00	101.03	1806.71	0
1354	scaffold_12557	62	1395	1334	541.00	306.92	5488.69	156.00
1355	scaffold_12638	43	1028	986	88.00	3.62	64.65	0
1356	scaffold_12675	12	587	576	27.00	6.50	116.24	0
1357	scaffold_127	133214	133365	152	4.00	3.03	54.18	3.00
1358	scaffold_127	263670	263865	196	3.00	3.00	53.65	3.00
1359	scaffold_127	530176	530199	24	3.00	3.00	53.65	3.00
1360	scaffold_127	771014	771037	24	5.00	5.00	89.42	5.00
1361	scaffold_12729	400	426	27	1079.00	107.90	1929.61	0
1362	scaffold_12735	60	1250	1191	59.00	33.25	594.62	10.00
1363	scaffold_12838	1267	1344	78	7.00	4.05	72.35	4.00
1364	scaffold_12884	365	996	632	65.00	4.67	83.53	0
1365	scaffold_129	603581	603604	24	3.00	3.00	53.65	3.00
1366	scaffold_12918	394	420	27	1079.00	107.90	1929.61	0
1367	scaffold_130	367223	367246	24	4.00	4.00	71.53	4.00
1368	scaffold_130	479965	480091	127	5.00	4.07	72.81	4.00
1369	scaffold_130	480802	480825	24	4.00	4.00	71.53	4.00
1370	scaffold_130	795064	795112	49	3.00	3.00	53.65	3.00
1371	scaffold_13008	50	1280	1231	148.00	6.80	121.65	0
1372	scaffold_13040	12	499	488	11.00	9.33	166.91	8.00
1373	scaffold_13052	8	1383	1376	1748.00	104.10	1861.57	0
1374	scaffold_131	138291	138407	117	42.00	41.50	742.16	41.00
1375	scaffold_131	174689	174712	24	3.00	3.00	53.65	3.00
1376	scaffold_131	562044	562611	568	8.00	3.00	53.65	2.00
1377	scaffold_131	574939	575067	129	5.00	3.83	68.55	3.00
1378	scaffold_131	597985	598519	535	55.00	51.00	912.05	49.00
1379	scaffold_13184	46	135	90	164.00	11.00	196.63	0
1380	scaffold_13184	468	1261	794	408.00	18.08	323.36	0
1381	scaffold_132	306070	311015	4946	1585.00	516.29	9233.06	345.00
1382	scaffold_132	311435	311738	304	26.00	4.05	72.42	0
1383	scaffold_132	314998	315021	24	3.00	3.00	53.65	3.00
1384	scaffold_132	509297	509895	599	37.00	4.56	81.56	2.00
1385	scaffold_132	685526	685549	24	11.00	11.00	196.72	11.00
1386	scaffold_13225	990	1367	378	43.00	4.08	73.04	0
1387	scaffold_13238	295	730	436	295.00	14.19	253.81	1.00
1388	scaffold_13238	1063	1152	90	164.00	11.00	196.63	0
1389	scaffold_1327	1240	1762	523	40.00	4.86	86.83	0
1390	scaffold_13274	437	463	27	1079.00	107.90	1929.61	0
1391	scaffold_133	376449	381797	5349	290.00	88.89	1589.64	12.00
1392	scaffold_13347	169	1339	1171	42.00	3.30	59.01	1.00
1393	scaffold_13349	3	1316	1314	174.00	7.71	137.93	0
1394	scaffold_13371	897	923	27	1079.00	107.90	1929.61	0
1395	scaffold_134	111575	112089	515	4.00	4.00	71.53	4.00
1396	scaffold_134	133798	134509	712	13.00	13.00	232.48	13.00
1397	scaffold_134	549367	549390	24	3.00	3.00	53.65	3.00
1398	scaffold_134	636309	636349	41	3.00	3.00	53.65	3.00
1399	scaffold_134	780016	780469	454	55.00	3.47	62.05	0
1400	scaffold_1343	129	1122	994	101.00	6.17	110.42	0
1401	scaffold_135	554184	555480	1297	77.00	11.76	210.24	0
1402	scaffold_1365	1680	1703	24	3.00	3.00	53.65	3.00
1403	scaffold_13651	1087	1110	24	3.00	3.00	53.65	3.00
1404	scaffold_13673	610	636	27	1079.00	107.90	1929.61	0
1405	scaffold_137	612320	612351	32	49.00	6.94	124.03	0
1406	scaffold_137	644086	644120	35	15.00	10.50	187.77	8.00
1407	scaffold_137	744803	745585	783	22.00	4.44	79.36	0
1408	scaffold_137	763774	764355	582	38.00	3.77	67.33	0
1409	scaffold_13720	1092	1115	24	3.00	3.00	53.65	3.00
1410	scaffold_13731	141	167	27	1079.00	107.90	1929.61	0
1411	scaffold_13767	68	1345	1278	1098.00	64.86	1159.99	0
1412	scaffold_13773	84	956	873	194.00	44.21	790.68	0
1413	scaffold_13838	5	1340	1336	1624.00	96.00	1716.75	0
1414	scaffold_13864	170	529	360	53.00	26.33	470.93	0
1415	scaffold_13889	729	822	94	6.00	4.33	77.49	3.00
1416	scaffold_140	737519	738274	756	125.00	3.69	66.02	0
1417	scaffold_14049	859	1018	160	7.00	6.50	116.24	6.00
1418	scaffold_14076	22	1083	1062	705.00	234.28	4189.77	0
1419	scaffold_14080	166	1289	1124	59.00	17.39	311.07	1.00
1420	scaffold_142	343724	343747	24	5.00	5.00	89.42	5.00
1421	scaffold_142	362534	362633	100	110.00	4.18	74.72	4.00
1422	scaffold_142	427341	427364	24	3.00	3.00	53.65	3.00
1423	scaffold_142	627699	631182	3484	172.00	68.74	1229.32	38.00
1424	scaffold_142	631596	634754	3159	130.00	39.45	705.48	14.00
1425	scaffold_142	641448	642025	578	13.00	5.90	105.51	2.00
1426	scaffold_14269	824	850	27	1079.00	107.90	1929.61	0
1427	scaffold_14302	839	1301	463	96.00	4.28	76.50	0
1428	scaffold_1445	4369	4392	24	4.00	4.00	71.53	4.00
1429	scaffold_14458	19	391	373	26.00	10.50	187.77	0
1430	scaffold_1448	750	1003	254	16.00	5.50	98.36	0
1431	scaffold_1449	98	583	486	122.00	30.92	552.89	0
1432	scaffold_14499	878	901	24	3.00	3.00	53.65	3.00
1433	scaffold_145	177768	177791	24	3.00	3.00	53.65	3.00
1434	scaffold_145	456491	456743	253	12.00	9.50	169.89	7.00
1435	scaffold_145	739194	739217	24	3.00	3.00	53.65	3.00
1436	scaffold_146	345634	345657	24	3.00	3.00	53.65	3.00
1437	scaffold_146	635936	637442	1507	53.00	4.41	78.80	0
1438	scaffold_14604	337	1067	731	105.00	12.66	226.48	0
1439	scaffold_14643	26	1295	1270	275.00	4.92	88.07	0
1440	scaffold_14649	90	1291	1202	1675.00	99.62	1781.59	0
1441	scaffold_14695	404	1252	849	174.00	12.01	214.85	0
1442	scaffold_147	73619	77714	4096	467.00	6.59	117.83	0
1443	scaffold_147	603372	603477	106	94.00	4.62	82.70	4.00
1444	scaffold_1473	2	720	719	24.00	3.26	58.31	0
1445	scaffold_148	416172	416244	73	23.00	3.05	54.54	0
1446	scaffold_148	469965	470156	192	6.00	4.07	72.73	3.00
1447	scaffold_148	531867	531891	25	4.00	4.00	71.53	4.00
1448	scaffold_14865	102	1285	1184	382.00	17.60	314.67	0
1449	scaffold_149	334415	336186	1772	53.00	4.79	85.63	0
1450	scaffold_149	451984	452007	24	13.00	13.00	232.48	13.00
1451	scaffold_1491	8559	8918	360	25.00	7.65	136.86	6.00
1452	scaffold_150	458312	458651	340	5.00	5.00	89.42	5.00
1453	scaffold_150	459445	459468	24	4.00	4.00	71.53	4.00
1454	scaffold_15089	51	1258	1208	344.00	125.37	2241.97	0
1455	scaffold_15103	282	847	566	90.00	21.15	378.23	0
1456	scaffold_152	289075	289098	24	3.00	3.00	53.65	3.00
1457	scaffold_152	373397	373512	116	18.00	15.50	277.19	13.00
1458	scaffold_1523	617	3855	3239	308.00	4.24	75.82	0
1459	scaffold_15255	1131	1250	120	2327.00	137.10	2451.73	0
1460	scaffold_1543	6404	6869	466	107.00	3.18	56.82	0
1461	scaffold_1543	8331	9723	1393	228.00	3.01	53.82	0
1462	scaffold_15474	348	1133	786	40.00	7.63	136.42	0
1463	scaffold_155	116166	116189	24	3.00	3.00	53.65	3.00
1464	scaffold_155	244349	244372	24	158.00	79.00	1412.78	0
1465	scaffold_155	434889	434937	49	4.00	3.25	58.12	3.00
1466	scaffold_1551	10332	11224	893	145.00	17.42	311.56	0
1467	scaffold_15581	78	1244	1167	827.00	50.12	896.29	0
1468	scaffold_156	233150	233609	460	46.00	4.08	72.99	0
1469	scaffold_156	432831	433187	357	33.00	4.03	72.12	0
1470	scaffold_15653	291	314	24	7.00	7.00	125.18	7.00
1471	scaffold_15671	460	534	75	3.00	3.00	53.65	3.00
1472	scaffold_157	58049	58072	24	6.00	6.00	107.30	6.00
1473	scaffold_15706	87	1137	1051	260.00	3.39	60.59	0
1474	scaffold_15737	46	1063	1018	14.00	6.75	120.71	1.00
1475	scaffold_158	112487	112510	24	3.00	3.00	53.65	3.00
1476	scaffold_158	139048	139071	24	3.00	3.00	53.65	3.00
1477	scaffold_158	491202	491365	164	14.00	4.55	81.46	1.00
1478	scaffold_158	527318	527341	24	12.00	12.00	214.60	12.00
1479	scaffold_15976	504	637	134	108.00	6.57	117.55	6.00
1480	scaffold_160	424638	424833	196	128.00	7.26	129.84	0
1481	scaffold_160	432189	433003	815	161.00	7.76	138.70	0
1482	scaffold_1600	8949	8972	24	10.00	5.00	89.42	0
1483	scaffold_1611	2875	2898	24	4.00	4.00	71.53	4.00
1484	scaffold_16164	400	1170	771	24.00	3.24	57.93	0
1485	scaffold_16182	1051	1074	24	3.00	3.00	53.65	3.00
1486	scaffold_16229	745	826	82	8.00	5.21	93.15	5.00
1487	scaffold_16267	557	1194	638	30.00	4.32	77.18	0
1488	scaffold_1628	4709	4732	24	3.00	3.00	53.65	3.00
1489	scaffold_1629	8939	10516	1578	91.00	3.71	66.39	0
1490	scaffold_163	45823	45877	55	4.00	4.00	71.53	4.00
1491	scaffold_163	118871	118904	34	4.00	4.00	71.53	4.00
1492	scaffold_163	279885	279908	24	3.00	3.00	53.65	3.00
1493	scaffold_163	286481	286504	24	4.00	4.00	71.53	4.00
1494	scaffold_163	363633	363861	229	4.00	4.00	71.53	4.00
1495	scaffold_16322	47	667	621	538.00	3.54	63.34	0
1496	scaffold_1637	314	538	225	4.00	4.00	71.53	4.00
1497	scaffold_164	311446	312124	679	61.00	9.31	166.47	0
1498	scaffold_16465	399	983	585	213.00	31.20	557.93	3.00
1499	scaffold_16560	586	609	24	4.00	4.00	71.53	4.00
1500	scaffold_1661	6263	10519	4257	711.00	81.84	1463.58	3.00
1501	scaffold_16632	93	1172	1080	256.00	14.96	267.56	1.00
1502	scaffold_1666	192	2738	2547	269.00	19.78	353.68	0
1503	scaffold_16670	18	1129	1112	134.00	6.28	112.37	0
1504	scaffold_16737	530	554	25	6.00	3.00	53.65	0
1505	scaffold_16737	964	1193	230	8.00	5.00	89.42	2.00
1506	scaffold_16743	12	1126	1115	194.00	13.33	238.32	0
1507	scaffold_16753	19	616	598	80.00	3.46	61.92	0
1508	scaffold_1677	6318	6432	115	7.00	4.27	76.44	4.00
1509	scaffold_168	179485	179905	421	35.00	35.00	625.92	35.00
1510	scaffold_168	266930	267256	327	111.00	8.10	144.82	1.00
1511	scaffold_16835	985	1019	35	104.00	4.40	78.63	0
1512	scaffold_16838	8	897	890	667.00	222.33	3976.06	0
1513	scaffold_16867	171	869	699	438.00	146.00	2610.97	0
1514	scaffold_169	25188	26173	986	105.00	3.70	66.21	0
1515	scaffold_16973	27	951	925	206.00	3.63	64.85	0
1516	scaffold_170	159179	160175	997	33.00	8.77	156.78	0
1517	scaffold_170	258490	259368	879	46.00	4.16	74.41	0
1518	scaffold_170	290843	291892	1050	204.00	3.26	58.29	0
1519	scaffold_17007	420	935	516	5.00	4.14	74.09	4.00
1520	scaffold_17032	31	188	158	29.00	3.40	60.89	0
1521	scaffold_1706	7227	8004	778	37.00	3.21	57.39	0
1522	scaffold_171	47074	47099	26	3.00	3.00	53.65	3.00
1523	scaffold_171	54285	54402	118	6.00	5.12	91.65	5.00
1524	scaffold_171	222352	222666	315	4.00	4.00	71.53	4.00
1525	scaffold_172	325057	325385	329	29.00	3.56	63.65	0
1526	scaffold_17283	121	904	784	40.00	7.63	136.42	0
1527	scaffold_173	49764	49954	191	5.00	5.00	89.42	5.00
1528	scaffold_173	334399	334422	24	3.00	3.00	53.65	3.00
1529	scaffold_173	339332	339962	631	153.00	7.84	140.25	0
1530	scaffold_17468	261	474	214	243.00	11.60	207.41	0
1531	scaffold_17511	338	714	377	86.00	6.70	119.78	0
1532	scaffold_1755	1078	2887	1810	49.00	4.05	72.49	0
1533	scaffold_1755	3312	4174	863	43.00	3.03	54.15	0
1534	scaffold_1769	1848	3777	1930	210.00	20.90	373.74	0
1535	scaffold_1772	5420	5443	24	5.00	5.00	89.42	5.00
1536	scaffold_17724	56	1152	1097	31.00	3.55	63.48	0
1537	scaffold_17842	190	1069	880	25.00	8.25	147.54	0
1538	scaffold_17851	785	811	27	1079.00	107.90	1929.61	0
1539	scaffold_17891	550	1148	599	37.00	4.02	71.92	0
1540	scaffold_179	187640	187666	27	15.00	3.25	58.12	0
1541	scaffold_17926	616	801	186	17.00	4.14	73.99	4.00
1542	scaffold_17928	78	1108	1031	150.00	3.07	54.88	0
1543	scaffold_17952	62	405	344	94.00	10.12	180.98	0
1544	scaffold_1796	7449	9132	1684	273.00	9.60	171.59	0
1545	scaffold_1799	2825	4003	1179	54.00	3.66	65.50	0
1546	scaffold_180	455038	458480	3443	93.00	6.06	108.35	0
1547	scaffold_181	357885	357908	24	3.00	3.00	53.65	3.00
1548	scaffold_18115	1	1083	1083	767.00	54.62	976.71	0
1549	scaffold_182	164288	165477	1190	1288.00	90.49	1618.33	0
1550	scaffold_182	166709	167636	928	730.00	83.75	1497.78	0
1551	scaffold_1823	58	224	167	5.00	4.02	71.90	4.00
1552	scaffold_1823	1128	1429	302	13.00	8.17	146.05	6.00
1553	scaffold_18241	80	1134	1055	24.00	3.07	54.93	0
1554	scaffold_18249	9	802	794	129.00	3.06	54.81	0
1555	scaffold_184	80665	80688	24	3.00	3.00	53.65	3.00
1556	scaffold_18410	868	1029	162	15.00	4.42	78.98	0
1557	scaffold_1842	35	292	258	163.00	6.59	117.77	0
1558	scaffold_1842	8765	9261	497	102.00	4.49	80.33	0
1559	scaffold_18423	531	1129	599	115.00	24.11	431.09	0
1560	scaffold_18433	1093	1119	27	1079.00	107.90	1929.61	0
1561	scaffold_18465	1010	1121	112	6.00	5.02	89.71	5.00
1562	scaffold_18496	43	1120	1078	59.00	21.05	376.44	6.00
1563	scaffold_185	59640	60423	784	10.00	3.42	61.19	2.00
1564	scaffold_185	110094	110142	49	3.00	3.00	53.65	3.00
1565	scaffold_185	139626	139663	38	5.00	5.00	89.42	5.00
1566	scaffold_185	149373	149397	25	3.00	3.00	53.65	3.00
1567	scaffold_185	191128	191771	644	29.00	3.30	59.10	0
1568	scaffold_18576	206	510	305	75.00	5.67	101.42	0
1569	scaffold_186	167534	167850	317	3.00	3.00	53.65	3.00
1570	scaffold_186	257593	259053	1461	159.00	8.65	154.68	0
1571	scaffold_18615	76	100	25	137.00	45.67	816.67	0
1572	scaffold_18642	150	262	113	100.00	33.83	605.05	0
1573	scaffold_18694	1	1118	1118	229.00	76.62	1370.16	10.00
1574	scaffold_187	304705	304758	54	4.00	4.00	71.53	4.00
1575	scaffold_187	322066	322228	163	3.00	3.00	53.65	3.00
1576	scaffold_18759	15	1056	1042	166.00	5.65	100.96	0
1577	scaffold_18946	3	1109	1107	1499.00	87.98	1573.36	0
1578	scaffold_18962	74	244	171	41.00	4.56	81.58	0
1579	scaffold_190	346750	346822	73	132.00	7.61	136.04	1.00
1580	scaffold_190	347155	347484	330	153.00	10.25	183.35	0
1581	scaffold_19038	2	918	917	244.00	8.41	150.40	0
1582	scaffold_1925	3809	3884	76	6.00	6.00	107.30	6.00
1583	scaffold_19285	3	107	105	6.00	6.00	107.30	6.00
1584	scaffold_193	132857	134368	1512	34.00	3.16	56.45	0
1585	scaffold_193	134781	135156	376	16.00	4.49	80.38	0
1586	scaffold_19359	26	1076	1051	86.00	7.08	126.58	0
1587	scaffold_19414	149	184	36	4.00	3.17	56.63	3.00
1588	scaffold_195	91656	91679	24	3.00	3.00	53.65	3.00
1589	scaffold_19500	35	980	946	16.00	9.08	162.40	8.00
1590	scaffold_19588	39	388	350	78.00	7.83	140.10	0
1591	scaffold_196	3848	4224	377	101.00	4.43	79.28	0
1592	scaffold_196	5316	5573	258	163.00	6.59	117.77	0
1593	scaffold_196	9164	9660	497	102.00	4.49	80.33	0
1594	scaffold_196	16766	16800	35	104.00	4.40	78.63	0
1595	scaffold_196	17605	18085	481	125.00	18.00	321.99	0
1596	scaffold_196	48923	49360	438	190.00	13.00	232.43	0
1597	scaffold_196	123369	123430	62	130.00	6.56	117.26	0
1598	scaffold_196	159544	159979	436	181.00	17.84	319.04	0
1599	scaffold_196	175486	175921	436	248.00	11.80	211.08	0
1600	scaffold_196	179719	180347	629	647.00	37.20	665.28	0
1601	scaffold_196	186749	186787	39	109.00	7.27	129.95	0
1602	scaffold_196	187285	187799	515	133.00	25.21	450.86	0
1603	scaffold_196	189448	189776	329	109.00	6.81	121.75	0
1604	scaffold_196	190109	191213	1105	306.00	37.50	670.59	0
1605	scaffold_196	192848	193903	1056	566.00	39.15	700.14	0
1606	scaffold_196	210893	212096	1204	1121.00	101.01	1806.41	0
1607	scaffold_196	224578	224973	396	4.00	3.33	59.61	3.00
1608	scaffold_196	226706	226835	130	76.00	3.56	63.67	0
1609	scaffold_1967	8461	8767	307	156.00	7.75	138.61	0
1610	scaffold_197	108708	108731	24	8.00	8.00	143.07	8.00
1611	scaffold_197	349139	352160	3022	369.00	5.73	102.48	0
1612	scaffold_197	389015	390108	1094	186.00	17.85	319.14	0
1613	scaffold_19774	305	1067	763	679.00	41.65	744.83	0
1614	scaffold_19826	2	1058	1057	1140.00	65.44	1170.21	0
1615	scaffold_199	90	770	681	33.00	3.97	71.00	0
1616	scaffold_200	66	554	489	63.00	3.90	69.83	0
1617	scaffold_200	29178	30267	1090	43.00	5.14	91.87	0
1618	scaffold_200	47874	49359	1486	106.00	7.23	129.24	0
1619	scaffold_200	142354	142378	25	8.00	4.00	71.53	0
1620	scaffold_200	160433	160456	24	3.00	3.00	53.65	3.00
1621	scaffold_200	232092	232202	111	9.00	3.38	60.51	3.00
1622	scaffold_200	311276	311891	616	102.00	4.97	88.87	0
1623	scaffold_201	174149	174173	25	24.00	24.00	429.20	24.00
1624	scaffold_20141	49	1062	1014	128.00	27.80	497.16	0
1625	scaffold_20255	199	251	53	6.00	3.00	53.65	0
1626	scaffold_204	342636	344101	1466	65.00	6.66	119.08	0
1627	scaffold_204	350029	351056	1028	97.00	38.43	687.32	3.00
1628	scaffold_204	352741	354077	1337	65.00	11.38	203.43	5.00
1629	scaffold_2041	4	857	854	12.00	5.05	90.39	5.00
1630	scaffold_20519	4	1054	1051	211.00	48.55	868.30	0
1631	scaffold_20595	18	980	963	69.00	12.35	220.77	0
1632	scaffold_20596	48	1020	973	118.00	61.70	1103.36	21.00
1633	scaffold_20656	756	903	148	4.00	3.20	57.23	3.00
1634	scaffold_2068	806	2550	1745	195.00	3.26	58.29	0
1635	scaffold_2068	5931	7962	2032	294.00	5.83	104.21	0
1636	scaffold_20691	6	914	909	219.00	3.58	64.05	1.00
1637	scaffold_20716	23	1042	1020	234.00	17.74	317.18	9.00
1638	scaffold_2076	5670	6827	1158	94.00	5.28	94.35	3.00
1639	scaffold_20770	352	872	521	6.00	6.00	107.30	6.00
1640	scaffold_208	164553	164727	175	176.00	3.05	54.52	0
1641	scaffold_208	221443	221466	24	5.00	5.00	89.42	5.00
1642	scaffold_20802	380	775	396	5.00	4.50	80.47	4.00
1643	scaffold_210	24623	24646	24	5.00	5.00	89.42	5.00
1644	scaffold_210	250867	251031	165	21.00	6.35	113.55	6.00
1645	scaffold_21038	24	1039	1016	762.00	60.54	1082.68	0
1646	scaffold_2104	152	1084	933	14.00	4.57	81.67	0
1647	scaffold_211	28607	28876	270	13.00	10.83	193.74	9.00
1648	scaffold_211	264531	265015	485	81.00	3.78	67.52	0
1649	scaffold_21134	13	884	872	246.00	95.03	1699.51	60.00
1650	scaffold_21159	3	958	956	1083.00	64.22	1148.52	0
1651	scaffold_21199	333	451	119	10.00	3.77	67.47	3.00
1652	scaffold_212	202143	202276	134	158.00	46.79	836.84	0
1653	scaffold_21274	119	823	705	1132.00	67.79	1212.24	0
1654	scaffold_21283	85	963	879	100.00	7.68	137.33	0
1655	scaffold_214	115774	115799	26	529.00	52.90	946.03	0
1656	scaffold_214	157432	157861	430	81.00	4.25	76.05	1.00
1657	scaffold_21439	20	974	955	53.00	4.79	85.61	0
1658	scaffold_21468	616	642	27	1079.00	107.90	1929.61	0
1659	scaffold_21597	23	261	239	4.00	4.00	71.53	4.00
1660	scaffold_217	202867	203499	633	76.00	5.33	95.24	0
1661	scaffold_21719	5	828	824	159.00	5.67	101.39	0
1662	scaffold_219	115245	115645	401	220.00	9.58	171.26	0
1663	scaffold_219	116010	116330	321	156.00	12.28	219.54	2.00
1664	scaffold_221	151024	151272	249	31.00	4.89	87.37	0
1665	scaffold_222	256193	256230	38	7.00	3.50	62.59	0
1666	scaffold_226	59930	60812	883	121.00	4.23	75.58	0
1667	scaffold_228	73009	75449	2441	233.00	16.52	295.39	0
1668	scaffold_228	75923	78653	2731	486.00	37.52	670.94	0
1669	scaffold_228	119650	120869	1220	1005.00	59.26	1059.81	0
1670	scaffold_228	123576	124258	683	278.00	17.67	316.01	0
1671	scaffold_232	901	1941	1041	197.00	3.17	56.73	0
1672	scaffold_232	134217	134332	116	3.00	3.00	53.65	3.00
1673	scaffold_232	165460	165675	216	5.00	5.00	89.42	5.00
1674	scaffold_232	187201	187330	130	3.00	3.00	53.65	3.00
1675	scaffold_2350	3845	4660	816	202.00	7.55	135.01	0
1676	scaffold_236	47709	47732	24	3.00	3.00	53.65	3.00
1677	scaffold_238	111618	113733	2116	57.00	3.89	69.48	0
1678	scaffold_239	162481	164934	2454	270.00	18.68	334.07	0
1679	scaffold_239	165241	166920	1680	160.00	9.70	173.52	0
1680	scaffold_240	80093	82710	2618	232.00	3.29	58.92	0
1681	scaffold_240	132400	133500	1101	28.00	5.83	104.29	4.00
1682	scaffold_2401	1167	1729	563	29.00	11.21	200.55	1.00
1683	scaffold_2449	1720	1854	135	2369.00	140.03	2504.16	0
1684	scaffold_2449	6543	6922	380	170.00	11.69	209.00	0
1685	scaffold_245	175864	177717	1854	163.00	7.22	129.13	0
1686	scaffold_245	188083	189033	951	123.00	3.05	54.60	0
1687	scaffold_246	37439	40198	2760	358.00	25.02	447.45	0
1688	scaffold_246	120478	120595	118	78.00	31.44	562.30	0
1689	scaffold_246	159519	160422	904	86.00	4.20	75.08	0
1690	scaffold_2476	7305	7330	26	4.00	4.00	71.53	4.00
1691	scaffold_2488	21	1303	1283	70.00	3.00	53.73	0
1692	scaffold_252	122191	123070	880	57.00	6.79	121.38	0
1693	scaffold_2525	92	523	432	14.00	5.67	101.34	0
1694	scaffold_2542	3184	3262	79	65.00	4.40	78.60	0
1695	scaffold_2563	5427	5945	519	6.00	4.67	83.46	4.00
1696	scaffold_258	92475	92501	27	5.00	5.00	89.42	5.00
1697	scaffold_2598	37	507	471	136.00	15.58	278.54	15.00
1698	scaffold_260	85207	86082	876	77.00	3.41	60.99	0
1699	scaffold_2613	801	944	144	15.00	6.04	108.10	0
1700	scaffold_2615	3174	4213	1040	431.00	139.72	2498.60	0
1701	scaffold_2615	5077	6269	1193	477.00	186.37	3332.86	6.00
1702	scaffold_2642	4787	5879	1093	149.00	7.19	128.49	0
1703	scaffold_265	74001	74062	62	3.00	3.00	53.65	3.00
1704	scaffold_269	100	1845	1746	279.00	3.64	65.18	0
1705	scaffold_269	109326	109788	463	12.00	5.11	91.34	5.00
1706	scaffold_273	34484	34795	312	7.00	3.80	67.96	3.00
1707	scaffold_2740	5340	5776	437	61.00	14.43	258.06	0
1708	scaffold_2740	6259	7568	1310	130.00	9.99	178.64	0
1709	scaffold_277	67293	67316	24	10.00	10.00	178.83	10.00
1710	scaffold_2781	37	2001	1965	416.00	140.27	2508.43	0
1711	scaffold_2786	579	1435	857	139.00	7.39	132.19	4.00
1712	scaffold_2788	1507	3538	2032	209.00	3.99	71.28	0
1713	scaffold_28	107294	107613	320	3.00	3.00	53.65	3.00
1714	scaffold_28	184363	184386	24	3.00	3.00	53.65	3.00
1715	scaffold_28	271496	271690	195	3.00	3.00	53.65	3.00
1716	scaffold_28	449744	449767	24	5.00	5.00	89.42	5.00
1717	scaffold_28	552189	552212	24	4.00	4.00	71.53	4.00
1718	scaffold_28	560772	560795	24	3.00	3.00	53.65	3.00
1719	scaffold_28	603546	603569	24	3.00	3.00	53.65	3.00
1720	scaffold_28	639029	639052	24	3.00	3.00	53.65	3.00
1721	scaffold_28	1544232	1544255	24	4.00	4.00	71.53	4.00
1722	scaffold_28	2112141	2112169	29	4.00	4.00	71.53	4.00
1723	scaffold_28	2269865	2269889	25	3.00	3.00	53.65	3.00
1724	scaffold_28	2414755	2414951	197	3.00	3.00	53.65	3.00
1725	scaffold_28	3116864	3116971	108	6.00	3.04	54.33	3.00
1726	scaffold_28	3573777	3573891	115	3.00	3.00	53.65	3.00
1727	scaffold_28	3574288	3574311	24	5.00	5.00	89.42	5.00
1728	scaffold_281	31973	32868	896	113.00	8.22	146.93	0
1729	scaffold_285	54387	54410	24	4.00	4.00	71.53	4.00
1730	scaffold_286	15802	15886	85	27.00	5.82	104.02	0
1731	scaffold_286	36287	36310	24	3.00	3.00	53.65	3.00
1732	scaffold_286	43601	43865	265	11.00	11.00	196.72	11.00
1733	scaffold_286	100678	100991	314	80.00	10.13	181.07	0
1734	scaffold_286	105479	105792	314	80.00	10.13	181.07	0
1735	scaffold_2861	26	2466	2441	554.00	175.30	3134.95	0
1736	scaffold_2861	3112	3577	466	10.00	3.75	67.06	0
1737	scaffold_2861	5051	6822	1772	455.00	145.72	2605.90	0
1738	scaffold_29	812948	813134	187	31.00	3.27	58.49	1.00
1739	scaffold_29	1047597	1047620	24	4.00	4.00	71.53	4.00
1740	scaffold_29	1143508	1143589	82	20.00	4.23	75.71	0
1741	scaffold_29	1181226	1181249	24	20.00	20.00	357.67	20.00
1742	scaffold_29	1201233	1201258	26	3.00	3.00	53.65	3.00
1743	scaffold_29	1406638	1406885	248	3.00	3.00	53.65	3.00
1744	scaffold_29	1717294	1717603	310	6.00	6.00	107.30	6.00
1745	scaffold_29	1911584	1911730	147	3.00	3.00	53.65	3.00
1746	scaffold_29	2414609	2414666	58	6.00	4.26	76.18	4.00
1747	scaffold_29	2498586	2498609	24	3.00	3.00	53.65	3.00
1748	scaffold_29	2566281	2566380	100	3.00	3.00	53.65	3.00
1749	scaffold_29	2958126	2958149	24	3.00	3.00	53.65	3.00
1750	scaffold_29	3320660	3320683	24	5.00	5.00	89.42	5.00
1751	scaffold_29	3501172	3501521	350	20.00	3.85	68.81	3.00
1752	scaffold_2924	1527	1723	197	8.00	8.00	143.07	8.00
1753	scaffold_2951	103	857	755	103.00	25.60	457.81	0
1754	scaffold_297	49688	49979	292	6.00	4.50	80.47	3.00
1755	scaffold_297	89386	89927	542	100.00	25.55	456.92	0
1756	scaffold_299	1491	1754	264	138.00	7.49	133.97	0
1757	scaffold_301	62907	62997	91	9.00	3.00	53.65	0
1758	scaffold_304	30289	31778	1490	151.00	3.79	67.81	0
1759	scaffold_3063	83	107	25	137.00	45.67	816.67	0
1760	scaffold_3109	6605	6628	24	4.00	4.00	71.53	4.00
1761	scaffold_3132	461	1820	1360	1138.00	78.85	1410.11	0
1762	scaffold_3212	612	703	92	6.00	4.17	74.51	3.00
1763	scaffold_324	77458	79518	2061	238.00	3.33	59.61	0
1764	scaffold_324	79868	81227	1360	245.00	3.43	61.35	0
1765	scaffold_3257	211	1881	1671	42.00	4.34	77.53	0
1766	scaffold_326	33649	33761	113	5.00	3.33	59.61	2.00
1767	scaffold_3367	6110	6602	493	224.00	3.15	56.35	0
1768	scaffold_3402	653	765	113	100.00	33.83	605.05	0
1769	scaffold_3415	6262	6286	25	69.00	23.00	411.32	0
1770	scaffold_342	6246	7454	1209	199.00	12.93	231.26	0
1771	scaffold_3433	6380	6571	192	10.00	9.25	165.42	9.00
1772	scaffold_346	8588	12073	3486	335.00	11.83	211.54	0
1773	scaffold_3486	381	680	300	7.00	3.50	62.59	0
1774	scaffold_349	11834	12896	1063	227.00	3.36	60.06	0
1775	scaffold_3501	2769	4904	2136	222.00	4.65	83.19	0
1776	scaffold_352	23763	24597	835	26.00	3.89	69.60	0
1777	scaffold_352	25043	26314	1272	44.00	3.19	57.01	0
1778	scaffold_3572	3448	3552	105	5.00	3.00	53.65	1.00
1779	scaffold_3584	3079	5823	2745	51.00	17.95	321.01	1.00
1780	scaffold_3594	4715	5796	1082	16.00	9.20	164.53	3.00
1781	scaffold_3656	1374	1400	27	23.00	23.00	411.32	23.00
1782	scaffold_3659	27	2279	2253	59.00	8.40	150.16	2.00
1783	scaffold_3665	32	3053	3022	376.00	6.04	108.08	0
1784	scaffold_3670	1107	1526	420	86.00	3.07	54.84	0
1785	scaffold_3710	1452	1717	266	50.00	4.07	72.77	0
1786	scaffold_3715	2530	5044	2515	309.00	6.51	116.47	0
1787	scaffold_3723	763	1771	1009	137.00	3.85	68.77	0
1788	scaffold_375	20239	20263	25	9.00	9.00	160.95	9.00
1789	scaffold_375	31687	32000	314	80.00	10.13	181.07	0
1790	scaffold_375	49819	50132	314	80.00	10.13	181.07	0
1791	scaffold_376	26840	27325	486	122.00	30.92	552.89	0
1792	scaffold_376	35245	37837	2593	91.00	36.32	649.46	3.00
1793	scaffold_3766	2755	2778	24	6.00	6.00	107.30	6.00
1794	scaffold_378	1941	3458	1518	91.00	7.71	137.86	1.00
1795	scaffold_3780	4355	4743	389	6.00	6.00	107.30	6.00
1796	scaffold_3827	1118	1141	24	3.00	3.00	53.65	3.00
1797	scaffold_3859	3961	3984	24	3.00	3.00	53.65	3.00
1798	scaffold_389	29936	32730	2795	186.00	3.15	56.33	0
1799	scaffold_3938	734	4418	3685	525.00	12.15	217.29	0
1800	scaffold_3975	2791	3156	366	24.00	3.13	55.96	0
1801	scaffold_3975	3872	4835	964	52.00	10.70	191.28	0
1802	scaffold_3998	255	3303	3049	461.00	8.20	146.67	0
1803	scaffold_40	132610	132633	24	3.00	3.00	53.65	3.00
1804	scaffold_40	226514	226537	24	3.00	3.00	53.65	3.00
1805	scaffold_40	655254	655334	81	5.00	5.00	89.42	5.00
1806	scaffold_40	721685	721713	29	11.00	11.00	196.72	11.00
1807	scaffold_40	1381191	1381290	100	7.00	5.33	95.38	5.00
1808	scaffold_40	1451922	1451945	24	4.00	4.00	71.53	4.00
1809	scaffold_40	1616710	1616794	85	6.00	4.05	72.39	4.00
1810	scaffold_40	1977959	1978145	187	5.00	3.52	63.02	3.00
1811	scaffold_40	2486582	2486810	229	4.00	4.00	71.53	4.00
1812	scaffold_40	2602609	2602632	24	3.00	3.00	53.65	3.00
1813	scaffold_401	49728	51736	2009	300.00	7.13	127.49	0
1814	scaffold_4010	2081	3355	1275	112.00	25.68	459.18	12.00
1815	scaffold_404	13040	14091	1052	195.00	3.32	59.33	0
1816	scaffold_4072	190	1963	1774	204.00	3.08	55.04	0
1817	scaffold_4072	2300	3403	1104	181.00	3.48	62.18	0
1818	scaffold_4087	727	2536	1810	49.00	4.05	72.49	0
1819	scaffold_41	579756	579838	83	5.00	5.00	89.42	5.00
1820	scaffold_41	666394	666684	291	160.00	3.04	54.33	2.00
1821	scaffold_41	737139	737186	48	6.00	5.01	89.59	5.00
1822	scaffold_41	1570986	1571009	24	3.00	3.00	53.65	3.00
1823	scaffold_41	1730557	1730914	358	5.00	4.07	72.73	4.00
1824	scaffold_41	1799783	1799806	24	4.00	4.00	71.53	4.00
1825	scaffold_41	2607423	2607493	71	6.00	4.67	83.46	4.00
1826	scaffold_41	2625194	2625217	24	3.00	3.00	53.65	3.00
1827	scaffold_4114	1507	2999	1493	148.00	4.08	72.98	0
1828	scaffold_4120	1164	2151	988	159.00	4.01	71.68	0
1829	scaffold_413	36118	36501	384	106.00	25.58	457.52	0
1830	scaffold_4134	1251	2292	1042	126.00	3.74	66.94	0
1831	scaffold_4144	569	748	180	4.00	3.20	57.23	3.00
1832	scaffold_4183	1899	1922	24	4.00	4.00	71.53	4.00
1833	scaffold_4193	167	1694	1528	105.00	3.52	62.96	0
1834	scaffold_4193	91301	92736	1436	76.00	27.75	496.25	11.00
1835	scaffold_420	6281	6377	97	5.00	5.00	89.42	5.00
1836	scaffold_422	507	992	486	122.00	30.92	552.89	0
1837	scaffold_422	7318	9901	2584	81.00	29.82	533.22	0
1838	scaffold_427	37676	39769	2094	194.00	3.46	61.91	0
1839	scaffold_4287	10	1339	1330	96.00	6.33	113.22	0
1840	scaffold_4296	23	3212	3190	438.00	6.13	109.64	0
1841	scaffold_431	37967	38008	42	28.00	9.33	166.91	0
1842	scaffold_431	38443	38843	401	9.00	6.08	108.79	4.00
1843	scaffold_4323	10	1691	1682	338.00	53.01	948.03	14.00
1844	scaffold_4323	3134	4082	949	76.00	4.28	76.47	0
1845	scaffold_4329	1285	1308	24	3.00	3.00	53.65	3.00
1846	scaffold_4378	951	1070	120	6.00	3.67	65.57	2.00
1847	scaffold_44	33455	33478	24	3.00	3.00	53.65	3.00
1848	scaffold_44	317241	318057	817	10.00	5.18	92.71	5.00
1849	scaffold_44	476658	476802	145	3.00	3.00	53.65	3.00
1850	scaffold_44	682995	683022	28	27.00	5.00	89.42	0
1851	scaffold_44	713815	713838	24	3.00	3.00	53.65	3.00
1852	scaffold_44	1302519	1303198	680	7.00	3.52	63.01	2.00
1853	scaffold_44	1843349	1844501	1153	64.00	3.10	55.42	0
1854	scaffold_44	2064836	2064926	91	9.00	3.00	53.65	0
1855	scaffold_44	2228368	2228473	106	4.00	3.50	62.59	3.00
1856	scaffold_44	2229900	2230354	455	13.00	10.00	178.83	8.00
1857	scaffold_44	2311931	2312250	320	10.00	9.50	169.89	9.00
1858	scaffold_44	2312565	2312784	220	5.00	4.33	77.49	4.00
1859	scaffold_44	2314230	2314624	395	8.00	7.33	131.14	7.00
1860	scaffold_44	2332614	2337159	4546	155.00	15.03	268.71	0
1861	scaffold_44	2337592	2338724	1133	71.00	3.69	65.90	0
1862	scaffold_446	38619	38879	261	41.00	17.60	314.83	0
1863	scaffold_447	7729	9444	1716	162.00	3.45	61.64	0
1864	scaffold_451	34783	34867	85	27.00	5.82	104.02	0
1865	scaffold_4554	2222	2311	90	6.00	3.06	54.80	3.00
1866	scaffold_4556	2207	3022	816	140.00	3.06	54.80	0
1867	scaffold_456	18712	19291	580	103.00	4.74	84.80	0
1868	scaffold_456	21204	21343	140	2276.00	134.01	2396.52	0
1869	scaffold_456	24315	25681	1367	248.00	33.93	606.86	1.00
1870	scaffold_456	26072	26149	78	164.00	8.36	149.45	0
1871	scaffold_456	26473	26507	35	104.00	4.40	78.63	0
1872	scaffold_4574	1820	1844	25	8.00	4.00	71.53	0
1873	scaffold_458	10154	10202	49	8.00	4.02	71.97	4.00
1874	scaffold_460	45503	47112	1610	318.00	172.03	3076.46	110.00
1875	scaffold_4666	313	2060	1748	240.00	7.20	128.78	0
1876	scaffold_4708	582	1465	884	143.00	8.60	153.81	1.00
1877	scaffold_4716	1282	2592	1311	238.00	3.03	54.19	0
1878	scaffold_4747	55	1579	1525	246.00	4.55	81.42	0
1879	scaffold_4751	2267	2777	511	7.00	7.00	125.18	7.00
1880	scaffold_478	1155	3259	2105	176.00	14.17	253.36	2.00
1881	scaffold_4792	2537	2988	452	11.00	3.08	55.16	3.00
1882	scaffold_4839	1	1337	1337	146.00	49.28	881.35	0
1883	scaffold_4839	149330	150569	1240	218.00	63.62	1137.68	0
1884	scaffold_484	1128	2350	1223	40.00	4.74	84.73	0
1885	scaffold_4870	19	790	772	14.00	11.54	206.40	11.00
1886	scaffold_4870	1682	1812	131	4.00	4.00	71.53	4.00
1887	scaffold_4870	2120	2398	279	11.00	6.50	116.24	2.00
1888	scaffold_4880	7	957	951	25.00	23.50	420.26	22.00
1889	scaffold_4981	2516	2965	450	7.00	4.03	72.15	4.00
1890	scaffold_5032	36	2867	2832	395.00	8.17	146.12	1.00
1891	scaffold_5078	995	2393	1399	232.00	3.45	61.74	0
1892	scaffold_5140	504	1545	1042	151.00	6.82	121.96	0
1893	scaffold_5166	164	973	810	133.00	6.11	109.32	0
1894	scaffold_5166	1954	3423	1470	150.00	6.80	121.54	0
1895	scaffold_5203	730	1311	582	48.00	9.11	162.97	0
1896	scaffold_523	7253	8906	1654	280.00	5.41	96.79	0
1897	scaffold_5296	1179	1202	24	4.00	4.00	71.53	4.00
1898	scaffold_5340	1411	1643	233	17.00	7.50	134.12	2.00
1899	scaffold_537	27300	27475	176	170.00	3.81	68.12	0
1900	scaffold_5371	810	2893	2084	240.00	3.60	64.41	0
1901	scaffold_5400	8	1977	1970	372.00	6.68	119.51	0
1902	scaffold_5520	13	459	447	74.00	15.82	282.85	0
1903	scaffold_5580	729	862	134	59.00	11.51	205.86	11.00
1904	scaffold_563	36390	38058	1669	33.00	14.50	259.31	0
1905	scaffold_5683	650	2069	1420	269.00	3.63	64.87	0
1906	scaffold_57	16	717	702	152.00	38.17	682.65	3.00
1907	scaffold_57	136859	136899	41	3.00	3.00	53.65	3.00
1908	scaffold_57	324265	324304	40	3.00	3.00	53.65	3.00
1909	scaffold_57	324837	324860	24	12.00	12.00	214.60	12.00
1910	scaffold_57	706224	706284	61	4.00	4.00	71.53	4.00
1911	scaffold_57	710349	710408	60	6.00	3.17	56.63	1.00
1912	scaffold_57	1078777	1078857	81	59.00	3.34	59.74	1.00
1913	scaffold_57	1417157	1417475	319	5.00	4.03	71.99	4.00
1914	scaffold_57	1433684	1433730	47	4.00	4.00	71.53	4.00
1915	scaffold_57	2003177	2003718	542	209.00	34.99	625.67	14.00
1916	scaffold_57	2004033	2005785	1753	166.00	42.13	753.47	24.00
1917	scaffold_573	30292	31028	737	39.00	15.71	280.90	8.00
1918	scaffold_576	521	1171	651	938.00	68.89	1231.97	0
1919	scaffold_576	22344	22585	242	105.00	4.41	78.92	0
1920	scaffold_5765	228	1799	1572	209.00	4.42	79.04	0
1921	scaffold_5782	1000	2723	1724	703.00	55.07	984.88	0
1922	scaffold_5811	1727	1802	76	3.00	3.00	53.65	3.00
1923	scaffold_5813	58	1039	982	121.00	3.14	56.10	0
1924	scaffold_5855	85	905	821	24.00	3.35	59.85	0
1925	scaffold_5938	1838	1879	42	3.00	3.00	53.65	3.00
1926	scaffold_5952	151514	152094	581	238.00	86.28	1543.03	0
1927	scaffold_596	31555	32316	762	235.00	4.80	85.88	0
1928	scaffold_598	10398	10421	24	3.00	3.00	53.65	3.00
1929	scaffold_5982	85	1806	1722	163.00	7.62	136.33	0
1930	scaffold_5986	68	1672	1605	41.00	8.14	145.50	3.00
1931	scaffold_6008	1000	1105	106	6.00	4.12	73.64	4.00
1932	scaffold_6025	10	2617	2608	1488.00	927.92	1.66e+04	586.00
1933	scaffold_6056	1214	1237	24	3.00	3.00	53.65	3.00
1934	scaffold_6063	203	2495	2293	47.00	3.14	56.19	0
1935	scaffold_6069	11	1084	1074	914.00	87.83	1570.64	0
1936	scaffold_6097	486	631	146	9.00	6.83	122.20	5.00
1937	scaffold_616	15129	15364	236	138.00	46.00	822.63	0
1938	scaffold_6203	1208	2567	1360	42.00	3.60	64.39	0
1939	scaffold_6252	118	207	90	164.00	11.00	196.63	0
1940	scaffold_6252	540	975	436	347.00	16.00	286.05	0
1941	scaffold_626	5127	5150	24	11.00	5.50	98.36	0
1942	scaffold_626	17740	17764	25	7.00	7.00	125.18	7.00
1943	scaffold_628	5153	5418	266	93.00	4.26	76.16	0
1944	scaffold_634	20993	21022	30	6.00	3.00	53.65	0
1945	scaffold_634	21717	21762	46	6.00	3.00	53.65	0
1946	scaffold_634	22174	22198	25	6.00	3.00	53.65	0
1947	scaffold_6344	310	2476	2167	54.00	5.36	95.89	0
1948	scaffold_64	134	1153	1020	46.00	5.30	94.85	0
1949	scaffold_64	4788	4811	24	3.00	3.00	53.65	3.00
1950	scaffold_64	297844	297985	142	5.00	5.00	89.42	5.00
1951	scaffold_64	359166	359230	65	3.00	3.00	53.65	3.00
1952	scaffold_64	497099	498261	1163	30.00	4.04	72.19	0
1953	scaffold_64	1069919	1073406	3488	395.00	7.03	125.80	0
1954	scaffold_641	1238	5736	4499	800.00	77.07	1378.23	0
1955	scaffold_645	20362	25475	5114	816.00	66.44	1188.15	1.00
1956	scaffold_645	25865	26295	431	31.00	3.32	59.37	0
1957	scaffold_6546	510	1707	1198	104.00	3.51	62.74	0
1958	scaffold_6589	1168	1347	180	4.00	4.00	71.53	4.00
1959	scaffold_66	381826	381849	24	3.00	3.00	53.65	3.00
1960	scaffold_66	812155	812204	50	3.00	3.00	53.65	3.00
1961	scaffold_66	909798	909838	41	3.00	3.00	53.65	3.00
1962	scaffold_66	960379	960403	25	6.00	6.00	107.30	6.00
1963	scaffold_66	1717006	1717063	58	4.00	3.50	62.59	3.00
1964	scaffold_66	1736097	1736129	33	3.00	3.00	53.65	3.00
1965	scaffold_66	1743696	1743935	240	129.00	3.74	66.96	3.00
1966	scaffold_66	1873172	1873341	170	59.00	3.64	65.04	3.00
1967	scaffold_6606	127	150	24	5.00	5.00	89.42	5.00
1968	scaffold_6610	1	240	240	2557.00	152.61	2729.11	0
1969	scaffold_6627	268	1473	1206	102.00	7.88	140.94	0
1970	scaffold_6643	1840	2336	497	102.00	4.49	80.33	0
1971	scaffold_666	7771	7794	24	11.00	5.50	98.36	0
1972	scaffold_6666	208	1432	1225	128.00	6.90	123.35	0
1973	scaffold_6681	952	1048	97	6.00	3.06	54.81	3.00
1974	scaffold_672	24736	24956	221	4.00	4.00	71.53	4.00
1975	scaffold_672	25375	25743	369	29.00	27.50	491.79	26.00
1976	scaffold_6810	8	2189	2182	98.00	4.05	72.35	0
1977	scaffold_6830	89	112	24	3.00	3.00	53.65	3.00
1978	scaffold_6870	1542	2117	576	27.00	6.50	116.24	0
1979	scaffold_6918	1562	2128	567	95.00	24.15	431.88	0
1980	scaffold_6919	8	549	542	252.00	79.62	1423.81	0
1981	scaffold_692	40	280	241	13.00	4.10	73.32	0
1982	scaffold_6922	2	1420	1419	704.00	42.68	763.35	2.00
1983	scaffold_693	31	554	524	220.00	39.32	703.22	0
1984	scaffold_693	3834	4137	304	2829.00	173.95	3110.88	0
1985	scaffold_693	12084	13440	1357	3941.00	288.73	5163.47	0
1986	scaffold_693	20984	21419	436	347.00	16.00	286.05	0
1987	scaffold_6955	1451	2017	567	95.00	24.15	431.88	0
1988	scaffold_70	20049	20072	24	4.00	4.00	71.53	4.00
[truncated: 133 more rows]
