# Supplementary material for: Genome-wide profiling of Populus small RNAs
Source: BMC Genomics. 2009 Dec 20;10:620. doi: 10.1186/1471-2164-10-620 (PMC2811130; doi:10.1186/1471-2164-10-620)
Supplement: Additional file 6 — Predicted phased loci. Phased loci with a p values <0.001 using the UEA sRNA toolkit. [file 1471-2164-10-620-S6.CSV]

Using cutoff p-value of 0.0001
Chromosome	Start postition	End position	# sequences	# phased sequences	p-value
LG_I	1909089	1909340	6	4	4.549688e-05
LG_I	31866931	31867182	5	4	1.563104e-05
LG_II	14322242	14322493	30	8	1.403009e-05
LG_III	13629357	13629608	7	6	2.860722e-08
LG_III	13638142	13638393	7	6	2.860722e-08
LG_III	13654756	13655007	7	5	2.371926e-06
LG_IV	8866397	8866648	3	3	8.198444e-05
LG_VI	14747098	14747349	13	6	5.900042e-06
LG_VI	551356	551607	25	9	1.693416e-07
LG_VIII	4578570	4578821	3	3	8.198444e-05
LG_X	19646876	19647127	62	14	8.741620e-09
LG_XI	6975389	6975640	6	4	4.549688e-05
LG_XII	9812366	9812617	20	7	7.506955e-06
LG_XIX	138605	138856	12	7	9.573096e-08
LG_XV	5567507	5567758	13	6	5.900042e-06
scaffold_1006	3148	3399	6	4	4.549688e-05
scaffold_132	307492	307743	3	3	8.198444e-05
scaffold_155	596897	597148	12	5	7.707355e-05
scaffold_180	454350	454601	7	5	2.371926e-06
scaffold_207	2585	2836	3	3	8.198444e-05
scaffold_243	205270	205521	9	5	1.340944e-05
scaffold_433	19162	19413	3	3	8.198444e-05
scaffold_583	1630	1881	3	3	8.198444e-05
scaffold_70	624107	624358	13	6	5.900042e-06
scaffold_70	624403	624654	10	5	2.603156e-05
scaffold_70	867516	867767	4	4	3.222096e-06
scaffold_799	10398	10649	3	3	8.198444e-05
scaffold_9761	64	315	16	6	2.524180e-05
