# Supplementary material for: Genome-wide profiling of Populus small RNAs
Source: BMC Genomics. 2009 Dec 20;10:620. doi: 10.1186/1471-2164-10-620 (PMC2811130; doi:10.1186/1471-2164-10-620)
Supplement: Additional file 12 — Matches to mature miRNA sequences in miRBase. Counts of sequences matches mature miRNAs for all plant species within miRBase (release 13.0). [file 1471-2164-10-620-S12.CSV]

miRProf results for MyJob
Normalised count: count of matching sequence reads normalised to total number of reads after last filtering step (see table below). Given in parts per million
miRBase database: Viridiplantae, mature miRNAs (miRBase v13), number of allowed mismatches: 2
Grouping options used: match signature, ignore mismatches, combine organisms, combine family members, combine variants
Mismatch filtering: keep best matches only
Read counts
	total	non-redundant
input	363619
filter valid sequence	363619	80538
Organism: all combined
matching miRNAs	raw count	weighted count	normalised weighted count
miR1310	6	6.00	16.50
miR1444	4156	4156.00	1.14e+04
miR1446	4	4.00	11.00
miR1447	667	667.00	1834.34
miR1448	248	248.00	682.03
miR1450	2077	2077.00	5712.02
miR1511	58	58.00	159.51
miR1515	1	1.00	2.75
miR156	740	740.00	2035.10
miR156; miR157	18	18.00	49.50
miR159	42321	4.23e+04	1.16e+05
miR160	581	581.00	1597.83
miR162	91	91.00	250.26
miR164	291	291.00	800.29
miR166	2698	2698.00	7419.85
miR167	9402	9402.00	2.59e+04
miR168	2724	2724.00	7491.36
miR169	408	408.00	1122.05
miR171	232	232.00	638.03
miR172	984	984.00	2706.13
miR1862	1	1.00	2.75
miR319	42	42.00	115.51
miR390	13	13.00	35.75
miR393	125	125.00	343.77
miR394	132	132.00	363.02
miR395	35	35.00	96.25
miR396	1225	1225.00	3368.91
miR397	297	297.00	816.79
miR398	11608	1.16e+04	3.19e+04
miR399	22	22.00	60.50
miR403	10	10.00	27.50
miR408	6227	6227.00	1.71e+04
miR472	574	574.00	1578.58
miR473	381	381.00	1047.80
miR475	1646	1646.00	4526.72
miR476	118	118.00	324.52
miR477	3	3.00	8.25
miR478	5	5.00	13.75
miR479	5	5.00	13.75
miR482	72	72.00	198.01
miR530	17	17.00	46.75
miR827	1	1.00	2.75
miR828	63	63.00	173.26
miR858	171	171.00	470.27
miR894	75	75.00	206.26
