# Supplementary material for: Genome-wide profiling of Populus small RNAs
Source: BMC Genomics. 2009 Dec 20;10:620. doi: 10.1186/1471-2164-10-620 (PMC2811130; doi:10.1186/1471-2164-10-620)
Supplement: Additional file 13 — Predicted miRNA loci. All loci predicted as miRNA using the miRCat tool from the UEA sRNA toolkit. [file 1471-2164-10-620-S13.CSV]

Sequence	Chromosome	Start	End	Orientation	Abundance	length	Genomic.Hits	Hairpin.Length	Hairpin.G.C.content	Minimum.Free.Energy	Adjusted.MFE	Randfold.p.value	miRNA*	mirBase_mature_2MM	mirBase_HairPin_Perfect	ID	Targets
CAGCCAAGGATGACTTGCCGA	LG_I	83281	83301	-	98	21	3	246	37.8	-86.56	-35.19	0.01	NO	ptc-169	ptc-169	47925(98)	estExt_fgenesh4_pg.C_LG_XVIII0020
ATCATCACGGCGTGGAGGT	LG_I	1802474	1802492	+	2	19	1	80	42.5	-24	-30	0.01	NO	No match	No match	7326(2)	fgenesh4_pg.C_scaffold_19474000001,fgenesh4_pg.C_scaffold_3179000001,grail3.0009037801,eugene3.00161208,eugene3.69750001,estExt_fgenesh4_pg.C_LG_X0618
TTGTAAGGGAAGCCCACATGG	LG_I	1810419	1810439	+	971	21	1	119	37.82	-56.8	-47.73	0.01	TCCAAGTGGACTTCCCTTACA CCAAGTGGACTTCCCTTACAA CAAGTGGACTTCCCTTACAAT AAGTGGACTTCCCTTACAATC AGTGGACTTCCCTTACAATCT	No match	No match	18241(971)	fgenesh4_pg.C_scaffold_9737000001,eugene3.00010193,fgenesh4_pg.C_LG_I000198,eugene3.00010198,eugene3.00010197,eugene3.00010196,eugene3.00010200,eugene3.00010204,eugene3.00010201,gw1.168.20.1,eugene3.14570001,eugene3.00110777,eugene3.00031746,eugene3.14570002,eugene3.02980008
TAGGCTTGGGTCCGGTGGTGGGAC	LG_I	2559441	2559464	-	4	24	2	87	54.02	-62	-71.26	0.01	NO	No match	No match	10699(4)	No targets
TGGTGCCACGCTGTGTGCGTC	LG_I	4481298	4481318	+	35	21	1	97	49.48	-46	-47.42	0.01	NO	No match	No match	46787(35)	fgenesh4_pg.C_LG_VIII001549,eugene3.00100423,fgenesh4_pg.C_LG_X000443,estExt_fgenesh4_pg.C_LG_VI0631
TTGGTGAATCTGGTAGATTGTCAA	LG_I	5845445	5845468	+	2	24	1	201	44.78	-63.19	-31.44	0.02	NO	No match	No match	38542(2)	eugene3.00121042
TTGCTTGGGATCGTGTGT	LG_I	5919047	5919064	-	2	18	1	143	39.86	-38	-26.57	0.05	NO	No match	No match	63188(2)	estExt_Genewise1_v1.C_LG_II3301,fgenesh4_pg.C_LG_II002451,estExt_fgenesh4_pg.C_LG_XI1137,gw1.97.79.1,estExt_fgenesh4_pg.C_LG_XIX0101,eugene3.28590002
TCGGACCAGGCTTCATTCCCC	LG_I	6097059	6097079	-	911	21	13	187	34.76	-63.8	-34.12	0.01	GGAATGTTGTCTGGCTCGAGG	ptc-166	ptc-166	78908(911)	fgenesh4_pm.C_LG_I000560,estExt_Genewise1_v1.C_660759,estExt_fgenesh4_pg.C_LG_III0436,gw1.6326.1.1,fgenesh4_pg.C_LG_XVIII000250,gw1.IX.4748.1,estExt_fgenesh4_pm.C_LG_VI0713,estExt_fgenesh4_pg.C_LG_I2905,estExt_fgenesh4_pg.C_2360002,grail3.3183000201
TTGGACTGAAGGGAGCTCCC	LG_I	7044536	7044555	+	6	20	4	173	43.35	-75.5	-43.64	0.01	NO	ptc-159	ptc-319	34309(6)	gw1.I.6885.1,eugene3.00121020,eugene3.00110429,eugene3.00190830,eugene3.00410019,eugene3.00110631,grail3.0032015302,eugene3.00041207
TGACAAAGGGCTTGAGATCTGCAC	LG_I	13848431	13848454	-	2	24	16	181	51.38	-65.29	-36.07	0.03	NO	No match	No match	13976(2)	No targets
AATGCATTGACTAGTGATGAG	LG_I	17431088	17431108	+	2	21	1	133	36.09	-52.4	-39.4	0.01	NO	No match	No match	23337(2)	grail3.0040004901,gw1.I.5249.1
AGAATTACCGGATTGATTTTGGCA	LG_I	18696896	18696919	-	2	24	2	82	36.59	-25.3	-30.85	0.01	NO	No match	No match	40812(2)	No targets
CTGTACACTGTATGCATGTTA	LG_I	19236113	19236133	+	2	21	14	77	37.66	-52.3	-67.92	0.01	NO	No match	No match	15613(2)	No targets
TGTGTTCTCAGGTCGCCCCTG	LG_I	19895237	19895257	-	11325	21	2	98	57.14	-43.3	-44.18	0.01	NO	ptc-398	ptc-398	61424(11325)	No targets
AGTATAGACGGCAGCTGATTGA	LG_I	20385506	20385527	+	2	22	1	138	43.48	-45.7	-33.12	0.01	NO	No match	No match	75005(2)	No targets
AAGCTCAGGAGGGATAGCGCC	LG_I	20745322	20745342	+	5	21	4	167	43.11	-71.11	-42.58	0.01	NO	ptc-390	ptc-390	2431(5)	gw1.IX.818.1,gw1.11781.4.1,gw1.XV.133.1,eugene3.02730014
TAGCCAAGGACGACTTGC	LG_I	20793882	20793899	+	2	18	7	211	49.29	-91.4	-43.32	0.01	NO	ptc-169	ptc-169	1574(2)	eugene3.00100563,grail3.0047010401,estExt_Genewise1_v1.C_LG_XVIII0864
ACGGTTGTTTCTGGATTGGT	LG_I	21244980	21244999	-	3	20	1	113	42.48	-36.6	-32.39	0.01	NO	No match	No match	53005(3)	estExt_fgenesh4_pg.C_LG_X0704,eugene3.00031097,eugene3.00010699
TACATGACCATGTAGGGTGAT	LG_I	21735212	21735232	+	2	21	1	258	34.5	-139.5	-54.07	0.01	NO	No match	No match	67832(2)	estExt_fgenesh4_pg.C_LG_IX1183,gw1.V.859.1,estExt_Genewise1_v1.C_LG_II2256
TGATGATTAATTGACTGCAAA	LG_I	22370578	22370598	+	4	21	1	130	36.92	-71.2	-54.77	0.01	NO	No match	No match	36946(4)	estExt_fgenesh4_pm.C_LG_V0215,fgenesh4_pg.C_scaffold_19799000001
GGGCCAACCGCTGCTGGGA	LG_I	22795515	22795533	+	2	19	1	150	62.67	-84.8	-56.53	0.01	NO	No match	No match	77337(2)	fgenesh4_pg.C_LG_XIV001344,eugene3.23140001,fgenesh4_pg.C_scaffold_2698000001,eugene3.00110190,fgenesh4_pg.C_LG_XIV000050,fgenesh4_pg.C_scaffold_202000009
TAGCTAACTAATGATGTTGTAGAT	LG_I	23186188	23186211	+	2	24	1	163	39.26	-82.95	-50.89	0.01	NO	No match	No match	61521(2)	No targets
TGATTGAGCCGTGCCAATATC	LG_I	24172982	24173002	+	223	21	7	75	44	-36.1	-48.13	0.01	NO	ptc-171	ptc-171	66580(223)	gw1.127.243.1,gw1.III.2060.1,eugene3.44860001,estExt_Genewise1_v1.C_LG_II3184,gw1.57.294.1,gw1.II.1043.1,eugene3.09070003
GGCAGTCTCCTTGGCTAACT	LG_I	24674628	24674647	+	5	20	1	190	46.84	-97.09	-51.1	0.01	TAGCCAAGGATGACTTGCCT	No match	ptc-169	66681(5)	estExt_fgenesh4_pg.C_1650014,estExt_Genewise1_v1.C_1550123,eugene3.00021325,eugene3.00130881,eugene3.00190721
CTGTACACTGTATGCATGTTA	LG_I	24725995	24726015	-	2	21	14	77	36.36	-47	-61.04	0.01	NO	No match	No match	15613(2)	No targets
CAACCGGGCTTGGGCCCAAAGGCC	LG_I	30228661	30228684	+	2	24	1	86	54.65	-36.4	-42.33	0.02	NO	No match	No match	13155(2)	No targets
TGCCTGGCTCCCTGTATGCCA	LG_I	32813190	32813210	+	259	21	4	121	49.59	-62.4	-51.57	0.01	NO	ptc-160	ptc-160	38254(259)	estExt_fgenesh4_pm.C_LG_X0888,fgenesh4_pg.C_LG_VIII000301,fgenesh4_pg.C_LG_IX001411,eugene3.00660262,fgenesh4_pg.C_LG_II000830,estExt_fgenesh4_pg.C_LG_V0901,gw1.28.632.1,gw1.28.631.1,estExt_fgenesh4_pm.C_LG_XVI0323,eugene3.05910002,fgenesh4_pg.C_scaffold_16673000001
TAAATTCTTTTGAGATGGCGTTGA	LG_I	35517576	35517599	+	5	24	1	108	33.33	-31.75	-29.4	0.01	NO	No match	No match	11167(5)	No targets
TTGGCATTCTGTCCACCTCC	LG_II	826092	826111	-	128	20	2	147	44.22	-80.3	-54.63	0.01	NO	ptc-394	ptc-394	20943(128)	fgenesh4_pm.C_LG_III000589,estExt_Genewise1_v1.C_LG_I7715,grail3.0100008501,grail3.0074007901,gw1.XVIII.2866.1,estExt_fgenesh4_pg.C_LG_V0577
TGATTGAGCCGTGCCAATATC	LG_II	902914	902934	+	223	21	7	173	41.04	-68.32	-39.49	0.01	NO	ptc-171	ptc-171	66580(223)	gw1.127.243.1,gw1.III.2060.1,eugene3.44860001,estExt_Genewise1_v1.C_LG_II3184,gw1.57.294.1,gw1.II.1043.1,eugene3.09070003
AGACATACCAAAGCTTTGATGAGA	LG_II	1150598	1150621	-	3	24	1	407	33.66	-144.9	-35.6	0.01	NO	No match	No match	70220(3)	No targets
TTAGTTTGGCAGCCTCTTCTC	LG_II	1274599	1274619	-	55	21	2	317	42.27	-181	-57.1	0.01	NO	No match	No match	33370(55)	eugene3.00010640,eugene3.02630014,eugene3.105640001,fgenesh4_pg.C_scaffold_263000013,grail3.0008024501,estExt_fgenesh4_pg.C_LG_VIII0932,grail3.0005053601,eugene3.01480036,grail3.0018051701,estExt_fgenesh4_pg.C_2630011,eugene3.00030612,eugene3.00101620,gw1.X.4485.1
TCGGACCAGGCTTCATTCCCC	LG_II	2737702	2737722	+	911	21	13	178	41.01	-60.4	-33.93	0.01	NO	ptc-166	ptc-166	78908(911)	fgenesh4_pm.C_LG_I000560,estExt_Genewise1_v1.C_660759,estExt_fgenesh4_pg.C_LG_III0436,gw1.6326.1.1,fgenesh4_pg.C_LG_XVIII000250,gw1.IX.4748.1,estExt_fgenesh4_pm.C_LG_VI0713,estExt_fgenesh4_pg.C_LG_I2905,estExt_fgenesh4_pg.C_2360002,grail3.3183000201
TGAAGCTGCCAGCATGATCTAA	LG_II	3054975	3054996	-	520	22	2	108	47.22	-49.4	-45.74	0.01	NO	ptc-167	ptc-167	48654(520)	eugene3.02230021,gw1.44.432.1,gw1.IV.3880.1,fgenesh4_pg.C_scaffold_1006000001,fgenesh4_pg.C_LG_I002802,estExt_Genewise1_v1.C_LG_XI2869,estExt_Genewise1_v1.C_LG_XIV2145,fgenesh4_pg.C_LG_XVIII000024
TGAAGCTGCCAGCATGATCTA	LG_II	3057574	3057594	-	82	21	4	114	46.49	-49.9	-43.77	0.01	NO	ptc-167	ptc-167	1947(82)	eugene3.02230021,gw1.44.432.1,gw1.IV.3880.1,gw1.V.806.1,fgenesh4_pg.C_scaffold_1006000001,estExt_Genewise1_v1.C_LG_II0777,fgenesh4_pg.C_LG_I002802,estExt_Genewise1_v1.C_LG_XI2869,gw1.VIII.1015.1,estExt_Genewise1_v1.C_LG_XIV2145,fgenesh4_pg.C_LG_VIII001600,fgenesh4_pg.C_LG_XVIII000024
AATTATGATCTTCTTTGGTGTTCT	LG_II	4102440	4102463	-	3	24	1	385	28.31	-133.23	-34.61	0.01	NO	No match	No match	71204(3)	eugene3.41180001
ACTAACAATGATCGGAGTGGGCTA	LG_II	12962784	12962807	-	3	24	1	241	42.32	-110.2	-45.73	0.01	NO	No match	No match	11710(3)	No targets
TAAGCGGATTTTGTTGGAGAAAAT	LG_II	12977375	12977398	+	7	24	2	115	34.78	-30.46	-26.49	0.02	NO	No match	No match	45242(7)	No targets
ACTCCCCCTCAAGGGCTTCCTGTT	LG_II	12980901	12980924	+	10	24	1	218	48.17	-80.4	-36.88	0.01	NO	No match	No match	60402(10)	No targets
TGTACATCAGTGATGTTGG	LG_II	13066929	13066947	+	2	19	1	148	34.46	-42	-28.38	0.03	NO	No match	No match	73547(2)	estExt_fgenesh4_pg.C_1370028,fgenesh4_pg.C_LG_I002886,gw1.40.622.1,gw1.29.315.1,fgenesh4_pm.C_LG_X000053,eugene3.00101386,gw1.III.2700.1
TCGGACCAGGCTTCATTCCCC	LG_II	13668251	13668271	+	911	21	13	148	43.92	-65.52	-44.27	0.01	GGAATGTTGTCTGGCTCGAGG GAATGTTGTCTGGCTCGAGGA	ptc-166	ptc-166	78908(911)	fgenesh4_pm.C_LG_I000560,estExt_Genewise1_v1.C_660759,estExt_fgenesh4_pg.C_LG_III0436,gw1.6326.1.1,fgenesh4_pg.C_LG_XVIII000250,gw1.IX.4748.1,estExt_fgenesh4_pm.C_LG_VI0713,estExt_fgenesh4_pg.C_LG_I2905,estExt_fgenesh4_pg.C_2360002,grail3.3183000201
TCATGAATTCAACCTGATTGG	LG_II	14180794	14180814	+	106	21	1	255	35.69	-118.3	-46.39	0.01	AATCGGGTTGAATTGATGAAA	No match	No match	61088(106)	No targets
TGGAGAAGCAGGGCACGTGCA	LG_II	15132562	15132582	-	282	21	5	102	56.86	-46.9	-45.98	0.01	NO	ptc-164	ptc-164	22024(282)	gw1.V.3536.1,gw1.VII.2722.1,gw1.164.27.1,eugene3.01700083,eugene3.00060321,fgenesh4_pg.C_LG_VI000293
CTGTACACTGTATGCATGTTA	LG_II	16006717	16006737	-	2	21	14	77	38.96	-48.2	-62.6	0.01	NO	No match	No match	15613(2)	No targets
TTAGATTCACGCACAAACTCG	LG_II	16310531	16310551	-	9	21	4	143	32.17	-43.78	-30.62	0.01	GGTTTGTGCATGAATCTAATA	ptc-403	ptc-403	66677(9)	estExt_Genewise1_v1.C_LG_VIII2688
TGGGCTTAGTGCGTAGCTGAACC	LG_II	17506497	17506519	-	3	23	3	86	51.16	-37.7	-43.84	0.01	NO	No match	No match	69621(3)	No targets
ACTGAAATTCAGACTTGGGCCTTC	LG_II	18377881	18377904	+	2	24	1	101	35.64	-32.5	-32.18	0.01	NO	No match	No match	10489(2)	No targets
TTACAGTGCCCATTGATTAAG	LG_II	20949518	20949538	+	1571	21	2	138	34.78	-56	-40.58	0.01	ATCTTGATCAATGGCCATTGT TCTTGATCAATGGCCATTGTA TTGATCAATGGCCATTGTAAG TGATCAATGGCCATTGTAAGA	ptc-475	ptc-475	15805(1571)	eugene3.01250075,eugene3.00190210,eugene3.00061747,eugene3.00062011,eugene3.24000001,eugene3.00130327,eugene3.00040809,estExt_fgenesh4_pm.C_400016,eugene3.00130309,eugene3.01240090,eugene3.00130325,fgenesh4_pg.C_LG_XI000030,fgenesh4_pg.C_scaffold_29000235,gw1.III.1121.1,fgenesh4_pg.C_LG_IV000314
AATAGATGCGTCTGAAGTAGTCCC	LG_II	20980130	20980153	+	3	24	5	125	0	-34.9	-27.92	0.02	NO	No match	No match	17116(3)	No targets
TTTGACCGAGTTTGACCGATTTCG	LG_II	21365460	21365483	+	2	24	15	101	40.59	-57.2	-56.63	0.01	NO	No match	No match	21967(2)	No targets
TTGACAGAAGATAGAGAGCAC	LG_II	21820407	21820427	-	14	21	4	143	44.06	-68.7	-48.04	0.01	TTGTGCTCTCTAGTCTTCTGT GCTCTCTAGTCTTCTGTCATC GCTCTCTAGTCTTCTGTCATCA	ptc-156	ptc-156	14330(14)	eugene3.00160416,grail3.0008008901,fgenesh4_pg.C_LG_X001404,estExt_Genewise1_v1.C_LG_XV2187,fgenesh4_pg.C_LG_II001303,grail3.0010026801,estExt_Genewise1_v1.C_1240186,fgenesh4_pg.C_scaffold_9189000001,eugene3.00120942,fgenesh4_pm.C_LG_XII000479
GGCATGAGGTGTTTGGCAAGA	LG_II	21846112	21846132	-	13	21	1	126	45.24	-54.31	-43.1	0.01	TTACCAATACCTCTCATGCCAA TTACCAATACCTCTCATGCC	No match	No match	57364(13)	No targets
TGTTGTTAGGTCAATCTCAATGGA	LG_II	22026220	22026243	-	2	24	1	303	31.02	-140.1	-46.24	0.01	NO	No match	No match	16(2)	No targets
TTTGACCGAGTTTGACCGATTTCG	LG_II	22396437	22396460	-	2	24	15	132	37.12	-76.9	-58.26	0.01	NO	No match	No match	21967(2)	No targets
AGCTCCGAGCTCTAATTATGTGGG	LG_II	22547443	22547466	+	20	24	1	174	40.23	-88.1	-50.63	0.01	CCCCACATAATTAGAGCTTGGAGC CCCACATAATTAGAGCTTGGAGC	No match	No match	55028(20)	No targets
TGAACCACACTCCCATTGTTC	LG_II	22854585	22854605	-	2	21	1	144	38.19	-61.49	-42.7	0.01	NO	No match	No match	14138(2)	No targets
CACCACAGAACCAGCTGTAGCT	LG_II	23468298	23468319	+	3	22	1	190	47.89	-56.93	-29.96	0.02	NO	No match	No match	63696(3)	grail3.0040017001
TCGCTTGGTGCAGGTCGGGAA	LG_III	2714691	2714711	+	2665	21	2	177	49.15	-78.6	-44.41	0.01	TGGATCCCGCCTTGCATCAAC TCCCGCCTTGCATCAACTGAA CCCGCCTTGCATCAACTGAAT CCCGCCTTGCATCAACTGAA CCGCCTTGCATCAACTGAAT	ptc-168	ptc-168	48350(2665)	grail3.0110002401,fgenesh4_pg.C_LG_III001280
TCTCCACTGTTCTGCAACGT	LG_III	5893379	5893398	+	2	20	12	87	42.53	-45.6	-52.41	0.01	NO	No match	No match	7796(2)	fgenesh4_pg.C_LG_IX001399,fgenesh4_pg.C_LG_VIII001293,gw1.152.165.1
TCGAATTTGGGCTTGAGATTG	LG_III	7559439	7559459	+	107	21	1	101	44.55	-45.9	-45.45	0.01	AGCTCAAGCACAAATTCGATC	No match	No match	25846(107)	eugene3.00031746,eugene3.00010198,eugene3.00010196,eugene3.00010204,eugene3.00010201,fgenesh4_pg.C_scaffold_9737000001,eugene3.00010197,fgenesh4_pg.C_LG_I000198,eugene3.00031747,fgenesh4_pg.C_scaffold_86000008,fgenesh4_pg.C_LG_XV000113
GGATTTATCCGTTGCTGATTTCTC	LG_III	9591403	9591426	-	2	24	4	144	40.97	-92.3	-64.1	0.01	NO	No match	No match	11518(2)	No targets
AGTTTGAGTGTCATAAATTTTAGG	LG_III	9741274	9741297	-	2	24	1	83	30.12	-23.3	-28.07	0.01	NO	No match	No match	40235(2)	No targets
TGGCTTCTCTTCTTTGGCAGG	LG_III	11510241	11510261	-	14	21	1	123	39.02	-44.32	-36.03	0.01	NO	No match	ptc-399	31410(14)	gw1.II.2600.1,eugene3.02850001,grail3.0012038601,eugene3.00002453,eugene3.00280292,estExt_Genewise1_v1.C_LG_XIII1046,fgenesh4_pg.C_scaffold_200000026,fgenesh4_pg.C_scaffold_164000062,grail3.0021002301,eugene3.00090292
TGGGTATTGCGGGTTAACCTAGGT	LG_III	12473167	12473190	+	2	24	1	173	41.04	-45.67	-26.4	0.04	NO	No match	No match	79723(2)	No targets
TTGGACTGAAGGGAGCTCCC	LG_III	12635218	12635237	+	6	20	4	170	35.88	-62.1	-36.53	0.01	NO	ptc-159	ptc-319	34309(6)	gw1.I.6885.1,eugene3.00121020,eugene3.00110429,eugene3.00190830,eugene3.00410019,eugene3.00110631,grail3.0032015302,eugene3.00041207
ACTAAGTTTAGAGATGTTGGGTCT	LG_III	13243109	13243132	-	5	24	1	137	36.5	-39.11	-28.55	0.02	NO	No match	No match	24678(5)	eugene3.00012490
TGATATGTGGCATTCAATCGA	LG_III	13687073	13687093	+	6	21	1	162	32.1	-96.8	-59.75	0.01	NO	No match	No match	64769(6)	No targets
TTCCACAGCTTTCTTGAACTT	LG_III	14406868	14406888	+	517	21	3	107	42.99	-45.22	-42.26	0.01	NO	ptc-396	ptc-396	79349(517)	gw1.XIV.1034.1,gw1.XIV.854.1,eugene3.00010995,estExt_Genewise1_v1.C_290455,fgenesh4_pm.C_scaffold_28000142,eugene3.00011018,fgenesh4_pg.C_LG_I000725,grail3.0075005102,fgenesh4_pg.C_LG_XII000270,eugene3.00021070,fgenesh4_pg.C_LG_XIV000034,eugene3.00181134,eugene3.01250083,eugene3.00030883
AATTGCCATTATTGTGGCAAATGC	LG_III	14480424	14480447	-	2	24	15	88	42.05	-27.16	-30.86	0.03	NO	No match	No match	11284(2)	No targets
TGTTGCTTGGAGACTGATGTTCCT	LG_III	16341931	16341954	+	3	24	2	89	44.94	-23.3	-26.18	0.02	NO	No match	No match	37241(3)	No targets
TCTATCGATGGGTCCGTTGGTGAT	LG_III	16952013	16952036	+	2	24	1	107	37.38	-29.3	-27.38	0.01	NO	No match	No match	34282(2)	No targets
AGAAAATGGGCTGTAGTGTAACTT	LG_III	18780951	18780974	+	3	24	1	92	28.26	-23.16	-25.17	0.01	NO	No match	No match	412(3)	No targets
TGCGGTAGCTATTGTGGTTGTGGT	LG_IV	182972	182995	-	2	24	16	112	41.96	-35.2	-31.43	0.02	NO	No match	No match	13238(2)	eugene3.00131211
TGATTGAGCCGTGCCAATATC	LG_IV	185072	185092	+	223	21	7	99	40.4	-47.9	-48.38	0.01	NO	ptc-171	ptc-171	66580(223)	gw1.127.243.1,gw1.III.2060.1,eugene3.44860001,estExt_Genewise1_v1.C_LG_II3184,gw1.57.294.1,gw1.II.1043.1,eugene3.09070003
CGACCACGAGATGGAAGGAGG	LG_IV	980571	980591	-	2	21	2	117	61.54	-53.1	-45.38	0.01	NO	No match	No match	19060(2)	eugene3.07430001
CGACCACGAGATGGAAGGAGG	LG_IV	1219678	1219698	-	2	21	2	117	61.54	-53.1	-45.38	0.03	NO	No match	No match	19060(2)	eugene3.07430001
CTTGTTGTACCAGATGACCTGC	LG_IV	3019757	3019778	-	2	22	1	84	34.52	-23.4	-27.86	0.01	NO	No match	No match	30562(2)	No targets
TGCCAAAGGAGAATTGCCCTG	LG_IV	3407431	3407451	+	8	21	2	109	47.71	-46.4	-42.57	0.01	GTGCAATTCTCCTTTGGCAGA	ptc-399	ptc-399	14993(8)	fgenesh4_pg.C_LG_XII001190,fgenesh4_pg.C_scaffold_125000020,gw1.II.3035.1
TGCCAAAGGAGATTTGCCCGG	LG_IV	3411452	3411472	-	11	21	2	98	52.04	-39.7	-40.51	0.01	NO	ptc-399	ptc-399	74682(11)	No targets
TGCCAAAGGAGAATTGCCCTG	LG_IV	3453467	3453487	-	8	21	2	170	38.82	-59	-34.71	0.01	NO	ptc-399	ptc-399	14993(8)	fgenesh4_pg.C_LG_XII001190,fgenesh4_pg.C_scaffold_125000020,gw1.II.3035.1
AGAGGATGTTGTGGTACTTTTAAT	LG_IV	4293708	4293731	+	2	24	1	79	41.77	-24.7	-31.27	0.01	NO	No match	No match	24235(2)	eugene3.00011463
TTGACAGAAGATAGAGAGCAC	LG_IV	6006028	6006048	+	14	21	4	126	47.62	-57.1	-45.32	0.01	TTGTGCTCTCTAGTCTTCTGT GCTCTCTAGTCTTCTGTCATC GCTCTCTAGTCTTCTGTCATCA	ptc-156	ptc-156	14330(14)	eugene3.00160416,grail3.0008008901,fgenesh4_pg.C_LG_X001404,estExt_Genewise1_v1.C_LG_XV2187,fgenesh4_pg.C_LG_II001303,grail3.0010026801,estExt_Genewise1_v1.C_1240186,fgenesh4_pg.C_scaffold_9189000001,eugene3.00120942,fgenesh4_pm.C_LG_XII000479
TGTTTGCTAACATGACCGTCC	LG_IV	7751070	7751090	-	3	21	1	274	37.96	-94.4	-34.45	0.01	CTTGGATGATCATGTTGGCAA	No match	No match	7649(3)	No targets
CCATGTTGGAAACACTGTAGCAAT	LG_IV	12516154	12516177	+	2	24	15	109	34.86	-27.92	-25.61	0.01	NO	No match	No match	58258(2)	No targets
TCTGGTATGAGCATTTGATGA	LG_IV	12536788	12536808	+	8	21	1	187	31.55	-85.83	-45.9	0.01	NO	No match	No match	12329(8)	eugene3.00050160,grail3.0031027701,gw1.XVIII.2290.1
CATTTGGTGATCTTCTATGGTGTA	LG_IV	13376912	13376935	+	7	24	1	451	33.04	-191.8	-42.53	0.01	NO	No match	No match	24493(7)	No targets
CTGTACACTGTATGCATGTTA	LG_IV	14490006	14490026	-	2	21	14	118	35.59	-68.6	-58.14	0.01	NO	No match	No match	15613(2)	No targets
TTGGTCTTAACTACGCGCTGAGCC	LG_IV	14561800	14561823	-	3	24	1	91	47.25	-29.52	-32.44	0.01	NO	No match	No match	26790(3)	No targets
TAAGGTTGCTGAAACGATTGA	LG_IX	2107491	2107511	-	3	21	2	78	35.9	-49	-62.82	0.01	NO	No match	No match	17803(3)	fgenesh4_pg.C_LG_V000702,fgenesh4_pg.C_LG_XVII000139
TAAGCTCAGGAGGGATAGCGC	LG_IX	5407909	5407929	-	5	21	4	170	41.18	-80.6	-47.41	0.01	NO	ptc-390	ptc-390	4443(5)	gw1.IX.818.1,eugene3.12840004,gw1.XV.133.1
TGTGTTCTCAGGTCGCCCCTG	LG_IX	6181890	6181910	+	11325	21	2	124	57.26	-60.5	-48.79	0.01	GGAGCGACCTGAAATCACATG	ptc-398	ptc-398	61424(11325)	No targets
ATTTGTTTGGGTGCTGCGTTGGAG	LG_IX	7117475	7117498	-	3	24	1	109	40.37	-32.4	-29.72	0.05	NO	No match	No match	62292(3)	No targets
ATCTCTTGGATCCTGCGTCTAGAC	LG_IX	7987059	7987082	-	4	24	1	89	48.31	-27.1	-30.45	0.03	NO	No match	No match	13805(4)	No targets
TCTTGATGATGCTGCATCGGC	LG_IX	8453677	8453697	-	17	21	4	163	41.72	-69.3	-42.52	0.01	NO	No match	ptc-172	44602(17)	grail3.0100002101,eugene3.00031774,grail3.0022048701,eugene3.192530001
AGCTCGTCTTTAGAGTGTTGTGCA	LG_IX	9564913	9564936	+	2	24	1	95	44.21	-26.42	-27.81	0.04	NO	No match	No match	44494(2)	No targets
AGAATCTTGATGATGCTGCAT	LG_IX	11209231	11209251	+	935	21	4	147	42.18	-60.6	-41.22	0.01	NO	ptc-172	ptc-172	66794(935)	gw1.V.4061.1,grail3.0019003502,eugene3.00031813,estExt_fgenesh4_pg.C_LG_XVI0485
ATTTCTCCCCCGTATTTGTAG	LG_IX	11361312	11361332	+	2	21	1	305	38.03	-114.45	-37.52	0.01	NO	No match	No match	60217(2)	gw1.XII.424.1,fgenesh4_pg.C_LG_XV000145,eugene3.00030034,gw1.XV.682.1
TGCAGGTGCAGGTGCAGGTGA	LG_IX	11430385	11430405	+	28	21	2	148	40.54	-76	-51.35	0.01	TTTATCTGCATTTGCACCTGC	No match	ptc-530	44526(28)	fgenesh4_pg.C_scaffold_7663000001,fgenesh4_pg.C_LG_VII000693,eugene3.00012224,fgenesh4_pm.C_LG_III000728,eugene3.00012304,eugene3.00010216,gw1.XIII.514.1,fgenesh4_pg.C_scaffold_2974000001,eugene3.07640004,eugene3.01350058,eugene3.27580002,fgenesh4_pg.C_scaffold_212000001,eugene3.02120005,eugene3.125660001,fgenesh4_pg.C_scaffold_5354000001,fgenesh4_pg.C_scaffold_10040000001
TTGATTGTTGTAGCTGGTTAGGTA	LG_IX	11887408	11887431	-	2	24	1	88	36.36	-27.9	-31.7	0.01	NO	No match	No match	47463(2)	No targets
TCGGACCAGGCTTCATTCCCC	LG_V	824468	824488	-	911	21	13	130	44.62	-58.8	-45.23	0.01	NO	ptc-166	ptc-166	78908(911)	fgenesh4_pm.C_LG_I000560,estExt_Genewise1_v1.C_660759,estExt_fgenesh4_pg.C_LG_III0436,gw1.6326.1.1,fgenesh4_pg.C_LG_XVIII000250,gw1.IX.4748.1,estExt_fgenesh4_pm.C_LG_VI0713,estExt_fgenesh4_pg.C_LG_I2905,estExt_fgenesh4_pg.C_2360002,grail3.3183000201
TAGCCAAGGACGACTTGCCCACC	LG_V	2516871	2516893	-	16	23	3	193	44.04	-79.13	-41	0.01	NO	No match	ptc-169	11750(16)	eugene3.00100563
ATGAATTCGTTCTGAGGCCTT	LG_V	2608932	2608952	+	3	21	1	84	41.67	-24.1	-28.69	0.03	NO	No match	No match	22036(3)	No targets
AGGTCGCATGGATCTGACATGGTT	LG_V	4919051	4919074	+	2	24	1	95	50.53	-64	-67.37	0.01	NO	No match	No match	35585(2)	No targets
TGTATTGTTGACAAATTTAGCCTG	LG_V	12776990	12777013	-	2	24	1	92	39.13	-28.3	-30.76	0.05	NO	No match	No match	8507(2)	No targets
GTTGAAAAGATTTTGACGAGGCGG	LG_V	14074159	14074182	+	2	24	1	340	37.94	-169.5	-49.85	0.01	NO	No match	No match	4967(2)	No targets
TGAAGCTGCCAGCATGATCTAA	LG_V	14949534	14949555	+	520	22	2	108	44.44	-52.8	-48.89	0.01	NO	ptc-167	ptc-167	48654(520)	eugene3.02230021,gw1.44.432.1,gw1.IV.3880.1,fgenesh4_pg.C_scaffold_1006000001,fgenesh4_pg.C_LG_I002802,estExt_Genewise1_v1.C_LG_XI2869,estExt_Genewise1_v1.C_LG_XIV2145,fgenesh4_pg.C_LG_XVIII000024
TCGGACCAGGCTTCATTCCCC	LG_V	15276190	15276210	-	911	21	13	195	42.56	-64.7	-33.18	0.01	GAGGGGATTGTCGTCTGGTTC	ptc-166	ptc-166	78908(911)	fgenesh4_pm.C_LG_I000560,estExt_Genewise1_v1.C_660759,estExt_fgenesh4_pg.C_LG_III0436,gw1.6326.1.1,fgenesh4_pg.C_LG_XVIII000250,gw1.IX.4748.1,estExt_fgenesh4_pm.C_LG_VI0713,estExt_fgenesh4_pg.C_LG_I2905,estExt_fgenesh4_pg.C_2360002,grail3.3183000201
TTAGTTTGGCAGCCTCTTCTC	LG_V	16743224	16743244	+	55	21	2	321	42.68	-194.3	-60.53	0.01	NO	No match	No match	33370(55)	eugene3.00010640,eugene3.02630014,eugene3.105640001,fgenesh4_pg.C_scaffold_263000013,grail3.0008024501,estExt_fgenesh4_pg.C_LG_VIII0932,grail3.0005053601,eugene3.01480036,grail3.0018051701,estExt_fgenesh4_pg.C_2630011,eugene3.00030612,eugene3.00101620,gw1.X.4485.1
TTATGCATTTTTGTCCCTCGC	LG_V	16746861	16746881	+	3	21	5	133	46.62	-65.2	-49.02	0.01	AGGGGCAAAAATGGCATAAGA	No match	No match	33108(3)	fgenesh4_pg.C_scaffold_263000013,eugene3.105640001,eugene3.00130898,grail3.0843000102,eugene3.00010640,grail3.0008024501,grail3.0005053601,eugene3.00130893,fgenesh4_pg.C_LG_XV001123
TTATGCATTTTTGTCCCTCGC	LG_V	16751017	16751037	+	3	21	5	133	48.12	-66.9	-50.3	0.01	AGGGGCAAAAATGGCATAAGA	No match	No match	33108(3)	fgenesh4_pg.C_scaffold_263000013,eugene3.105640001,eugene3.00130898,grail3.0843000102,eugene3.00010640,grail3.0008024501,grail3.0005053601,eugene3.00130893,fgenesh4_pg.C_LG_XV001123
TTATGCATTTTTGTCCCTCGC	LG_V	16755196	16755216	+	3	21	5	133	48.87	-64.6	-48.57	0.01	NO	No match	No match	33108(3)	fgenesh4_pg.C_scaffold_263000013,eugene3.105640001,eugene3.00130898,grail3.0843000102,eugene3.00010640,grail3.0008024501,grail3.0005053601,eugene3.00130893,fgenesh4_pg.C_LG_XV001123
TTGGCATTCTGTCCACCTCC	LG_V	17178740	17178759	+	128	20	2	147	41.5	-63.74	-43.36	0.01	NO	ptc-394	ptc-394	20943(128)	fgenesh4_pm.C_LG_III000589,estExt_Genewise1_v1.C_LG_I7715,grail3.0100008501,grail3.0074007901,gw1.XVIII.2866.1,estExt_fgenesh4_pg.C_LG_V0577
ACCGGTTTCAGTCCGGTTCGGTTC	LG_V	17794360	17794383	+	2	24	1	83	37.35	-31.8	-38.31	0.01	NO	No match	No match	33374(2)	No targets
TGCCTGGCTCCCTGAATGCCA	LG_VI	181602	181622	+	289	21	2	92	54.35	-59.7	-64.89	0.01	GCATGAGGGGAGTCGAGCAGG CATGAGGGGAGTCGAGCAGGC CATGAGGGGAGTCGAGCAGGC	ptc-160	ptc-160	29313(289)	fgenesh4_pg.C_LG_II000830,estExt_fgenesh4_pg.C_LG_V0901,gw1.28.632.1,gw1.28.631.1,estExt_fgenesh4_pm.C_LG_XVI0323,estExt_fgenesh4_pm.C_LG_X0888,fgenesh4_pg.C_LG_VIII000301,fgenesh4_pg.C_LG_IX001411,eugene3.00660262,eugene3.00640087
CCGACGAGAGTTTTATCGACGGAG	LG_VI	2310962	2310985	+	4	24	1	148	35.81	-44.87	-30.32	0.01	NO	No match	No match	22570(4)	No targets
TTCCACAGCTTTCTTGAACTG	LG_VI	4075654	4075674	+	509	21	2	130	37.69	-49.6	-38.15	0.01	CGGTTCAATAAAGCTGTGGGA GTTCAATAAAGCTGTGGGAAG TTCAATAAAGCTGTGGGAAGA TTCAATAAAGCTGTGGGAAGA TTCAATAAAGCTGTGGGAAG	ptc-396	ptc-396	44713(509)	estExt_Genewise1_v1.C_290455,fgenesh4_pm.C_scaffold_28000142,eugene3.00011018,fgenesh4_pg.C_LG_I000725,grail3.0075005102,fgenesh4_pg.C_LG_XII000270,gw1.XIV.854.1,eugene3.00010995,eugene3.00021070,fgenesh4_pg.C_LG_XIV000034,eugene3.00181134,fgenesh4_pm.C_LG_X000254,eugene3.00070023,fgenesh4_pm.C_LG_X000132
TTCCACAGCTTTCTTGAACTT	LG_VI	4082523	4082543	-	517	21	3	174	42.53	-74.5	-42.82	0.01	GCTCAAGAAAGCCGTGGGAGA CTCAAGAAAGCCGTGGGAGA	ptc-396	ptc-396	79349(517)	gw1.XIV.1034.1,gw1.XIV.854.1,eugene3.00010995,estExt_Genewise1_v1.C_290455,fgenesh4_pm.C_scaffold_28000142,eugene3.00011018,fgenesh4_pg.C_LG_I000725,grail3.0075005102,fgenesh4_pg.C_LG_XII000270,eugene3.00021070,fgenesh4_pg.C_LG_XIV000034,eugene3.00181134,eugene3.01250083,eugene3.00030883
TTGTGGTGGTAGGACTGGCGC	LG_VI	4485658	4485678	-	6	21	1	134	38.81	-65.7	-49.03	0.01	NO	No match	No match	31717(6)	No targets
TTCGCTCTCTATTTCCTCATG	LG_VI	5024533	5024553	-	3	21	1	143	48.95	-61	-42.66	0.01	NO	No match	No match	61001(3)	gw1.127.112.1,gw1.XIII.2592.1
CAGCCAAGGATGACTTGCCGG	LG_VI	5032034	5032054	-	2	21	6	169	54.44	-98.69	-58.4	0.01	NO	ptc-169	ptc-169	53963(2)	No targets
TTCCTACAGTTATGATGGCCC	LG_VI	6175922	6175942	+	18	21	1	115	39.13	-78.02	-67.84	0.01	AGCCATCATAACTGTAGGAGT	No match	No match	47730(18)	No targets
TATGGCGTTGGCTTTTCA	LG_VI	6335406	6335423	+	2	18	2	192	36.98	-51.8	-26.98	0.02	NO	No match	No match	6626(2)	fgenesh4_pm.C_LG_XVI000072,fgenesh4_pg.C_LG_III000259,gw1.VIII.2924.1,fgenesh4_pm.C_LG_I000524,eugene3.00001980,grail3.0012003501,estExt_Genewise1_v1.C_LG_XII0355,estExt_fgenesh4_pg.C_LG_X1149,fgenesh4_pg.C_LG_IV000628,eugene3.00570183,gw1.XIV.2824.1,gw1.X.831.1,eugene3.164910001,eugene3.00100248,fgenesh4_pg.C_LG_VIII001787,gw1.VIII.820.1,gw1.X.490.1,eugene3.00080245
CTGAAGTGTTTGGGGGAACTC	LG_VI	6826412	6826432	+	35	21	10	109	47.71	-57.19	-52.47	0.01	GTTCCCTTGAGCACTTCACTG	ptc-395	ptc-395	57744(35)	grail3.0175000802,estExt_Genewise1_v1.C_LG_VIII2439,grail3.0068016101,fgenesh4_pg.C_LG_VII000646
AAACCTGCGTCTGGATTTGGTAAC	LG_VI	6919031	6919054	-	2	24	1	93	44.09	-33.6	-36.13	0.01	NO	No match	No match	77998(2)	No targets
AAGCTCAGGAGGGATAGCGCC	LG_VI	7266292	7266312	+	5	21	4	123	43.09	-53.5	-43.5	0.01	CGCTATCCATCCTGAGTTTCA	ptc-390	ptc-390	2431(5)	gw1.IX.818.1,gw1.11781.4.1,gw1.XV.133.1,eugene3.02730014
CTGAAGTGTTTGGGGGAACTC	LG_VI	7807450	7807470	+	35	21	10	124	40.32	-52.5	-42.34	0.01	TTCCTCTGAGCACTTCATTGG	ptc-395	ptc-395	57744(35)	grail3.0175000802,estExt_Genewise1_v1.C_LG_VIII2439,grail3.0068016101,fgenesh4_pg.C_LG_VII000646
CTGAAGTGTTTGGGGGAACTC	LG_VI	7811571	7811591	+	35	21	10	135	42.96	-56.04	-41.51	0.01	NO	ptc-395	ptc-395	57744(35)	grail3.0175000802,estExt_Genewise1_v1.C_LG_VIII2439,grail3.0068016101,fgenesh4_pg.C_LG_VII000646
TTTTGACATGATATCAGAGTT	LG_VI	11274605	11274625	+	5	21	1	138	25.36	-56	-40.58	0.01	NO	No match	No match	47348(5)	estExt_fgenesh4_pg.C_LG_XI1000,eugene3.00120483,gw1.XVII.1317.1,fgenesh4_pg.C_scaffold_1511000001
TGACAGAAGAGAGTGAGCAC	LG_VI	11740450	11740469	+	731	20	6	127	46.46	-62.7	-49.37	0.01	NO	ptc-156	ptc-156	25431(731)	fgenesh4_pg.C_scaffold_9189000001,grail3.0008008901,grail3.0010026801,eugene3.00160416,fgenesh4_pg.C_LG_II001303,estExt_Genewise1_v1.C_LG_XV2187,fgenesh4_pg.C_LG_X001404,estExt_Genewise1_v1.C_1240186,eugene3.00120942,eugene3.00040082,grail3.0113000901,estExt_Genewise1_v1.C_LG_VII0578
AAGATTGGTGGGATACTTTGCAC	LG_VI	14822763	14822785	-	2	23	1	81	53.09	-28.4	-35.06	0.05	NO	No match	No match	72922(2)	gw1.VIII.830.1
ACTTAAACTGGTGACTTCTAGGGA	LG_VI	15052298	15052321	+	2	24	1	77	45.45	-30.9	-40.13	0.01	CCGGAACTTGACCAGTTGAGTTGC CCGGAACTTGACCAGTTGAGTTGC	No match	No match	60429(2)	No targets
TGACAGAAGAGAGTGAGCAC	LG_VI	15099495	15099514	-	731	20	6	138	47.83	-71.22	-51.61	0.01	NO	ptc-156	ptc-156	25431(731)	fgenesh4_pg.C_scaffold_9189000001,grail3.0008008901,grail3.0010026801,eugene3.00160416,fgenesh4_pg.C_LG_II001303,estExt_Genewise1_v1.C_LG_XV2187,fgenesh4_pg.C_LG_X001404,estExt_Genewise1_v1.C_1240186,eugene3.00120942,eugene3.00040082,grail3.0113000901,estExt_Genewise1_v1.C_LG_VII0578
TTTCCACGGCTTTCTTGAAC	LG_VI	17347034	17347053	-	7	20	2	211	39.34	-75.23	-35.65	0.01	NO	ptc-396	ptc-396	44648(7)	fgenesh4_pm.C_scaffold_28000142,fgenesh4_pg.C_LG_XIV000034,eugene3.00021070,fgenesh4_pg.C_LG_I000725,eugene3.00011018,estExt_Genewise1_v1.C_290455,fgenesh4_pg.C_scaffold_127000081,eugene3.00181134,gw1.XI.515.1,eugene3.00160044,eugene3.01660069,gw1.XIV.3612.1,eugene3.00120492,eugene3.21360003,estExt_fgenesh4_kg.C_LG_XVII0008,fgenesh4_pg.C_scaffold_2392000001,gw1.16150.2.1,fgenesh4_pg.C_LG_XV000889
CTGTACACTGTATGCATGTTA	LG_VI	17678087	17678107	+	2	21	14	77	38.96	-43.8	-56.88	0.01	NO	No match	No match	15613(2)	No targets
TGACAGAAGAGAGTGAGCAC	LG_VI	17927293	17927312	+	731	20	6	115	42.61	-56.3	-48.96	0.01	TGCTCACTTCTCATTCTGTCA GCTCACTTCTCATTCTGTC CTCACTTCTCATTCTGTCAGC	ptc-156	ptc-156	25431(731)	fgenesh4_pg.C_scaffold_9189000001,grail3.0008008901,grail3.0010026801,eugene3.00160416,fgenesh4_pg.C_LG_II001303,estExt_Genewise1_v1.C_LG_XV2187,fgenesh4_pg.C_LG_X001404,estExt_Genewise1_v1.C_1240186,eugene3.00120942,eugene3.00040082,grail3.0113000901,estExt_Genewise1_v1.C_LG_VII0578
AGATTGATTGGGACAGTTTGG	LG_VII	95672	95692	+	2	21	1	156	44.87	-46.1	-29.55	0.05	NO	No match	No match	12630(2)	No targets
TTTGTTGATAGTCATCTAGT	LG_VII	120937	120956	+	12	20	1	92	30.43	-33.9	-36.85	0.01	TTAGATGACCATCAACGAAAA	No match	ptc-827	52618(12)	eugene3.00002296,estExt_Genewise1_v1.C_LG_IV2986,gw1.I.6596.1,gw1.XVIII.3392.1
TGTCATGCACGGATGATTGAA	LG_VII	2540039	2540059	-	9	21	1	179	41.34	-76.7	-42.85	0.01	NO	No match	No match	56805(9)	fgenesh4_pg.C_LG_VIII001906
TCTCGGACCAGGCTTCATTCC	LG_VII	3394997	3395017	-	1445	21	7	144	45.83	-65.84	-45.72	0.01	GGAATGTTGTCTGGCTCGAGG	ptc-166	ptc-166	15506(1445)	No targets
TGGGCTTAGTGCGTAGCTGAACC	LG_VII	4188297	4188319	-	3	23	3	126	40.48	-38.5	-30.56	0.01	NO	No match	No match	69621(3)	No targets
TGGGCCTAGCACGTAGTTGAACAT	LG_VII	4489225	4489248	+	2	24	1	127	48.82	-45.52	-35.84	0.02	NO	No match	No match	29714(2)	No targets
GTTGAGATGGCCGAGTTGG	LG_VII	5068707	5068725	-	109	19	14	169	39.64	-43	-25.44	0.04	NO	No match	No match	5826(109)	estExt_fgenesh4_pg.C_LG_XVI1054,gw1.II.830.1
TAGCCAAGGACGACTTGC	LG_VII	6117604	6117621	-	2	18	7	163	44.79	-68.6	-42.09	0.01	NO	ptc-169	ptc-169	1574(2)	eugene3.00100563,grail3.0047010401,estExt_Genewise1_v1.C_LG_XVIII0864
AGGCAATCATCTTGGCTAAA	LG_VII	6121337	6121356	-	2	20	1	182	39.56	-71.1	-39.07	0.01	NO	No match	ptc-169	16176(2)	gw1.140.278.1,eugene3.00640055,eugene3.107780001,eugene3.00002329,eugene3.00002332,eugene3.00080203,gw1.XVIII.3398.1,gw1.X.3198.1,estExt_fgenesh4_pm.C_LG_X0665,estExt_Genewise1_v1.C_LG_V4944
CTCAAGAAAGCCGTGGGAAAA	LG_VII	6490115	6490135	-	56	21	1	186	38.71	-72	-38.71	0.01	TTTTCCACGGCTTTCTTGAAC TTTCCACGGCTTTCTTGAACT TTCCACGGCTTTCTTGAACTT	No match	ptc-396	47419(56)	eugene3.00060662,estExt_fgenesh4_pg.C_LG_VI0320,gw1.III.1405.1
TTTAGTGTCGTTGTATTTGTCTT	LG_VII	8148067	8148089	+	2	23	1	344	34.59	-151.5	-44.04	0.01	NO	No match	No match	47077(2)	No targets
ACATGTAGGTGCTTGTCGGATGAC	LG_VII	10741106	10741129	-	2	24	1	147	38.1	-38.1	-25.92	0.05	NO	No match	No match	21777(2)	No targets
TGCCTGGCTCCCTGTATGCCA	LG_VIII	2097927	2097947	-	259	21	4	130	47.69	-63.1	-48.54	0.01	TGGCGTATGAGGAGCCATGCA GCGTATGAGGAGCCATGCATA	ptc-160	ptc-160	38254(259)	estExt_fgenesh4_pm.C_LG_X0888,fgenesh4_pg.C_LG_VIII000301,fgenesh4_pg.C_LG_IX001411,eugene3.00660262,fgenesh4_pg.C_LG_II000830,estExt_fgenesh4_pg.C_LG_V0901,gw1.28.632.1,gw1.28.631.1,estExt_fgenesh4_pm.C_LG_XVI0323,eugene3.05910002,fgenesh4_pg.C_scaffold_16673000001
CTGTACACTGTATGCATGTTA	LG_VIII	2611317	2611337	-	2	21	14	77	38.96	-43.8	-56.88	0.01	NO	No match	No match	15613(2)	No targets
ATTTTGAGTTGTATTGTGAGCTGC	LG_VIII	2970005	2970028	+	3	24	1	101	37.62	-29.2	-28.91	0.01	NO	No match	No match	20487(3)	No targets
TCCAAAGGGATCGCATTGAT	LG_VIII	3573016	3573035	+	53	20	4	121	43.8	-58	-47.93	0.01	GATCATGCTATCCCTTTGGAT	ptc-393	ptc-393	20471(53)	estExt_Genewise1_v1.C_880149,eugene3.00012208,eugene3.00140791,eugene3.00141554,grail3.0002016201,eugene3.00140963
AGTTCATTGATGCTGTAGCT	LG_VIII	4984966	4984985	-	3	20	2	90	46.67	-25.6	-28.44	0.04	NO	No match	No match	46941(3)	gw1.IX.4377.1,fgenesh4_pg.C_scaffold_131000100,gw1.134.111.1,eugene3.00060424,grail3.0022022601
TTTGTGCGTGGATCTGAGGCC	LG_VIII	6549853	6549873	+	26	21	1	141	50.35	-58.41	-41.43	0.01	NO	No match	ptc-403	63291(26)	fgenesh4_pg.C_LG_III000326
TGATCAATGGCCATTGTAAGA	LG_VIII	8026943	8026963	-	41	21	3	110	37.27	-41.6	-37.82	0.01	CACTCTTACAGAGTCCATTGA TTACAGAGTCCATTGATTAAG	No match	ptc-475	63905(41)	estExt_fgenesh4_pm.C_LG_IX0680,gw1.28.229.1,estExt_fgenesh4_pm.C_LG_I0800,estExt_Genewise1_v1.C_LG_IX3026,eugene3.00181092
TCCACATTCGGTCAATGTTCC	LG_VIII	9369757	9369777	-	3844	21	1	99	38.38	-43.9	-44.34	0.01	TGAATGTTGACCGAATATGGA GAATGTTGACCGAATATGGAT AATGTTGACCGAATATGGATG ATGTTGACCGAATATGGATGA TGTTGACCGAATATGGATGAA	ptc-1444	ptc-1444	24877(3844)	gw1.182.27.1,eugene3.00110271,eugene3.00100932,eugene3.89590001,fgenesh4_pg.C_scaffold_14069000001,gw1.XI.3507.1,gw1.8119.4.1,gw1.178.3.1,gw1.182.19.1,gw1.XI.3509.1,gw1.178.49.1,gw1.178.38.1,eugene3.01780010,grail3.0182000101,gw1.XIII.2167.1
TGAAGCTGCCAGCATGATCTTA	LG_VIII	10761725	10761746	+	2727	22	2	105	47.62	-48.74	-46.42	0.01	NO	ptc-167	ptc-167	76716(2727)	eugene3.02230021,fgenesh4_pg.C_scaffold_1006000001,fgenesh4_pg.C_LG_I002802,estExt_Genewise1_v1.C_LG_XI2869,fgenesh4_pg.C_LG_XVIII000024,fgenesh4_pg.C_LG_VIII001600
TTGAAACAATGTTTGGTGCAG	LG_VIII	10901322	10901342	-	4	21	1	121	37.19	-31.9	-26.36	0.03	NO	No match	No match	8818(4)	estExt_fgenesh4_pg.C_LG_V1631
TCTCGGACCAGGCTTCATTCC	LG_VIII	11091596	11091616	-	1445	21	7	96	51.04	-52.9	-55.1	0.01	NO	ptc-166	ptc-166	15506(1445)	No targets
CACGTGACCGGTAGCTATGGTAGT	LG_VIII	12653588	12653611	-	3	24	1	92	52.17	-38.4	-41.74	0.01	NO	No match	No match	53664(3)	gw1.XIV.996.1
TTACAGTGCCCATTGATTAAG	LG_VIII	13883558	13883578	-	1571	21	2	136	36.03	-49.9	-36.69	0.01	ATCTTGATCAATGGCCATTGT TCTTGATCAATGGCCATTGTA TTGATCAATGGCCATTGTAAG TGATCAATGGCCATTGTAAGA	ptc-475	ptc-475	15805(1571)	eugene3.01250075,eugene3.00190210,eugene3.00061747,eugene3.00062011,eugene3.24000001,eugene3.00130327,eugene3.00040809,estExt_fgenesh4_pm.C_400016,eugene3.00130309,eugene3.01240090,eugene3.00130325,fgenesh4_pg.C_LG_XI000030,fgenesh4_pg.C_scaffold_29000235,gw1.III.1121.1,fgenesh4_pg.C_LG_IV000314
GGAACGGCCCACGAATCTATT	LG_VIII	15331904	15331924	+	3	21	1	171	33.92	-46.5	-27.19	0.01	NO	No match	No match	4530(3)	eugene3.10700004,eugene3.00100686,estExt_Genewise1_v1.C_207550001
TGACCTAAGTTTAAGTGAGTTTGG	LG_VIII	15593921	15593944	+	2	24	5	76	48.68	-27.8	-36.58	0.01	NO	No match	No match	42312(2)	fgenesh4_pg.C_LG_VI000789
AGGTGAATGCTACTGAATGGTGTA	LG_X	31374	31397	+	5	24	10	161	37.27	-50.3	-31.24	0.01	NO	No match	No match	77024(5)	No targets
ATCTCACGTTAGGTTGTAGTCAGG	LG_X	3831981	3832004	+	2	24	1	109	21.1	-28.6	-26.24	0.01	NO	No match	No match	21476(2)	No targets
TCAGAATCTGACCAGTTGAGGTAC	LG_X	5391093	5391116	-	2	24	1	89	42.7	-28.7	-32.25	0.03	NO	No match	No match	78071(2)	No targets
TAGCCAAGGACGACTTGCCCACC	LG_X	6859507	6859529	-	16	23	3	169	44.97	-77.06	-45.6	0.01	NO	No match	ptc-169	11750(16)	eugene3.00100563
TAGCCAAGGACGACTTGCCCACC	LG_X	6867134	6867156	-	16	23	3	169	46.15	-80.86	-47.85	0.01	NO	No match	ptc-169	11750(16)	eugene3.00100563
TCTCGGACCAGGCTTCATTCC	LG_X	8492340	8492360	+	1445	21	7	94	46.81	-41.26	-43.89	0.01	NO	ptc-166	ptc-166	15506(1445)	No targets
TCTCCACTGTTCTGCAACGT	LG_X	8696325	8696344	+	2	20	12	204	52.94	-77.7	-38.09	0.01	NO	No match	No match	7796(2)	fgenesh4_pg.C_LG_IX001399,fgenesh4_pg.C_LG_VIII001293,gw1.152.165.1
TGAAGCTGCCAGCATGATCTTA	LG_X	9042268	9042289	-	2727	22	2	106	46.23	-49.1	-46.32	0.01	NO	ptc-167	ptc-167	76716(2727)	eugene3.02230021,fgenesh4_pg.C_scaffold_1006000001,fgenesh4_pg.C_LG_I002802,estExt_Genewise1_v1.C_LG_XI2869,fgenesh4_pg.C_LG_XVIII000024,fgenesh4_pg.C_LG_VIII001600
CACATTCGGTCAACGTTCGAG	LG_X	10569469	10569489	+	5784	21	3	113	30.97	-41.7	-36.9	0.01	TCCCTCGAATATTGATCGAAT CCCTCGAATATTGATCGAATA CCTCGAATATTGATCGAATAT CTCGAATATTGATCGAATATG TCGAATATTGATCGAATATGT CGAATATTGATCGAATATGTA	No match	ptc-1444	60693(5784)	eugene3.00110271,eugene3.89590001,eugene3.00100932,grail3.0182000101,eugene3.01780010,gw1.178.38.1,gw1.178.49.1,gw1.182.19.1,gw1.178.3.1,gw1.8119.4.1,fgenesh4_pg.C_scaffold_14069000001,gw1.XI.3509.1,gw1.XI.3507.1,fgenesh4_pg.C_scaffold_178000012
GATGGAGGACGAGGAAGTTTCT	LG_X	11953956	11953977	-	230	22	1	137	43.8	-61.8	-45.11	0.01	NO	No match	No match	12674(230)	No targets
TTACAATGTCCATTGATTAAG	LG_X	12045864	12045884	+	23	21	1	134	37.31	-47.17	-35.2	0.01	TTGAACAATGGCCATTGTAAG TGAACAATGGCCATTGTAAGA	ptc-475	ptc-475	67513(23)	eugene3.00640083,eugene3.127570001,eugene3.00002232,eugene3.01250075,eugene3.00061748,eugene3.00062011,eugene3.24000001,eugene3.00190210,eugene3.00700194,eugene3.00700135,eugene3.00700096,eugene3.00700147,eugene3.00700136,eugene3.00130327,gw1.XVIII.493.1,gw1.XIV.1270.1,eugene3.00021487,estExt_fgenesh4_pm.C_400016,fgenesh4_pg.C_LG_XI000459,eugene3.00280207,fgenesh4_pg.C_LG_IV000314
CATCATCTTCTTGAACTTCGT	LG_X	13642315	13642335	-	2	21	1	116	39.66	-33.1	-28.53	0.01	NO	No match	No match	3473(2)	eugene3.00091350,eugene3.00070174,gw1.64.338.1,eugene3.00040425,gw1.VII.712.1,estExt_Genewise1_v1.C_LG_II3432,fgenesh4_pg.C_LG_V001023,estExt_Genewise1_v1.C_LG_XVIII0114,grail3.0049003701,fgenesh4_pg.C_LG_V001399,gw1.III.1154.1,gw1.29.116.1,gw1.I.7241.1,estExt_fgenesh4_pg.C_LG_VIII1015,gw1.X.392.1,gw1.XII.1041.1,eugene3.00120074
CAGAAACTGGGCTTCTTGATTGAT	LG_X	13663228	13663251	-	2	24	1	136	36.76	-41.9	-30.81	0.01	NO	No match	No match	61570(2)	No targets
TTAGATTCACGCACAAACTCG	LG_X	13974082	13974102	-	9	21	4	111	47.75	-49.24	-44.36	0.01	NO	ptc-403	ptc-403	66677(9)	estExt_Genewise1_v1.C_LG_VIII2688
TGATATAGTTCTTTGATATGGTAC	LG_X	14442590	14442613	+	7	24	1	214	29.91	-53.7	-25.09	0.01	NO	No match	No match	66095(7)	No targets
GATTGGTCTGGTTTACATAGACTA	LG_X	14475326	14475349	-	8	24	1	134	40.3	-60.6	-45.22	0.01	NO	No match	No match	8167(8)	No targets
AACCTTGATTTCTTGGAGATG	LG_X	14539951	14539971	-	2	21	4	147	40.82	-49.6	-33.74	0.01	NO	No match	No match	2730(2)	eugene3.00031458,eugene3.00041030
GTTAGCAAGTGTGGCACACTCGGG	LG_X	14731072	14731095	+	3	24	1	269	34.2	-96.49	-35.87	0.01	NO	No match	No match	16959(3)	No targets
TGTGTTCTCAGGTCACCCCTT	LG_X	14819174	14819194	+	2	21	1	124	56.45	-61.6	-49.68	0.01	NO	ptc-398	ptc-398	63995(2)	estExt_Genewise1_v1.C_LG_I3319,eugene3.146400001,eugene3.00061720
GTTGCTAATATGATGGTCACTAGA	LG_X	15473869	15473892	-	5	24	11	100	39	-27.7	-27.7	0.04	NO	No match	No match	24888(5)	gw1.III.2054.1
TCATGTGGCCTACTCTGGTCA	LG_X	15540217	15540237	-	2	21	1	260	35.38	-121.2	-46.62	0.01	NO	No match	No match	67697(2)	estExt_fgenesh4_pg.C_LG_II2062,gw1.147.161.1
AACGGTACTAGTGGTGTCATTATC	LG_X	15540477	15540500	-	5	24	1	400	35.5	-189.9	-47.48	0.01	NO	No match	No match	78056(5)	No targets
CAACGCTGCTGCACTCCTTTACT	LG_X	17189635	17189657	-	3	23	1	89	44.94	-25.6	-28.76	0.03	NO	No match	No match	74557(3)	No targets
TCCAAAGGGATCGCATTGAT	LG_X	17264091	17264110	-	53	20	4	130	46.15	-58.52	-45.02	0.01	GATCATGCTATCCCTTTGGAT	ptc-393	ptc-393	20471(53)	estExt_Genewise1_v1.C_880149,eugene3.00012208,eugene3.00140791,eugene3.00141554,grail3.0002016201,eugene3.00140963
TGCCTGGCTCCCTGTATGCCA	LG_X	18982841	18982861	+	259	21	4	147	47.62	-66.6	-45.31	0.01	TGGCGTATGAGGAGCCATGCA GCGTATGAGGAGCCATGCATA	ptc-160	ptc-160	38254(259)	estExt_fgenesh4_pm.C_LG_X0888,fgenesh4_pg.C_LG_VIII000301,fgenesh4_pg.C_LG_IX001411,eugene3.00660262,fgenesh4_pg.C_LG_II000830,estExt_fgenesh4_pg.C_LG_V0901,gw1.28.632.1,gw1.28.631.1,estExt_fgenesh4_pm.C_LG_XVI0323,eugene3.05910002,fgenesh4_pg.C_scaffold_16673000001
AGAATCTTGATGATGCTGCAT	LG_X	19299613	19299633	-	935	21	4	139	40.29	-62.1	-44.68	0.01	GCAGCATCATCAAGATTCACA	ptc-172	ptc-172	66794(935)	gw1.V.4061.1,grail3.0019003502,eugene3.00031813,estExt_fgenesh4_pg.C_LG_XVI0485
AGGATTGGAGGGAATTAAACA	LG_X	19416768	19416788	+	3	21	3	90	37.78	-35	-38.89	0.01	NO	No match	No match	79354(3)	fgenesh4_pg.C_LG_VI001806
TGATTGAGCCGTGCCAATATC	LG_XI	286909	286929	-	223	21	7	114	36.84	-53.5	-46.93	0.01	NO	ptc-171	ptc-171	66580(223)	gw1.127.243.1,gw1.III.2060.1,eugene3.44860001,estExt_Genewise1_v1.C_LG_II3184,gw1.57.294.1,gw1.II.1043.1,eugene3.09070003
TTCTTCTTTCTGTTGTTGCCT	LG_XI	1698938	1698958	+	9	21	6	347	35.16	-213.71	-61.59	0.01	NO	No match	No match	10766(9)	estExt_fgenesh4_pg.C_LG_XVI0067,eugene3.00101006,grail3.0010063001,eugene3.00280250,fgenesh4_pg.C_scaffold_120000067,estExt_Genewise1_v1.C_LG_X1136,eugene3.00091398,gw1.VII.3576.1,estExt_fgenesh4_pg.C_LG_VII1167,eugene3.00191071,estExt_fgenesh4_pg.C_LG_I1235,estExt_fgenesh4_pg.C_LG_II0752,eugene3.00191072,eugene3.00180337,fgenesh4_pg.C_LG_XIV000834,eugene3.00002299,gw1.XI.2596.1,estExt_fgenesh4_p…
TCATTGAGTGCAGCGTTGATG	LG_XI	3295608	3295628	-	221	21	1	169	46.15	-62.7	-37.1	0.01	NO	ptc-397	ptc-397	3809(221)	eugene3.00091222,gw1.I.247.1,estExt_Genewise1_v1.C_LG_XVI3501,fgenesh4_pm.C_LG_I000649,eugene3.04340001,fgenesh4_pg.C_scaffold_107000055,eugene3.01070064,eugene3.00060812,eugene3.00010449,estExt_fgenesh4_pm.C_LG_VI0293,fgenesh4_pg.C_LG_IV001314,fgenesh4_pg.C_LG_IX000614,estExt_fgenesh4_pg.C_LG_X1635,estExt_fgenesh4_pm.C_LG_VIII0291,gw1.I.1184.1,gw1.4300.5.1,fgenesh4_pg.C_LG_VI000783,grail3.002302…
AGTGAATTTCTGATGGACTTATAA	LG_XI	7704439	7704462	+	3	24	1	251	35.06	-70.04	-27.9	0.01	NO	No match	No match	47866(3)	No targets
TGACAAAGGGCTTGAGATCTGCAC	LG_XI	8080050	8080073	-	2	24	16	98	50	-39.8	-40.61	0.01	NO	No match	No match	13976(2)	No targets
CTTCTGAGTCATCACGTCTCC	LG_XI	11528341	11528361	-	2	21	1	102	47.06	-53.6	-52.55	0.01	NO	No match	No match	4051(2)	gw1.200.30.1
CCTTTAGATGGCACGTGTGACCCA	LG_XI	14319526	14319549	-	2	24	1	150	42.67	-57.4	-38.27	0.01	NO	No match	No match	54877(2)	No targets
TGCCTGGCTCCCTGTATGCCA	LG_XI	14495641	14495661	-	259	21	4	138	51.45	-63.4	-45.94	0.01	NO	ptc-160	ptc-160	38254(259)	estExt_fgenesh4_pm.C_LG_X0888,fgenesh4_pg.C_LG_VIII000301,fgenesh4_pg.C_LG_IX001411,eugene3.00660262,fgenesh4_pg.C_LG_II000830,estExt_fgenesh4_pg.C_LG_V0901,gw1.28.632.1,gw1.28.631.1,estExt_fgenesh4_pm.C_LG_XVI0323,eugene3.05910002,fgenesh4_pg.C_scaffold_16673000001
GATTTTAGATCGATTGAGCCTCGA	LG_XI	14585756	14585779	-	3	24	1	80	31.25	-21.3	-26.63	0.01	NO	No match	No match	5028(3)	No targets
CTATTTCAACTCTTCTGGTGCATG	LG_XII	745801	745824	+	2	24	1	100	44	-25.94	-25.94	0.03	NO	No match	No match	11340(2)	No targets
TTCGGTCTAGGCCTGAACGGC	LG_XII	881717	881737	-	7	21	1	156	49.36	-74.2	-47.56	0.01	NO	No match	No match	30397(7)	fgenesh4_pg.C_scaffold_17856000001,eugene3.131280001
TCTTGCTCAAATGAGTATTCCA	LG_XII	2137739	2137760	-	55	22	3	146	32.88	-59.5	-40.75	0.01	AGATGCTCATTTGAGCAAGTAA AGATGCTCATTTGAGCAAGTAA AGATGCTCATTTGAGCAAGTA	No match	No match	37586(55)	gw1.III.2581.1,gw1.III.2477.1,gw1.I.9350.1,eugene3.13810002,gw1.XII.82.1,grail3.0007008701,eugene3.00061549,fgenesh4_pg.C_LG_VIII000101,gw1.X.2890.1
TCGGACCAGGCTTCATTCCCC	LG_XII	2546085	2546105	-	911	21	13	116	47.41	-50.16	-43.24	0.01	GGAATGTTGTTTGGTTCAAGG	ptc-166	ptc-166	78908(911)	fgenesh4_pm.C_LG_I000560,estExt_Genewise1_v1.C_660759,estExt_fgenesh4_pg.C_LG_III0436,gw1.6326.1.1,fgenesh4_pg.C_LG_XVIII000250,gw1.IX.4748.1,estExt_fgenesh4_pm.C_LG_VI0713,estExt_fgenesh4_pg.C_LG_I2905,estExt_fgenesh4_pg.C_2360002,grail3.3183000201
TGGTCATTCTTCTATACTTGAGAG	LG_XII	3300482	3300505	+	3	24	1	89	40.45	-27.8	-31.24	0.02	NO	No match	No match	14124(3)	No targets
CCATGTTGGAAACACTGTAGCAAT	LG_XII	3558732	3558755	-	2	24	15	118	35.59	-30.6	-25.93	0.01	NO	No match	No match	58258(2)	No targets
TTTGGATTGAAGGGAGCTCTA	LG_XII	4201677	4201697	-	22755	21	4	232	43.97	-93.1	-40.13	0.01	GAGCTCCTTGAAGTCCAATAG AGCTCCTTGAAGTCCAATAGA	ptc-159	ptc-159	16556(22755)	eugene3.00091462,fgenesh4_pg.C_scaffold_134000031,eugene3.00111000,gw1.I.6885.1,gw1.III.41.1,fgenesh4_pm.C_scaffold_40000020,eugene3.00012728,fgenesh4_pg.C_LG_X001415,fgenesh4_pg.C_LG_VI000370,eugene3.00280149,eugene3.00190756
TTGACAGAAGATAGAGAGCAC	LG_XII	4450893	4450913	-	14	21	4	144	52.08	-57.7	-40.07	0.01	CTTTGTGCTCTCTATGCTTCTG	ptc-156	ptc-156	14330(14)	eugene3.00160416,grail3.0008008901,fgenesh4_pg.C_LG_X001404,estExt_Genewise1_v1.C_LG_XV2187,fgenesh4_pg.C_LG_II001303,grail3.0010026801,estExt_Genewise1_v1.C_1240186,fgenesh4_pg.C_scaffold_9189000001,eugene3.00120942,fgenesh4_pm.C_LG_XII000479
TTTGACCGAGTTTGACCGATTTCG	LG_XII	5029266	5029289	+	2	24	15	120	40.83	-73.8	-61.5	0.01	NO	No match	No match	21967(2)	No targets
TCGATAAACCTCTGCATCCAG	LG_XII	5191536	5191556	+	91	21	3	105	48.57	-44.2	-42.1	0.01	GGAGGCAGCGGTTCATCGATC	ptc-162	ptc-162	72522(91)	eugene3.00021687
GACGGGTTAACCTGGTTTAAAGGG	LG_XII	5309652	5309675	+	3	24	11	127	37.01	-45.76	-36.03	0.01	NO	No match	No match	40899(3)	No targets
TGGTGTCGAAATCCTAGATTGA	LG_XII	6932248	6932269	-	2	22	11	76	42.11	-20.4	-26.84	0.02	NO	No match	No match	16223(2)	No targets
GATGCTTGGATTTAGTATGTTTGC	LG_XII	7774805	7774828	-	2	24	1	150	42	-45.3	-30.2	0.03	NO	No match	No match	26949(2)	No targets
TTCATTCCTCTTCCTAAAATGG	LG_XII	8278996	8279017	-	647	22	2	142	33.1	-55.2	-38.87	0.01	ATTTTAGGAAGGGAATGAATA	No match	No match	4325(647)	eugene3.00130793,estExt_fgenesh4_pg.C_LG_XIV0205,grail3.0035010701,estExt_Genewise1_v1.C_LG_V0549,eugene3.00010491,grail3.0017035101,gw1.IX.2794.1
TCATCGATGATTGGAGTGGGACAC	LG_XII	8932089	8932112	+	2	24	2	288	36.11	-96.5	-33.51	0.01	NO	No match	No match	11490(2)	No targets
TGGTTCCTCGCAATAGAGTTTGAG	LG_XII	9288085	9288108	+	2	24	1	84	45.24	-28.56	-34	0.01	NO	No match	No match	23578(2)	No targets
AGAATTAGTCGAGATGCGCTCAAA	LG_XII	10532736	10532759	-	2	24	1	108	34.26	-27.1	-25.09	0.04	NO	No match	No match	20603(2)	No targets
TGATTGAGCCGTGCCAATATC	LG_XII	11612120	11612140	+	223	21	7	102	42.16	-46.1	-45.2	0.01	NO	ptc-171	ptc-171	66580(223)	gw1.127.243.1,gw1.III.2060.1,eugene3.44860001,estExt_Genewise1_v1.C_LG_II3184,gw1.57.294.1,gw1.II.1043.1,eugene3.09070003
TTAGTGACCTTTCTTGGTGTT	LG_XII	11818898	11818918	-	5	21	2	158	43.04	-74.4	-47.09	0.01	NO	No match	No match	50884(5)	grail3.0014034801,gw1.V.5198.1,grail3.0024000401,gw1.V.3711.1
TTCTGAACTCTCTCCCTCAAC	LG_XII	12244741	12244761	-	3	21	5	117	47.86	-50.9	-43.5	0.01	NO	ptc-1446	ptc-1446	43665(3)	fgenesh4_pg.C_LG_XII000915,fgenesh4_pg.C_LG_XIV001182,gw1.XVI.1797.1,estExt_fgenesh4_pg.C_LG_VII1057,eugene3.00400238
TTCTGAACTCTCTCCCTCAAC	LG_XII	12249407	12249427	-	3	21	5	121	47.93	-64.7	-53.47	0.01	NO	ptc-1446	ptc-1446	43665(3)	fgenesh4_pg.C_LG_XII000915,fgenesh4_pg.C_LG_XIV001182,gw1.XVI.1797.1,estExt_fgenesh4_pg.C_LG_VII1057,eugene3.00400238
TTCTGAACTCTCTCCCTCAAC	LG_XII	12359326	12359346	+	3	21	5	132	43.18	-47.2	-35.76	0.01	NO	ptc-1446	ptc-1446	43665(3)	fgenesh4_pg.C_LG_XII000915,fgenesh4_pg.C_LG_XIV001182,gw1.XVI.1797.1,estExt_fgenesh4_pg.C_LG_VII1057,eugene3.00400238
AGGATTGGAGGGAATTAAACA	LG_XII	12413507	12413527	+	3	21	3	129	31.01	-41.7	-32.33	0.01	NO	No match	No match	79354(3)	fgenesh4_pg.C_LG_VI001806
AAGCCATGACCCGGTGTAACCTGG	LG_XII	12974643	12974666	+	2	24	1	100	41	-25.8	-25.8	0.04	NO	No match	No match	40355(2)	No targets
TTGCTGGGTCCTGATGATGGA	LG_XII	13376696	13376716	-	42	21	1	174	41.95	-69.2	-39.77	0.01	NO	No match	No match	24254(42)	gw1.626.13.1,grail3.0010003701,fgenesh4_pg.C_scaffold_164000003
TTTTCCCAACTCCACCCATCCC	LG_XIII	203728	203749	+	295	22	1	211	49.29	-93.6	-44.36	0.01	NO	ptc-472	ptc-472	64375(295)	eugene3.02010002,eugene3.01170062,gw1.3272.9.1,eugene3.00190077,fgenesh4_pg.C_scaffold_240000004,eugene3.02800002,eugene3.02400012,eugene3.11370001,eugene3.02800009,grail3.0201000101,fgenesh4_pg.C_LG_XIX000143,fgenesh4_pg.C_scaffold_280000005,fgenesh4_pg.C_LG_XIX000054,eugene3.00190016,eugene3.00190048,fgenesh4_pg.C_LG_XIX000018,eugene3.00190012
TGGAGAAGCAGGGCACGTGCA	LG_XIII	1040249	1040269	-	282	21	5	98	56.12	-49.6	-50.61	0.01	NO	ptc-164	ptc-164	22024(282)	gw1.V.3536.1,gw1.VII.2722.1,gw1.164.27.1,eugene3.01700083,eugene3.00060321,fgenesh4_pg.C_LG_VI000293
CAGCCAAGGATGACTTGCCGA	LG_XIII	4493432	4493452	+	98	21	3	174	43.1	-81.65	-46.93	0.01	GGCAGGTTGTTCTTGGCTACA GGCAGGTTGTTCTTGGCTACA	ptc-169	ptc-169	47925(98)	estExt_fgenesh4_pg.C_LG_XVIII0020
TATTTTGATATAAATGTTGGACCT	LG_XIII	5277141	5277164	-	2	24	1	158	22.78	-40.41	-25.58	0.01	NO	No match	No match	9710(2)	No targets
AACGGATTATCCGTTGCTGATTGA	LG_XIII	6525128	6525151	-	2	24	12	163	26.99	-45.76	-28.07	0.01	NO	No match	No match	78437(2)	No targets
GAATGAATCGGTCGACCATTT	LG_XIII	7671991	7672011	-	2	21	1	131	36.64	-36.2	-27.63	0.02	NO	No match	No match	43904(2)	No targets
TTGGACTGAAGGGAGCTCCTT	LG_XIII	9782577	9782597	+	16	21	2	204	44.61	-92.7	-45.44	0.01	NO	ptc-159	ptc-319	66082(16)	gw1.I.6885.1,eugene3.00121020,eugene3.00110429,eugene3.00410019,eugene3.00190830,eugene3.00110631,grail3.0032015302,eugene3.00190756
CAGAATTGCAGTGCCTTGATT	LG_XIII	11828114	11828134	+	656	21	1	123	43.09	-55.5	-45.12	0.01	TCAGGGCACTGCAATTCTAAA	ptc-1447	ptc-1447	11531(656)	grail3.0092004201,fgenesh4_pg.C_scaffold_120000019,eugene3.17360001,fgenesh4_pg.C_scaffold_120000014,fgenesh4_pg.C_scaffold_8201000001,fgenesh4_pg.C_scaffold_120000035,fgenesh4_pg.C_scaffold_120000037
TTGGACTGAAGGGAGCTCCC	LG_XIII	12992460	12992479	+	6	20	4	214	42.99	-88.2	-41.21	0.01	NO	ptc-159	ptc-319	34309(6)	gw1.I.6885.1,eugene3.00121020,eugene3.00110429,eugene3.00190830,eugene3.00410019,eugene3.00110631,grail3.0032015302,eugene3.00041207
CCATGTTGGAAACACTGTAGCAAT	LG_XIV	1812360	1812383	-	2	24	15	106	32.08	-30.3	-28.58	0.01	NO	No match	No match	58258(2)	No targets
ATATGATGGGTCTCATTTAGTAGA	LG_XIV	2363320	2363343	-	32	24	1	240	29.58	-92.66	-38.61	0.01	ATTAAATGAGACTCATCATATGGC	No match	No match	70009(32)	No targets
TGAGGCCTTTGGGGGAGAGTGG	LG_XIV	3370170	3370191	+	1975	22	1	119	49.58	-55.2	-46.39	0.01	NO	No match	ptc-473	37045(1975)	No targets
CATCTGCAGACTACTTGCCTT	LG_XIV	3657623	3657643	+	5	21	1	108	34.26	-63.8	-59.07	0.01	GCAAGTATTCAGTAGATGTT	No match	No match	29278(5)	eugene3.00180361
TCGGACCAGGCTTCATTCCCC	LG_XIV	3895190	3895210	+	911	21	13	156	41.67	-55.3	-35.45	0.01	GGAATGTTGTCTGGCTCGAGG GAATGTTGTCTGGCTCGAGGA	ptc-166	ptc-166	78908(911)	fgenesh4_pm.C_LG_I000560,estExt_Genewise1_v1.C_660759,estExt_fgenesh4_pg.C_LG_III0436,gw1.6326.1.1,fgenesh4_pg.C_LG_XVIII000250,gw1.IX.4748.1,estExt_fgenesh4_pm.C_LG_VI0713,estExt_fgenesh4_pg.C_LG_I2905,estExt_fgenesh4_pg.C_2360002,grail3.3183000201
TCGGACCAGGCTTCATTCCCC	LG_XIV	3909159	3909179	+	911	21	13	156	41.67	-55.3	-35.45	0.01	GGAATGTTGTCTGGCTCGAGG GAATGTTGTCTGGCTCGAGGA	ptc-166	ptc-166	78908(911)	fgenesh4_pm.C_LG_I000560,estExt_Genewise1_v1.C_660759,estExt_fgenesh4_pg.C_LG_III0436,gw1.6326.1.1,fgenesh4_pg.C_LG_XVIII000250,gw1.IX.4748.1,estExt_fgenesh4_pm.C_LG_VI0713,estExt_fgenesh4_pg.C_LG_I2905,estExt_fgenesh4_pg.C_2360002,grail3.3183000201
GTTCTTCTAACCGGAGTA	LG_XIV	4869488	4869505	-	2	18	1	96	52.08	-34.7	-36.15	0.03	NO	No match	No match	47091(2)	eugene3.01220087,gw1.II.472.1,fgenesh4_pg.C_LG_III000350,grail3.0003082401,estExt_fgenesh4_pg.C_LG_V0846,gw1.IX.1169.1,fgenesh4_pg.C_LG_III001731,fgenesh4_pg.C_LG_XI000940,grail3.0106002301,gw1.I.7669.1,estExt_fgenesh4_kg.C_LG_III0059,eugene3.00040068
CAAGCATTTGATCTTTTTTTGGTC	LG_XIV	5473797	5473820	-	2	24	1	99	37.37	-27.2	-27.47	0.03	NO	No match	No match	77098(2)	No targets
TGGAGAAGCAGGGCACGTGCA	LG_XIV	5728490	5728510	+	282	21	5	157	54.78	-74	-47.13	0.01	NO	ptc-164	ptc-164	22024(282)	gw1.V.3536.1,gw1.VII.2722.1,gw1.164.27.1,eugene3.01700083,eugene3.00060321,fgenesh4_pg.C_LG_VI000293
CCAACGCTGCTGGGTCTAGCCTCC	LG_XIV	6019248	6019271	-	2	24	1	174	56.32	-75.5	-43.39	0.01	NO	No match	No match	35376(2)	No targets
CTGTACACTGTATGCATGTTA	LG_XIV	6598445	6598465	+	2	21	14	77	37.66	-48.9	-63.51	0.01	NO	No match	No match	15613(2)	No targets
TGGAAATGGTGCTAAACCTGG	LG_XIV	7469686	7469706	-	2	21	1	83	43.37	-24.8	-29.88	0.02	NO	No match	No match	65283(2)	eugene3.00140963,estExt_fgenesh4_pg.C_2080003,grail3.3561000101
TTTGACCGAGTTTGACCGATTTCG	LG_XIV	7667336	7667359	+	2	24	15	79	41.77	-61.2	-77.47	0.01	NO	No match	No match	21967(2)	No targets
TTTGGCTGTGAGCTGAGCTCA	LG_XIV	8932167	8932187	-	3	21	1	96	42.71	-38.3	-39.9	0.01	NO	No match	No match	14996(3)	No targets
TGCCTGGCTCCCTGGATGCCA	LG_XIV	9829743	9829763	-	3	21	1	115	45.22	-52.1	-45.3	0.01	NO	ptc-160	ptc-160	16365(3)	estExt_fgenesh4_pm.C_LG_XVI0323,gw1.28.631.1,gw1.28.632.1,estExt_fgenesh4_pg.C_LG_V0901,fgenesh4_pg.C_LG_II000830,eugene3.00660262,fgenesh4_pg.C_LG_IX001411,fgenesh4_pg.C_LG_VIII000301,estExt_fgenesh4_pm.C_LG_X0888,eugene3.00640087
ACTCTAGTGTTTGTAGCTCCT	LG_XIV	11739179	11739199	+	3	21	1	195	54.87	-101.4	-52	0.01	NO	No match	No match	33520(3)	eugene3.01730015,eugene3.00400368
TGACATTGTTTGATTGGTCTGCCA	LG_XIV	12238435	12238458	+	2	24	2	144	39.58	-49.1	-34.1	0.01	NO	No match	No match	12958(2)	No targets
TGAGCTTTTTTAATGATGGTA	LG_XIX	191973	191993	+	3	21	2	118	38.98	-33.9	-28.73	0.01	NO	No match	No match	3909(3)	fgenesh4_pg.C_LG_XIX000019,fgenesh4_pg.C_LG_XIX000143,grail3.0085005401,eugene3.00190231,eugene3.00190077,eugene3.00190234,grail3.0240000101,fgenesh4_pg.C_scaffold_201000003,fgenesh4_pg.C_scaffold_280000006,grail3.0201000101,eugene3.02400007,eugene3.11370001,eugene3.02400012,eugene3.02800002,fgenesh4_pg.C_scaffold_134000057,fgenesh4_pg.C_scaffold_240000004,eugene3.00190204,eugene3.00110981,eugene…
AAGTAGAAGGTTGATGTTAGT	LG_XIX	455313	455333	+	2	21	1	207	32.37	-72	-34.78	0.01	NO	No match	No match	3305(2)	No targets
TAATTAATTTTGTGGCGGTCC	LG_XIX	2578002	2578022	+	2	21	2	526	37.64	-302.6	-57.53	0.01	NO	No match	No match	19916(2)	No targets
TAATTAATTTTGTGGCGGTCC	LG_XIX	2587887	2587907	-	2	21	2	526	38.4	-310.5	-59.03	0.01	NO	No match	No match	19916(2)	No targets
TGTTAGTAGTGGGAATGATATGTC	LG_XIX	4366411	4366434	+	4	24	1	89	22.47	-24.7	-27.75	0.01	NO	No match	No match	20211(4)	No targets
GTTGGGCCTGACATTGATGTTAGA	LG_XIX	4635506	4635529	-	2	24	1	172	52.91	-75.51	-43.9	0.01	NO	No match	No match	19643(2)	No targets
CAGCCAAGGATGACTTGCCGA	LG_XIX	4784314	4784334	-	98	21	3	163	44.79	-74.6	-45.77	0.01	NO	ptc-169	ptc-169	47925(98)	estExt_fgenesh4_pg.C_LG_XVIII0020
CCAGTGACCTAGGCTTTGTTCGAG	LG_XIX	8374887	8374910	-	3	24	1	144	40.28	-36.2	-25.14	0.03	NO	No match	No match	28534(3)	No targets
TTTGATTTGATGGTCAAGTTTGAA	LG_XIX	9510781	9510804	-	6	24	1	327	28.44	-164.8	-50.4	0.01	NO	No match	No match	39508(6)	No targets
TTTAGATAATAGGTTCATGGTTGC	LG_XIX	9521426	9521449	-	2	24	1	194	22.16	-70.5	-36.34	0.01	NO	No match	No match	37966(2)	No targets
TCTTGCACTGTTCACATGCAC	LG_XIX	9631802	9631822	+	3	21	3	107	40.19	-63.8	-59.63	0.01	TTCATGTGAACAGTGCAAGAG	No match	No match	25661(3)	eugene3.00012410
ATCTGCTCATAATCTGGTGGTAAA	LG_XIX	9765425	9765448	-	2	24	2	118	41.53	-35.9	-30.42	0.01	NO	No match	No match	63549(2)	eugene3.00190805,eugene3.03640008,eugene3.00021927
TTGGACTGAAGGGAGCTCCC	LG_XIX	10852733	10852752	-	6	20	4	227	43.17	-90.8	-40	0.01	NO	ptc-159	ptc-319	34309(6)	gw1.I.6885.1,eugene3.00121020,eugene3.00110429,eugene3.00190830,eugene3.00410019,eugene3.00110631,grail3.0032015302,eugene3.00041207
TCGGACCAGGCTTCATTCCCC	LG_XV	460376	460396	-	911	21	13	110	46.36	-47.3	-43	0.01	TGAATGTTGTCTGGTTCAAGG	ptc-166	ptc-166	78908(911)	fgenesh4_pm.C_LG_I000560,estExt_Genewise1_v1.C_660759,estExt_fgenesh4_pg.C_LG_III0436,gw1.6326.1.1,fgenesh4_pg.C_LG_XVIII000250,gw1.IX.4748.1,estExt_fgenesh4_pm.C_LG_VI0713,estExt_fgenesh4_pg.C_LG_I2905,estExt_fgenesh4_pg.C_2360002,grail3.3183000201
TCTTGCTCAAATGAGTATTCCA	LG_XV	698203	698224	+	55	22	3	148	35.81	-58.6	-39.59	0.01	AGATGCTCATTCGAGCAAGAAA AGATGCTCATTCGAGCAAGAA GATGCTCATTCGAGCAAGAAA	No match	No match	37586(55)	gw1.III.2581.1,gw1.III.2477.1,gw1.I.9350.1,eugene3.13810002,gw1.XII.82.1,grail3.0007008701,eugene3.00061549,fgenesh4_pg.C_LG_VIII000101,gw1.X.2890.1
CTCCAGGGTTGCGTTCGGCT	LG_XV	3118235	3118254	+	2	20	1	81	43.21	-24.7	-30.49	0.02	NO	No match	No match	34291(2)	eugene3.91850001
GCTCTCTATGCTTCTGTCATC	LG_XV	3242459	3242479	+	60	21	1	170	50	-79.6	-46.82	0.01	TTGACAGAAGATAGAGAGCAC	No match	ptc-156	57143(60)	eugene3.00290220,eugene3.00640232,fgenesh4_pg.C_scaffold_130000044
TTTGGATTGAAGGGAGCTCTA	LG_XV	3478615	3478635	+	22755	21	4	176	47.16	-77.22	-43.88	0.01	GAGCTCCTTGAAGTCCAATAG AGCTCCTTGAAGTCCAATAGA	ptc-159	ptc-159	16556(22755)	eugene3.00091462,fgenesh4_pg.C_scaffold_134000031,eugene3.00111000,gw1.I.6885.1,gw1.III.41.1,fgenesh4_pm.C_scaffold_40000020,eugene3.00012728,fgenesh4_pg.C_LG_X001415,fgenesh4_pg.C_LG_VI000370,eugene3.00280149,eugene3.00190756
AGATGATCGGTTTATCACTGGTGG	LG_XV	7227746	7227769	+	3	24	1	170	41.18	-48.4	-28.47	0.01	NO	No match	No match	27524(3)	No targets
TGATTGAGCCGTGCCAATATC	LG_XV	7305205	7305225	+	223	21	7	93	44.09	-45.6	-49.03	0.01	TGTTGGGATGGCTCAATCATA	ptc-171	ptc-171	66580(223)	gw1.127.243.1,gw1.III.2060.1,eugene3.44860001,estExt_Genewise1_v1.C_LG_II3184,gw1.57.294.1,gw1.II.1043.1,eugene3.09070003
TATGATGATCACTGGAGACTT	LG_XV	7526016	7526036	+	2	21	7	126	32.54	-36.8	-29.21	0.02	NO	No match	No match	66839(2)	eugene3.00031262,gw1.I.9332.1
TAGCCAAGGACGACTTGCCTA	LG_XV	7670943	7670963	+	176	21	1	191	47.12	-86	-45.03	0.01	TAGGCAGTCTCCTTTGGCTATC	ptc-169	ptc-169	17119(176)	eugene3.00100563,estExt_Genewise1_v1.C_LG_XVIII0864
TAGCCAAGGATGACTTGCCT	LG_XV	7674111	7674130	+	4	20	6	212	38.68	-81.9	-38.63	0.01	NO	ptc-169	ptc-169	44815(4)	estExt_fgenesh4_pg.C_LG_XVIII0020,grail3.0039026701,fgenesh4_pg.C_LG_IX000987,eugene3.00011755,eugene3.00091116,eugene3.00102096,eugene3.195140001
TTCTGAACTCTCTCCCTCAAC	LG_XV	7922468	7922488	-	3	21	5	111	47.75	-52.6	-47.39	0.01	NO	ptc-1446	ptc-1446	43665(3)	fgenesh4_pg.C_LG_XII000915,fgenesh4_pg.C_LG_XIV001182,gw1.XVI.1797.1,estExt_fgenesh4_pg.C_LG_VII1057,eugene3.00400238
TGGACTCCTTTGGGGAGATGG	LG_XV	8088583	8088603	+	2	21	1	104	48.08	-52.4	-50.38	0.01	NO	No match	No match	25804(2)	eugene3.00130434
TTCTGAACTCTCTCCCTCAAC	LG_XV	8090324	8090344	+	3	21	5	145	44.83	-57.48	-39.64	0.01	NO	ptc-1446	ptc-1446	43665(3)	fgenesh4_pg.C_LG_XII000915,fgenesh4_pg.C_LG_XIV001182,gw1.XVI.1797.1,estExt_fgenesh4_pg.C_LG_VII1057,eugene3.00400238
AACGACTTTGAATCTCACTGTGCC	LG_XV	9614437	9614460	+	2	24	1	113	40.71	-30.5	-26.99	0.03	NO	No match	No match	51621(2)	No targets
TCCAAAGGGATCGCATTGATCT	LG_XV	10351684	10351705	-	60	22	2	109	39.45	-53.7	-49.27	0.01	GATCATGCGATCCCTTAGGAA ATCATGCGATCCCTTAGGAAT	ptc-393	ptc-393	14704(60)	estExt_Genewise1_v1.C_880149,eugene3.00012208,eugene3.00140963
ATTTCTAGGCTCATGTGATTAGGC	LG_XVI	2192534	2192557	-	3	24	1	96	31.25	-29.2	-30.42	0.01	NO	No match	No match	30023(3)	No targets
TCTTGTATGGAATCAGTGGT	LG_XVI	4514874	4514893	+	2	20	1	119	42.86	-37.8	-31.76	0.01	NO	No match	No match	34806(2)	eugene3.00021487,gw1.V.1510.1,fgenesh4_pg.C_LG_IX001462,eugene3.00100798,gw1.IX.724.1
TCTCCACTGTTCTGCAACGT	LG_XVI	5585042	5585061	+	2	20	12	77	53.25	-51.7	-67.14	0.01	NO	No match	No match	7796(2)	fgenesh4_pg.C_LG_IX001399,fgenesh4_pg.C_LG_VIII001293,gw1.152.165.1
TGCCTGGCTCCCTGCATGCCA	LG_XVI	7014378	7014398	-	3	21	6	86	58.14	-44.2	-51.4	0.01	NO	ptc-160	ptc-160	31017(3)	estExt_fgenesh4_pm.C_LG_XVI0323,gw1.28.631.1,gw1.28.632.1,estExt_fgenesh4_pg.C_LG_V0901,fgenesh4_pg.C_LG_II000830,eugene3.00660262,fgenesh4_pg.C_LG_IX001411,fgenesh4_pg.C_LG_VIII000301,estExt_fgenesh4_pm.C_LG_X0888,eugene3.05910002,eugene3.00880022,eugene3.27090003
AAGGCTAATGTGACGGTTGTGTAA	LG_XVI	7175434	7175457	-	2	24	1	107	39.25	-27	-25.23	0.02	NO	No match	No match	48402(2)	No targets
AGTTGATTCGATGTGACTTTATCA	LG_XVI	7434601	7434624	+	3	24	1	144	25.69	-40.24	-27.94	0.01	NO	No match	No match	55296(3)	No targets
TTTCCTGTTGGGGTGATGGTTGTC	LG_XVI	10991177	10991200	+	2	24	1	143	47.55	-48.2	-33.71	0.01	NO	No match	No match	11892(2)	No targets
AAGCTCAGGAGGGATAGCGCC	LG_XVI	11828749	11828769	+	5	21	4	148	42.57	-62.4	-42.16	0.01	CGCTATCCATCCTGAGTTTT	ptc-390	ptc-390	2431(5)	gw1.IX.818.1,gw1.11781.4.1,gw1.XV.133.1,eugene3.02730014
TGGAGAAGCAGGGCACGTGCA	LG_XVI	12388887	12388907	+	282	21	5	175	46.29	-71.3	-40.74	0.01	CATGTGCCTGTCTTCCCCATC	ptc-164	ptc-164	22024(282)	gw1.V.3536.1,gw1.VII.2722.1,gw1.164.27.1,eugene3.01700083,eugene3.00060321,fgenesh4_pg.C_LG_VI000293
TTCTCGGACAAGAATTGTAGTG	LG_XVI	12897537	12897558	-	2	22	1	81	44.44	-26	-32.1	0.01	NO	No match	No match	51229(2)	fgenesh4_pg.C_LG_XVI001267,fgenesh4_pg.C_LG_II000834
CTGAAGTGTTTGGGGGAACTC	LG_XVI	13302939	13302959	-	35	21	10	124	52.42	-61.86	-49.89	0.01	TTTCCCTGACCACTTCACTGG	ptc-395	ptc-395	57744(35)	grail3.0175000802,estExt_Genewise1_v1.C_LG_VIII2439,grail3.0068016101,fgenesh4_pg.C_LG_VII000646
CTGAAGTGTTTGGGGGAACTC	LG_XVI	13308650	13308670	-	35	21	10	124	50.81	-62.76	-50.61	0.01	TTTCCCTGACCACTTCACTGG	ptc-395	ptc-395	57744(35)	grail3.0175000802,estExt_Genewise1_v1.C_LG_VIII2439,grail3.0068016101,fgenesh4_pg.C_LG_VII000646
CTGAAGTGTTTGGGGGAACTC	LG_XVI	13309881	13309901	+	35	21	10	113	45.13	-51.6	-45.66	0.01	TTCCTCTGAGCACTTCATTGG	ptc-395	ptc-395	57744(35)	grail3.0175000802,estExt_Genewise1_v1.C_LG_VIII2439,grail3.0068016101,fgenesh4_pg.C_LG_VII000646
CTGAAGTGTTTGGGGGAACTC	LG_XVI	13313981	13314001	+	35	21	10	113	45.13	-51.6	-45.66	0.01	TTCCTCTGAGCACTTCATTGG	ptc-395	ptc-395	57744(35)	grail3.0175000802,estExt_Genewise1_v1.C_LG_VIII2439,grail3.0068016101,fgenesh4_pg.C_LG_VII000646
CTGAAGTGTTTGGGGGAACTC	LG_XVI	13316932	13316952	+	35	21	10	238	40.34	-76.11	-31.98	0.01	NO	ptc-395	ptc-395	57744(35)	grail3.0175000802,estExt_Genewise1_v1.C_LG_VIII2439,grail3.0068016101,fgenesh4_pg.C_LG_VII000646
CTGAAGTGTTTGGGGGAACTC	LG_XVI	13325153	13325173	+	35	21	10	238	40.34	-79.8	-33.53	0.01	NO	ptc-395	ptc-395	57744(35)	grail3.0175000802,estExt_Genewise1_v1.C_LG_VIII2439,grail3.0068016101,fgenesh4_pg.C_LG_VII000646
TGCCCTGAGGTTTGTGAGACTCGA	LG_XVII	233135	233158	-	4	24	3	132	37.12	-35.9	-27.2	0.01	NO	No match	No match	43088(4)	No targets
TCTGTCGCTGGAAAGATGGTAC	LG_XVII	3400803	3400824	+	77	22	1	147	50.34	-78.8	-53.61	0.01	ACCATCTTCCCGCGACGGAAC	No match	No match	72552(77)	No targets
TGACAGAAGAGAGTGAGCAC	LG_XVIII	1365516	1365535	+	731	20	6	127	49.61	-52.3	-41.18	0.01	NO	ptc-156	ptc-156	25431(731)	fgenesh4_pg.C_scaffold_9189000001,grail3.0008008901,grail3.0010026801,eugene3.00160416,fgenesh4_pg.C_LG_II001303,estExt_Genewise1_v1.C_LG_XV2187,fgenesh4_pg.C_LG_X001404,estExt_Genewise1_v1.C_1240186,eugene3.00120942,eugene3.00040082,grail3.0113000901,estExt_Genewise1_v1.C_LG_VII0578
TATCTCAACTAATCTCACGGG	LG_XVIII	3766357	3766377	+	2	21	12	104	40.38	-35.9	-34.52	0.01	NO	No match	No match	8770(2)	fgenesh4_pg.C_LG_X001269,eugene3.00170110
TCTCCACTGTTCTGCAACGT	LG_XVIII	3965638	3965657	+	2	20	12	195	57.95	-120.4	-61.74	0.01	NO	No match	No match	7796(2)	fgenesh4_pg.C_LG_IX001399,fgenesh4_pg.C_LG_VIII001293,gw1.152.165.1
GTTGCTAATATGATGGTCACTAGA	LG_XVIII	4688632	4688655	+	5	24	11	107	40.19	-30.3	-28.32	0.03	NO	No match	No match	24888(5)	gw1.III.2054.1
TGGCACAGGGATCTTTGC	LG_XVIII	5344048	5344065	+	2	18	1	104	38.46	-26.1	-25.1	0.05	NO	No match	No match	36103(2)	fgenesh4_pm.C_LG_XVII000085,grail3.0010003701,fgenesh4_pg.C_LG_X001679,estExt_Genewise1_v1.C_LG_III0729,grail3.0002004902,eugene3.00180685
ACAACTCTTAATGGTTGGTGGTTC	LG_XVIII	6172381	6172404	-	2	24	1	153	32.03	-42.8	-27.97	0.01	NO	No match	No match	67566(2)	No targets
TGACAGAAGAGAGTGAGCAC	LG_XVIII	6181086	6181105	+	731	20	6	122	40.98	-55	-45.08	0.01	TGCTCATTTCTCTTTCTGTCA GCTCATTTCTCTTTCTGTCAC	ptc-156	ptc-156	25431(731)	fgenesh4_pg.C_scaffold_9189000001,grail3.0008008901,grail3.0010026801,eugene3.00160416,fgenesh4_pg.C_LG_II001303,estExt_Genewise1_v1.C_LG_XV2187,fgenesh4_pg.C_LG_X001404,estExt_Genewise1_v1.C_1240186,eugene3.00120942,eugene3.00040082,grail3.0113000901,estExt_Genewise1_v1.C_LG_VII0578
TAATTTGAAGCTGGTTGTGTT	LG_XVIII	9631042	9631062	-	2	21	2	78	42.31	-21.8	-27.95	0.02	NO	No match	No match	23315(2)	gw1.9892.6.1,gw1.12235.9.1,gw1.7267.9.1,estExt_Genewise1_v1.C_91780006,eugene3.00070561
TGACAGAAGAGAGTGAGCAC	LG_XVIII	10944704	10944723	-	731	20	6	127	45.67	-61.6	-48.5	0.01	TGTGCTCACTTCTCTTCTGTC GTGCTCACTTCTCTTCTGTCA TGCTCACTTCTCTTCTGTCA CTCACTTCTCTTCTGTCAGC	ptc-156	ptc-156	25431(731)	fgenesh4_pg.C_scaffold_9189000001,grail3.0008008901,grail3.0010026801,eugene3.00160416,fgenesh4_pg.C_LG_II001303,estExt_Genewise1_v1.C_LG_XV2187,fgenesh4_pg.C_LG_X001404,estExt_Genewise1_v1.C_1240186,eugene3.00120942,eugene3.00040082,grail3.0113000901,estExt_Genewise1_v1.C_LG_VII0578
CTAAATGGGAATCTCTCTGATGCA	LG_XVIII	12025431	12025454	-	5	24	2	94	35.11	-24.67	-26.24	0.02	NO	No match	No match	41413(5)	No targets
TTCCACAGCTTTCTTGAACTG	LG_XVIII	12249334	12249354	+	509	21	2	179	39.66	-65.4	-36.54	0.01	CGGTTCAATAAAGCTGTGGGA GTTCAATAAAGCTGTGGGAAG TTCAATAAAGCTGTGGGAAGA TTCAATAAAGCTGTGGGAAGA TTCAATAAAGCTGTGGGAAG	ptc-396	ptc-396	44713(509)	estExt_Genewise1_v1.C_290455,fgenesh4_pm.C_scaffold_28000142,eugene3.00011018,fgenesh4_pg.C_LG_I000725,grail3.0075005102,fgenesh4_pg.C_LG_XII000270,gw1.XIV.854.1,eugene3.00010995,eugene3.00021070,fgenesh4_pg.C_LG_XIV000034,eugene3.00181134,fgenesh4_pm.C_LG_X000254,eugene3.00070023,fgenesh4_pm.C_LG_X000132
TTCCACAGCTTTCTTGAACTT	LG_XVIII	12256336	12256356	-	517	21	3	145	37.93	-61	-42.07	0.01	GCTCAAGAAAGCTGTGGGAGA CTCAAGAAAGCTGTGGGAGAA CTCAAGAAAGCTGTGGGAGAA CTCAAGAAAGCTGTGGGAGA	ptc-396	ptc-396	79349(517)	gw1.XIV.1034.1,gw1.XIV.854.1,eugene3.00010995,estExt_Genewise1_v1.C_290455,fgenesh4_pm.C_scaffold_28000142,eugene3.00011018,fgenesh4_pg.C_LG_I000725,grail3.0075005102,fgenesh4_pg.C_LG_XII000270,eugene3.00021070,fgenesh4_pg.C_LG_XIV000034,eugene3.00181134,eugene3.01250083,eugene3.00030883
TCGAGCCAAGAATGACTTGTCG	LG_XVIII	13370751	13370772	-	27	22	1	170	44.71	-86.5	-50.88	0.01	NO	No match	ptc-169	35922(27)	eugene3.01290042
TTCGCTCTGTATTTCCTCATG	LG_XVIII	13375490	13375510	-	7	21	1	147	49.66	-73.5	-50	0.01	NO	No match	ptc-169	54622(7)	estExt_fgenesh4_pg.C_LG_XV1088
CAGCCAAGAATGATTTGCCGG	LG_XVIII	13381125	13381145	-	5	21	1	196	41.84	-82.9	-42.3	0.01	NO	ptc-169	ptc-169	55356(5)	eugene3.00091116,fgenesh4_pg.C_LG_IX000987,eugene3.00011755
CAGCCAAGGATGACTTGCCGG	LG_XVIII	13384441	13384461	-	2	21	6	164	49.39	-89.1	-54.33	0.01	NO	ptc-169	ptc-169	53963(2)	No targets
TCGATAAACCTCTGCATCCAG	scaffold_1061	6422	6442	+	91	21	3	162	39.51	-56.2	-34.69	0.01	GGAGGCAGCGGTTCATCGATC	ptc-162	ptc-162	72522(91)	eugene3.00021687
TGTGGAGCCTAACGTTGTTAC	scaffold_1064	5908	5928	+	2	21	4	167	35.93	-42.2	-25.27	0.05	NO	No match	No match	49659(2)	No targets
TTTGGATTGAAGGGAGCTCTA	scaffold_1140	8367	8387	+	22755	21	4	371	42.05	-118.9	-32.05	0.01	GAGCTCCTTGAAGTCCAATAG AGCTCCTTGAAGTCCAATAGA	ptc-159	ptc-159	16556(22755)	eugene3.00091462,fgenesh4_pg.C_scaffold_134000031,eugene3.00111000,gw1.I.6885.1,gw1.III.41.1,fgenesh4_pm.C_scaffold_40000020,eugene3.00012728,fgenesh4_pg.C_LG_X001415,fgenesh4_pg.C_LG_VI000370,eugene3.00280149,eugene3.00190756
TTACACCGATGGAAAAATTTCGT	scaffold_117	629851	629873	-	4	23	1	79	40.51	-26.5	-33.54	0.01	NO	No match	No match	60694(4)	estExt_fgenesh4_pm.C_LG_VI0510
TGCTTCTGTGGGTGCTTGTTT	scaffold_118	304162	304182	+	2	21	1	113	47.79	-41.4	-36.64	0.02	NO	No match	No match	7959(2)	fgenesh4_pg.C_LG_XV000086,eugene3.00051173,eugene3.06410003
CGCCGGGTCGACCGGGTTTCGCCG	scaffold_1185	8233	8256	-	2	24	14	78	71.79	-42.5	-54.49	0.04	NO	No match	No match	62846(2)	fgenesh4_pg.C_LG_II001105,eugene3.29240001
TAATTTGAAGCTGGTTGTGTT	scaffold_121	140019	140039	+	2	21	2	78	42.31	-21.5	-27.56	0.02	NO	No match	No match	23315(2)	gw1.9892.6.1,gw1.12235.9.1,gw1.7267.9.1,estExt_Genewise1_v1.C_91780006,eugene3.00070561
TCTCGGACCAGGCTTCATTCC	scaffold_122	445120	445140	+	1445	21	7	117	52.14	-55.7	-47.61	0.01	GGAATGTCGTCTGACTCGAGA GAATGTCGTCTGACTCGAGAC	ptc-166	ptc-166	15506(1445)	No targets
GGATTTATCCGTTGCTGATTTCTC	scaffold_1249	7673	7696	-	2	24	4	144	40.97	-92.3	-64.1	0.01	NO	No match	No match	11518(2)	No targets
TAGATATGTGAGGATTTTTGTTTC	scaffold_125	453133	453156	+	4	24	1	148	37.16	-65.2	-44.05	0.01	NO	No match	No match	7774(4)	No targets
TTGGACTGAAGGGAGCTCCTT	scaffold_125	778447	778467	-	16	21	2	217	46.08	-87.9	-40.51	0.01	NO	ptc-159	ptc-319	66082(16)	gw1.I.6885.1,eugene3.00121020,eugene3.00110429,eugene3.00410019,eugene3.00190830,eugene3.00110631,grail3.0032015302,eugene3.00190756
GGCTTAGGGCTTAGGGCTTAGGGC	scaffold_12686	286	309	-	2	24	4	107	55.14	-39.6	-37.01	0.01	NO	No match	No match	22090(2)	No targets
TTCATTCCTCTTCCTAAAATGG	scaffold_129	380652	380673	-	647	22	2	128	41.41	-66	-51.56	0.01	ATTTTAGGAAGGGAATGAATA	No match	No match	4325(647)	eugene3.00130793,estExt_fgenesh4_pg.C_LG_XIV0205,grail3.0035010701,estExt_Genewise1_v1.C_LG_V0549,eugene3.00010491,grail3.0017035101,gw1.IX.2794.1
TGGTTGTTGGAGGCATCCCGAA	scaffold_130	767232	767253	+	2	22	1	94	48.94	-34.6	-36.81	0.01	NO	No match	No match	27922(2)	eugene3.00190735
TTTTCCCTACTCCACCCATCCC	scaffold_131	138364	138385	+	177	22	1	185	45.95	-83.94	-45.37	0.01	NO	ptc-472	ptc-472	4053(177)	eugene3.00190077,gw1.3272.9.1,eugene3.00190012,fgenesh4_pg.C_LG_XIX000018,eugene3.00190048,eugene3.00190016,fgenesh4_pg.C_LG_XIX000054,eugene3.00190017,eugene3.00410183
TTTATCTCTTCTACTTTCCTC	scaffold_131	591229	591249	-	2	21	1	126	43.65	-47.2	-37.46	0.01	NO	No match	No match	33025(2)	estExt_fgenesh4_pm.C_LG_XII0260,gw1.64.83.1,fgenesh4_pg.C_LG_XI000024,estExt_fgenesh4_pg.C_LG_VII0769,gw1.III.385.1,estExt_fgenesh4_pm.C_LG_I1236,gw1.XI.753.1,fgenesh4_pg.C_scaffold_134000023,gw1.147.253.1,eugene3.05040001,grail3.0076004101,eugene3.00040043,fgenesh4_pg.C_LG_XV000124,estExt_fgenesh4_pg.C_LG_VI0048,estExt_Genewise1_v1.C_LG_I1787,estExt_fgenesh4_pm.C_LG_XI0238,fgenesh4_pg.C_scaffold…
AAGTGTTGAGCTTCAAGAATGGAA	scaffold_1337	6340	6363	-	2	24	12	85	45.88	-27.92	-32.85	0.03	NO	No match	No match	12317(2)	estExt_Genewise1_v1.C_LG_XVI3242
AATATAAGGTTTGACGGGTTA	scaffold_13529	478	498	-	2	21	2	78	33.33	-20.76	-26.62	0.01	NO	No match	No match	63829(2)	fgenesh4_pg.C_scaffold_130000012
TGCCTGGCTCCCTGAATGCCA	scaffold_137	187285	187305	-	289	21	2	114	53.51	-54.8	-48.07	0.01	NO	ptc-160	ptc-160	29313(289)	fgenesh4_pg.C_LG_II000830,estExt_fgenesh4_pg.C_LG_V0901,gw1.28.632.1,gw1.28.631.1,estExt_fgenesh4_pm.C_LG_XVI0323,estExt_fgenesh4_pm.C_LG_X0888,fgenesh4_pg.C_LG_VIII000301,fgenesh4_pg.C_LG_IX001411,eugene3.00660262,eugene3.00640087
CTCGTAGGATTAGTCGAGGTACGC	scaffold_140	248347	248370	+	4	24	3	184	39.13	-51.9	-28.21	0.03	NO	No match	No match	54500(4)	fgenesh4_pg.C_LG_VI001269,grail3.0066014202,fgenesh4_pg.C_LG_V001087,fgenesh4_pg.C_LG_III000802,gw1.XI.2860.1,fgenesh4_pg.C_LG_XI000352
AAGCACCTCTTTGGGCTCAAGTGC	scaffold_14049	995	1018	-	5	24	1	168	57.14	-102.9	-61.25	0.01	NO	No match	No match	33392(5)	No targets
TGAAGCTGCCAGCATGATCTA	scaffold_14274	265	285	-	82	21	4	113	46.02	-42.76	-37.84	0.01	NO	ptc-167	ptc-167	1947(82)	eugene3.02230021,gw1.44.432.1,gw1.IV.3880.1,gw1.V.806.1,fgenesh4_pg.C_scaffold_1006000001,estExt_Genewise1_v1.C_LG_II0777,fgenesh4_pg.C_LG_I002802,estExt_Genewise1_v1.C_LG_XI2869,gw1.VIII.1015.1,estExt_Genewise1_v1.C_LG_XIV2145,fgenesh4_pg.C_LG_VIII001600,fgenesh4_pg.C_LG_XVIII000024
AGGCTTCATTGAAGGAGAAGGT	scaffold_145	107321	107342	+	2	22	1	90	51.11	-31.6	-35.11	0.03	NO	No match	No match	53848(2)	gw1.135.34.1
GAAGATTATTGGGTCTGGTTGC	scaffold_146	334776	334797	-	3	22	1	146	32.19	-41.5	-28.42	0.02	NO	No match	No match	73409(3)	eugene3.08160004
CAGCCAAGGATGACTTGCCGG	scaffold_147	428599	428619	+	2	21	6	180	48.89	-89.36	-49.64	0.01	NO	ptc-169	ptc-169	53963(2)	No targets
TCGTAATGCTTCATTCTCACAA	scaffold_148	201299	201320	-	49	22	1	90	40	-39	-43.33	0.01	CGTGGGAATGAACATTATGAG	No match	No match	11325(49)	gw1.VII.2281.1
CCTGGCGGATGGGTAATAC	scaffold_14856	848	866	-	3	19	3	125	45.6	-38.5	-30.8	0.04	NO	No match	No match	52849(3)	grail3.0025005701,eugene3.186810001
GGGGTCTGTAGGCTTAAGCCAGCG	scaffold_1489	10911	10934	-	3	24	2	159	62.26	-94.8	-59.62	0.01	NO	No match	No match	47345(3)	No targets
TATGGTTACTCATATGATGGT	scaffold_152	345188	345208	+	3	21	1	85	42.35	-27	-31.76	0.03	NO	No match	No match	6974(3)	gw1.III.2054.1,grail3.0003049801
TCTTTCCGAGTCCTCCCATACC	scaffold_155	237816	237837	-	147	22	1	171	49.71	-76.02	-44.46	0.01	TATGGGAGAGGCGGGAATGACT	No match	No match	28361(147)	eugene3.00180517,eugene3.00002181,fgenesh4_pg.C_LG_II002157,eugene3.00031448,eugene3.00010431
AGATTAGTCGAGGTATACTCAAGC	scaffold_155	434914	434937	+	3	24	1	94	45.74	-33.9	-36.06	0.01	NO	No match	No match	52946(3)	No targets
AGCTGCCGCTTGAGCAGCTGTCGC	scaffold_155	508600	508623	+	3	24	2	153	60.78	-108.4	-70.85	0.01	NO	No match	No match	61330(3)	eugene3.00150136
CTGTACACTGTATGCATGTTA	scaffold_15596	686	706	-	2	21	14	124	36.29	-69.8	-56.29	0.01	NO	No match	No match	15613(2)	No targets
TGGATTTGGCTGTCCAGCTACACC	scaffold_15653	291	314	+	7	24	1	77	51.95	-42.8	-55.58	0.01	NO	No match	No match	21640(7)	fgenesh4_pg.C_LG_VII000698,fgenesh4_pg.C_LG_VII000733
CTGTACACTGTATGCATGTTA	scaffold_15705	1012	1032	+	2	21	14	77	37.66	-39.7	-51.56	0.01	NO	No match	No match	15613(2)	No targets
ATTGAATGATGTGATTTGTTTACA	scaffold_163	128560	128583	+	2	24	1	136	34.56	-38.53	-28.33	0.01	NO	No match	No match	35188(2)	No targets
AACCTTATTTGATGTCGTTGGATT	scaffold_168	179570	179593	+	19	24	1	192	40.63	-86.8	-45.21	0.01	NO	No match	No match	15772(19)	No targets
TCATCGATGATTGGAGTGGGACAC	scaffold_1705	10035	10058	-	2	24	2	100	43	-36.4	-36.4	0.01	NO	No match	No match	11490(2)	No targets
CAGAGTCATGACTACTAGAAACAA	scaffold_18412	584	607	+	2	24	3	163	4.91	-45.02	-27.62	0.01	NO	No match	No match	28780(2)	No targets
CAGCCAAGGATGACTTGCCGG	scaffold_193	175021	175041	-	2	21	6	180	47.78	-91	-50.56	0.01	NO	ptc-169	ptc-169	53963(2)	No targets
TCCATTGCACTGAGGATGGGT	scaffold_1952	9350	9370	+	2	21	7	75	56	-27.7	-36.93	0.05	NO	No match	No match	50307(2)	estExt_fgenesh4_pg.C_LG_III1199,fgenesh4_pg.C_LG_III001208,estExt_fgenesh4_pg.C_LG_I0760
CCTGCATGGGCCATGATTCTGTTT	scaffold_1971	8937	8960	-	2	24	2	103	37.86	-29.5	-28.64	0.04	NO	No match	No match	42461(2)	No targets
AAGGCTCTTGAGTCTGGTGTTGC	scaffold_201	212279	212301	+	2	23	2	87	59.77	-42.7	-49.08	0.01	NO	No match	No match	696(2)	No targets
AGTGTGGTTGTAATTGCTT	scaffold_201	293334	293352	+	2	19	5	160	18.13	-45.7	-28.56	0.01	NO	No match	No match	22434(2)	eugene3.00280065,eugene3.00700060,fgenesh4_pg.C_LG_I003004,fgenesh4_pg.C_LG_IV000314,eugene3.00013116,gw1.I.9276.1,fgenesh4_pg.C_scaffold_158000022
TGCCGTCATGAATCATGAATT	scaffold_202	227670	227690	-	2	21	4	100	33	-60.2	-60.2	0.01	NO	No match	No match	9211(2)	fgenesh4_pg.C_LG_XII000419,gw1.IV.1099.1,estExt_fgenesh4_pg.C_LG_IX0343,eugene3.02130017,eugene3.00082005
TGGTATTTCTCTTCTGGGCCA	scaffold_206	319099	319119	+	4	21	11	334	53.89	-354	-105.99	0.01	NO	No match	No match	32130(4)	estExt_fgenesh4_pm.C_280108
TTTGATTTGGTTCGGTTTGGTTC	scaffold_210	165156	165178	+	2	23	1	114	31.58	-40.1	-35.18	0.01	NO	No match	No match	28478(2)	eugene3.184680001,eugene3.33100003
TAGGCTTGGGTCCGGTGGTGGGAC	scaffold_222	256193	256216	-	4	24	2	87	54.02	-62	-71.26	0.01	NO	No match	No match	10699(4)	No targets
TTGTCTTCCATGGAATAGGCA	scaffold_228	146072	146092	-	2	21	3	241	40.25	-85.82	-35.61	0.01	NO	No match	No match	45180(2)	No targets
TTGTCTTCCATGGAATAGGCA	scaffold_228	153891	153911	-	2	21	3	241	40.25	-85.82	-35.61	0.01	NO	No match	No match	45180(2)	No targets
TACTACCAAGCATAGCGAAGTTGT	scaffold_232	134309	134332	+	2	24	1	109	43.12	-35.61	-32.67	0.01	NO	No match	No match	72847(2)	No targets
AGGATTGGAGGGAATTAAACA	scaffold_232	287536	287556	-	3	21	3	129	30.23	-41.7	-32.33	0.01	NO	No match	No match	79354(3)	fgenesh4_pg.C_LG_VI001806
AATAGTTGTTGTGATGATAGTGAT	scaffold_2480	6474	6497	-	6	24	5	138	24.64	-36.42	-26.39	0.01	NO	No match	No match	39283(6)	No targets
CTTCACTCTTCTACTCAGCCCGAG	scaffold_2619	2026	2049	-	2	24	12	106	44.34	-32.1	-30.28	0.04	NO	No match	No match	63886(2)	estExt_fgenesh4_pg.C_290027
GTTGGGTCGTGACGCGTCCGCGCC	scaffold_28	1810949	1810972	+	2	24	1	141	60.28	-73.2	-51.91	0.01	NO	No match	No match	62195(2)	eugene3.00131010,eugene3.00131011
TTTGGACGTGATGACCCAGATT	scaffold_28	2405294	2405315	+	2	22	1	152	47.37	-52.4	-34.47	0.04	NO	No match	No match	31091(2)	No targets
TGGGATTCCATACTTTGG	scaffold_286	24502	24519	+	2	18	2	168	36.31	-44.1	-26.25	0.04	NO	No match	No match	74718(2)	gw1.504.5.1,gw1.VI.123.1,gw1.IX.4112.1,eugene3.01240047,eugene3.00040513,eugene3.00150401
TTTCACACTTTCGTTTCCTTCT	scaffold_29	896883	896904	-	2	22	7	75	50.67	-23.24	-30.99	0.05	NO	No match	No match	36624(2)	eugene3.121470001,eugene3.00002449
ATTCTGTCGGTGATTCCCTTTGTA	scaffold_3344	4773	4796	-	2	24	4	124	37.1	-53.2	-42.9	0.01	NO	No match	No match	25861(2)	fgenesh4_pg.C_LG_V001538
TTAGATTCACGCACAAACTCG	scaffold_3689	5219	5239	-	9	21	4	143	32.17	-43.78	-30.62	0.01	GGTTTGTGCATGAATCTAATA	ptc-403	ptc-403	66677(9)	estExt_Genewise1_v1.C_LG_VIII2688
GGATTTATCCGTTGCTGATTTCTC	scaffold_3871	403	426	-	2	24	4	144	40.28	-90.5	-62.85	0.01	NO	No match	No match	11518(2)	No targets
CTCCTCTCTCTTTATGGTA	scaffold_40	731022	731040	-	4	19	1	93	45.16	-30.2	-32.47	0.04	NO	No match	No match	3188(4)	estExt_fgenesh4_pg.C_LG_XIII0274,estExt_Genewise1_v1.C_LG_XIX1222,eugene3.01180062,fgenesh4_pg.C_LG_X000947,estExt_fgenesh4_pm.C_LG_X0563,grail3.0043013701,eugene3.13810002,estExt_fgenesh4_pm.C_LG_XV0274,fgenesh4_pm.C_LG_XII000174,fgenesh4_pm.C_LG_III000225,gw1.VII.1589.1,eugene3.01930033,eugene3.01930015,estExt_Genewise1_v1.C_LG_XII0924,eugene3.00031051,gw1.VII.3415.1
GGATTTATCCGTTGCTGATTTCTC	scaffold_40	1876856	1876879	+	2	24	4	144	40.97	-92.3	-64.1	0.01	NO	No match	No match	11518(2)	No targets
TCTAGATCTGGCCTTTCATT	scaffold_40	1939960	1939979	+	2	20	1	117	43.59	-33.42	-28.56	0.02	NO	No match	No match	1102(2)	gw1.VIII.1205.1,fgenesh4_pg.C_scaffold_1388000001,gw1.IX.783.1,fgenesh4_pg.C_LG_II002165,gw1.VII.3202.1,gw1.XI.3100.1,gw1.X.921.1,eugene3.00060038,estExt_fgenesh4_pm.C_1370004
TGGGTCTGATATGTGTGCCAGAAC	scaffold_41	1725238	1725261	+	2	24	1	174	47.13	-73.8	-42.41	0.01	NO	No match	No match	48052(2)	fgenesh4_pg.C_scaffold_295000004
GGTGCTGACTGGCCGTTGGTTCTT	scaffold_44	33455	33478	+	3	24	1	204	52.94	-87.5	-42.89	0.01	NO	No match	No match	16850(3)	estExt_fgenesh4_pg.C_LG_XIV1000
AGGCTCATGGATCTGGCATGGTTC	scaffold_44	442839	442862	-	2	24	2	156	55.77	-78.7	-50.45	0.01	NO	No match	No match	29350(2)	No targets
TTCAATTATTGAACACTGTGA	scaffold_44	2312570	2312590	+	3	21	1	358	28.77	-188.51	-52.66	0.01	NO	No match	No match	42333(3)	No targets
TGGGATTCCATACTTTGG	scaffold_451	43213	43230	+	2	18	2	168	36.31	-44.1	-26.25	0.01	NO	No match	No match	74718(2)	gw1.504.5.1,gw1.VI.123.1,gw1.IX.4112.1,eugene3.01240047,eugene3.00040513,eugene3.00150401
TCCAAAGGGATCGCATTGATCT	scaffold_470	10629	10650	+	60	22	2	109	37.61	-53.9	-49.45	0.01	GATCATGCGATCCCTTAGGAA ATCATGCGATCCCTTAGGAAT	ptc-393	ptc-393	14704(60)	estExt_Genewise1_v1.C_880149,eugene3.00012208,eugene3.00140963
TTGTCTTCCATGGAATAGGCA	scaffold_4803	3250	3270	-	2	21	3	178	40.45	-70.2	-39.44	0.01	NO	No match	No match	45180(2)	No targets
TGTTGCTTGGAGACTGATGTTCCT	scaffold_487	39929	39952	-	3	24	2	89	44.94	-23.3	-26.18	0.04	NO	No match	No match	37241(3)	No targets
TGCCAAAGGAGATTTGCCCGG	scaffold_495	24571	24591	+	11	21	2	98	52.04	-39.7	-40.51	0.01	NO	ptc-399	ptc-399	74682(11)	No targets
AGGCTCATGGATCTGGCATGGTTC	scaffold_4950	929	952	+	2	24	2	156	55.77	-78.7	-50.45	0.01	NO	No match	No match	29350(2)	No targets
TAAGGTTGCTGAAACGATTGA	scaffold_5043	2074	2094	-	3	21	2	78	35.9	-49	-62.82	0.01	NO	No match	No match	17803(3)	fgenesh4_pg.C_LG_V000702,fgenesh4_pg.C_LG_XVII000139
TGCAAGATGATGGTCTCATTATGA	scaffold_5480	1592	1615	-	2	24	1	215	41.4	-69.4	-32.28	0.04	NO	No match	No match	22867(2)	No targets
TGATTGAGCCGTGCCAATATC	scaffold_57	112845	112865	+	223	21	7	201	40.8	-60.71	-30.2	0.01	TATTGGCCTGGTTCACTCAGA	ptc-171	ptc-171	66580(223)	gw1.127.243.1,gw1.III.2060.1,eugene3.44860001,estExt_Genewise1_v1.C_LG_II3184,gw1.57.294.1,gw1.II.1043.1,eugene3.09070003
GAGTGATGTACGATCCTGTTG	scaffold_57	1440263	1440283	-	2	21	1	137	39.42	-38.6	-28.18	0.01	NO	No match	No match	19108(2)	No targets
TATCTCACATTTCTCTGCAGGA	scaffold_6319	2152	2173	-	2	22	1	146	40.41	-83.66	-57.3	0.01	NO	No match	No match	59378(2)	fgenesh4_pg.C_scaffold_6319000001,eugene3.00150051
TCTAAAAGATCTGGGTTTTGTG	scaffold_64	35698	35719	+	2	22	1	131	32.82	-54.4	-41.53	0.01	NO	No match	No match	77435(2)	grail3.0068008001,fgenesh4_kg.C_LG_XIV000046
AACGGATTATCCGTTGCTGATTGA	scaffold_64	153710	153733	+	2	24	12	160	40	-99.9	-62.44	0.01	NO	No match	No match	78437(2)	No targets
TGGTGACCAATTTACTGAATTGC	scaffold_64	1704184	1704206	-	3	23	1	247	33.2	-83.61	-33.85	0.01	NO	No match	No match	20562(3)	No targets
AAGTGTTGAGCTTCAAGAATGGAA	scaffold_6473	1418	1441	+	2	24	12	85	44.71	-24.14	-28.4	0.05	NO	No match	No match	12317(2)	estExt_Genewise1_v1.C_LG_XVI3242
AATTGGAACTTTGATGTGTCTTCA	scaffold_66	909798	909821	-	2	24	1	311	38.59	-147.4	-47.4	0.01	NO	No match	No match	33131(2)	No targets
TGTTATTAACACTGTAATTGC	scaffold_66	1566196	1566216	-	52	21	1	181	25.97	-64.27	-35.51	0.01	NO	No match	No match	37995(52)	No targets
GCCTTCCATGACGACGTTTGGAGC	scaffold_66	1713857	1713880	-	2	24	1	119	57.98	-47.9	-40.25	0.03	NO	No match	No match	6586(2)	No targets
AGAATCTTGATGATGCTGCAT	scaffold_66	1988743	1988763	+	935	21	4	211	36.02	-72.6	-34.41	0.01	NO	ptc-172	ptc-172	66794(935)	gw1.V.4061.1,grail3.0019003502,eugene3.00031813,estExt_fgenesh4_pg.C_LG_XVI0485
TGAAGCTGCCAGCATGATCTG	scaffold_70	484740	484760	-	766	21	3	143	41.96	-61.64	-43.1	0.01	ACTAGATCATGTGGTAGTTTC CTAGATCATGTGGTAGTTTCA CTAGATCATGTGGTAGTTTC GATCATGTGGTAGTTTCATC	ptc-167	ptc-167	38333(766)	eugene3.02230021,gw1.V.806.1,fgenesh4_pg.C_scaffold_1006000001,estExt_Genewise1_v1.C_LG_II0777,gw1.44.432.1,gw1.IV.3880.1,fgenesh4_pg.C_LG_I002802,estExt_Genewise1_v1.C_LG_XI2869,gw1.VIII.1015.1,estExt_Genewise1_v1.C_LG_XIV2145,fgenesh4_pg.C_LG_XVIII000024,eugene3.00100846
ACGCTAGTGGGTCCTGTTGGGCAT	scaffold_704	14436	14459	+	2	24	1	79	58.23	-35.4	-44.81	0.01	NO	No match	No match	63910(2)	eugene3.08160004
AACGGATTATCCGTTGCTGATTGA	scaffold_7520	1563	1586	+	2	24	12	163	26.99	-45.76	-28.07	0.01	NO	No match	No match	78437(2)	No targets
AGTGTGGTTGTAATTGCTT	scaffold_762	17485	17503	-	2	19	5	160	18.13	-45.7	-28.56	0.01	NO	No match	No match	22434(2)	eugene3.00280065,eugene3.00700060,fgenesh4_pg.C_LG_I003004,fgenesh4_pg.C_LG_IV000314,eugene3.00013116,gw1.I.9276.1,fgenesh4_pg.C_scaffold_158000022
AAGGATTGTTGTTGCATAAGGAAT	scaffold_77	366565	366588	-	2	24	2	85	34.12	-22.4	-26.35	0.03	NO	No match	No match	80412(2)	fgenesh4_pg.C_LG_VI000635,eugene3.00061850
TTTCTGTCCGTAATTCAGTCG	scaffold_7779	790	810	+	3	21	15	87	41.38	-70.3	-80.8	0.01	NO	No match	No match	6821(3)	No targets
TCGATAAACCTCTGCATCCAG	scaffold_82	1335649	1335669	-	91	21	3	162	39.51	-56.2	-34.69	0.01	GGAGGCAGCGGTTCATCGATC	ptc-162	ptc-162	72522(91)	eugene3.00021687
CGCCGGGTCGACCGGGTTTCGCCG	scaffold_8518	159	182	-	2	24	14	107	72.9	-60	-56.07	0.02	NO	No match	No match	62846(2)	fgenesh4_pg.C_LG_II001105,eugene3.29240001
AGTGGCAGTGAGACTTGATGGGAA	scaffold_86	399999	400022	+	2	24	1	199	36.18	-96.5	-48.49	0.01	NO	No match	No match	39647(2)	No targets
TCGCTTGGTGCAGGTCGGGAA	scaffold_86	1165679	1165699	-	2665	21	2	153	49.02	-72.8	-47.58	0.01	TGGATCCCGCCTTGCATCAAC TCCCGCCTTGCATCAACTGAA CCCGCCTTGCATCAACTGAAT CCCGCCTTGCATCAACTGAA CCGCCTTGCATCAACTGAAT	ptc-168	ptc-168	48350(2665)	grail3.0110002401,fgenesh4_pg.C_LG_III001280
TACAGTTGTCGGTGAATGATTGGA	scaffold_871	17150	17173	-	3	24	1	131	44.27	-53.4	-40.76	0.01	NO	No match	No match	22071(3)	No targets
ATGGACGGAGACGACGTAGGATGG	scaffold_8879	909	932	+	4	24	11	105	46.67	-30.7	-29.24	0.04	NO	No match	No match	24362(4)	No targets
CACATTCGGTCAACGTTCGAG	scaffold_8959	1109	1129	-	5784	21	3	113	31.86	-46.5	-41.15	0.01	TCCCTCGAATATTGATCGAAT CCCTCGAATATTGATCGAATA CCTCGAATATTGATCGAATAT CTCGAATATTGATCGAATATG TCGAATATTGATCGAATATGT CGAATATTGATCGAATATGTA	No match	ptc-1444	60693(5784)	eugene3.00110271,eugene3.89590001,eugene3.00100932,grail3.0182000101,eugene3.01780010,gw1.178.38.1,gw1.178.49.1,gw1.182.19.1,gw1.178.3.1,gw1.8119.4.1,fgenesh4_pg.C_scaffold_14069000001,gw1.XI.3509.1,gw1.XI.3507.1,fgenesh4_pg.C_scaffold_178000012
TTTGACCGAGTTTGACCGATTTCG	scaffold_960	8212	8235	+	2	24	15	101	40.59	-57.2	-56.63	0.01	NO	No match	No match	21967(2)	No targets
CGCCGGGTCGACCGGGTTTCGCCG	scaffold_97	32751	32774	-	2	24	14	109	70.64	-66.6	-61.1	0.01	NO	No match	No match	62846(2)	fgenesh4_pg.C_LG_II001105,eugene3.29240001
TGATCTTTCTTCATGATGTTTGAT	scaffold_97	323004	323027	+	3	24	1	163	40.49	-54	-33.13	0.01	NO	No match	No match	44927(3)	No targets
