# Supplementary material for: Genome-wide profiling of Populus small RNAs
Source: BMC Genomics. 2009 Dec 20;10:620. doi: 10.1186/1471-2164-10-620 (PMC2811130; doi:10.1186/1471-2164-10-620)
Supplement: Additional file 14 — Predicted miRNA loci with no match the miRBase. All loci predicted as miRNA using the miRCat tool from the UEA sRNA toolkit that do not match existing miRBase entries and are therefore candidate non-conserved miRNAs. [file 1471-2164-10-620-S14.CSV]

Sequence	Chromosome	Start	End	Orientation	Abundance	sRNA.length	X..Genomic.Hits	miRNA.	mirBase	mirBaseMM	mirBaseHairPin	ID	Targets
TGGGATTCCATACTTTGG	scaffold_286	24502	24519	+	2	18	2	NO	No match	No match	No match	74718(2)	gw1.504.5.1,gw1.VI.123.1,gw1.IX.4112.1,eugene3.01240047,eugene3.00040513,eugene3.00150401
TTGCTTGGGATCGTGTGT	LG_I	5919047	5919064	-	2	18	1	NO	No match	No match	No match	63188(2)	estExt_Genewise1_v1.C_LG_II3301,fgenesh4_pg.C_LG_II002451,estExt_fgenesh4_pg.C_LG_XI1137,gw1.97.79.1,estExt_fgenesh4_pg.C_LG_XIX0101,eugene3.28590002
TGGGATTCCATACTTTGG	scaffold_451	43213	43230	+	2	18	2	NO	No match	No match	No match	74718(2)	gw1.504.5.1,gw1.VI.123.1,gw1.IX.4112.1,eugene3.01240047,eugene3.00040513,eugene3.00150401
TATGGCGTTGGCTTTTCA	LG_VI	6335406	6335423	+	2	18	2	NO	No match	No match	No match	6626(2)	fgenesh4_pm.C_LG_XVI000072,fgenesh4_pg.C_LG_III000259,gw1.VIII.2924.1,fgenesh4_pm.C_LG_I000524,eugene3.00001980,grail3.0012003501,estExt_Genewise1_v1.C_LG_XII0355,estExt_fgenesh4_pg.C_LG_X1149,fgenesh4_pg.C_LG_IV000628,eugene3.00570183,gw1.XIV.2824.1,gw1.X.831.1,eugene3.164910001,eugene3.00100248,fgenesh4_pg.C_LG_VIII001787,gw1.VIII.820.1,gw1.X.490.1,eugene3.00080245
TGGCACAGGGATCTTTGC	LG_XVIII	5344048	5344065	+	2	18	1	NO	No match	No match	No match	36103(2)	fgenesh4_pm.C_LG_XVII000085,grail3.0010003701,fgenesh4_pg.C_LG_X001679,estExt_Genewise1_v1.C_LG_III0729,grail3.0002004902,eugene3.00180685
GTTCTTCTAACCGGAGTA	LG_XIV	4869488	4869505	-	2	18	1	NO	No match	No match	No match	47091(2)	eugene3.01220087,gw1.II.472.1,fgenesh4_pg.C_LG_III000350,grail3.0003082401,estExt_fgenesh4_pg.C_LG_V0846,gw1.IX.1169.1,fgenesh4_pg.C_LG_III001731,fgenesh4_pg.C_LG_XI000940,grail3.0106002301,gw1.I.7669.1,estExt_fgenesh4_kg.C_LG_III0059,eugene3.00040068
ATCATCACGGCGTGGAGGT	LG_I	1802474	1802492	+	2	19	1	NO	No match	No match	No match	7326(2)	fgenesh4_pg.C_scaffold_19474000001,fgenesh4_pg.C_scaffold_3179000001,grail3.0009037801,eugene3.00161208,eugene3.69750001,estExt_fgenesh4_pg.C_LG_X0618
CTCCTCTCTCTTTATGGTA	scaffold_40	731022	731040	-	4	19	1	NO	No match	No match	No match	3188(4)	estExt_fgenesh4_pg.C_LG_XIII0274,estExt_Genewise1_v1.C_LG_XIX1222,eugene3.01180062,fgenesh4_pg.C_LG_X000947,estExt_fgenesh4_pm.C_LG_X0563,grail3.0043013701,eugene3.13810002,estExt_fgenesh4_pm.C_LG_XV0274,fgenesh4_pm.C_LG_XII000174,fgenesh4_pm.C_LG_III000225,gw1.VII.1589.1,eugene3.01930033,eugene3.01930015,estExt_Genewise1_v1.C_LG_XII0924,eugene3.00031051,gw1.VII.3415.1
GTTGAGATGGCCGAGTTGG	LG_VII	5068707	5068725	-	109	19	14	NO	No match	No match	No match	5826(109)	estExt_fgenesh4_pg.C_LG_XVI1054,gw1.II.830.1
TGTACATCAGTGATGTTGG	LG_II	13066929	13066947	+	2	19	1	NO	No match	No match	No match	73547(2)	estExt_fgenesh4_pg.C_1370028,fgenesh4_pg.C_LG_I002886,gw1.40.622.1,gw1.29.315.1,fgenesh4_pm.C_LG_X000053,eugene3.00101386,gw1.III.2700.1
CCTGGCGGATGGGTAATAC	scaffold_14856	848	866	-	3	19	3	NO	No match	No match	No match	52849(3)	grail3.0025005701,eugene3.186810001
GGGCCAACCGCTGCTGGGA	LG_I	22795515	22795533	+	2	19	1	NO	No match	No match	No match	77337(2)	fgenesh4_pg.C_LG_XIV001344,eugene3.23140001,fgenesh4_pg.C_scaffold_2698000001,eugene3.00110190,fgenesh4_pg.C_LG_XIV000050,fgenesh4_pg.C_scaffold_202000009
AGTGTGGTTGTAATTGCTT	scaffold_201	293334	293352	+	2	19	5	NO	No match	No match	No match	22434(2)	eugene3.00280065,eugene3.00700060,fgenesh4_pg.C_LG_I003004,fgenesh4_pg.C_LG_IV000314,eugene3.00013116,gw1.I.9276.1,fgenesh4_pg.C_scaffold_158000022
AGTGTGGTTGTAATTGCTT	scaffold_762	17485	17503	-	2	19	5	NO	No match	No match	No match	22434(2)	eugene3.00280065,eugene3.00700060,fgenesh4_pg.C_LG_I003004,fgenesh4_pg.C_LG_IV000314,eugene3.00013116,gw1.I.9276.1,fgenesh4_pg.C_scaffold_158000022
TCTCCACTGTTCTGCAACGT	LG_XVI	5585042	5585061	+	2	20	12	NO	No match	No match	No match	7796(2)	fgenesh4_pg.C_LG_IX001399,fgenesh4_pg.C_LG_VIII001293,gw1.152.165.1
AGTTCATTGATGCTGTAGCT	LG_VIII	4984966	4984985	-	3	20	2	NO	No match	No match	No match	46941(3)	gw1.IX.4377.1,fgenesh4_pg.C_scaffold_131000100,gw1.134.111.1,eugene3.00060424,grail3.0022022601
CTCCAGGGTTGCGTTCGGCT	LG_XV	3118235	3118254	+	2	20	1	NO	No match	No match	No match	34291(2)	eugene3.91850001
TCTTGTATGGAATCAGTGGT	LG_XVI	4514874	4514893	+	2	20	1	NO	No match	No match	No match	34806(2)	eugene3.00021487,gw1.V.1510.1,fgenesh4_pg.C_LG_IX001462,eugene3.00100798,gw1.IX.724.1
ACGGTTGTTTCTGGATTGGT	LG_I	21244980	21244999	-	3	20	1	NO	No match	No match	No match	53005(3)	estExt_fgenesh4_pg.C_LG_X0704,eugene3.00031097,eugene3.00010699
TCTCCACTGTTCTGCAACGT	LG_X	8696325	8696344	+	2	20	12	NO	No match	No match	No match	7796(2)	fgenesh4_pg.C_LG_IX001399,fgenesh4_pg.C_LG_VIII001293,gw1.152.165.1
TCTCCACTGTTCTGCAACGT	LG_XVIII	3965638	3965657	+	2	20	12	NO	No match	No match	No match	7796(2)	fgenesh4_pg.C_LG_IX001399,fgenesh4_pg.C_LG_VIII001293,gw1.152.165.1
TCTCCACTGTTCTGCAACGT	LG_III	5893379	5893398	+	2	20	12	NO	No match	No match	No match	7796(2)	fgenesh4_pg.C_LG_IX001399,fgenesh4_pg.C_LG_VIII001293,gw1.152.165.1
TCTAGATCTGGCCTTTCATT	scaffold_40	1939960	1939979	+	2	20	1	NO	No match	No match	No match	1102(2)	gw1.VIII.1205.1,fgenesh4_pg.C_scaffold_1388000001,gw1.IX.783.1,fgenesh4_pg.C_LG_II002165,gw1.VII.3202.1,gw1.XI.3100.1,gw1.X.921.1,eugene3.00060038,estExt_fgenesh4_pm.C_1370004
TATGATGATCACTGGAGACTT	LG_XV	7526016	7526036	+	2	21	7	NO	No match	No match	No match	66839(2)	eugene3.00031262,gw1.I.9332.1
TGGAAATGGTGCTAAACCTGG	LG_XIV	7469686	7469706	-	2	21	1	NO	No match	No match	No match	65283(2)	eugene3.00140963,estExt_fgenesh4_pg.C_2080003,grail3.3561000101
TCTTGCACTGTTCACATGCAC	LG_XIX	9631802	9631822	+	3	21	3	TTCATGTGAACAGTGCAAGAG	No match	No match	No match	25661(3)	eugene3.00012410
TTAGTTTGGCAGCCTCTTCTC	LG_II	1274599	1274619	-	55	21	2	NO	No match	No match	No match	33370(55)	eugene3.00010640,eugene3.02630014,eugene3.105640001,fgenesh4_pg.C_scaffold_263000013,grail3.0008024501,estExt_fgenesh4_pg.C_LG_VIII0932,grail3.0005053601,eugene3.01480036,grail3.0018051701,estExt_fgenesh4_pg.C_2630011,eugene3.00030612,eugene3.00101620,gw1.X.4485.1
TTGTAAGGGAAGCCCACATGG	LG_I	1810419	1810439	+	971	21	1	TCCAAGTGGACTTCCCTTACA CCAAGTGGACTTCCCTTACAA CAAGTGGACTTCCCTTACAAT AAGTGGACTTCCCTTACAATC AGTGGACTTCCCTTACAATCT	No match	No match	No match	18241(971)	fgenesh4_pg.C_scaffold_9737000001,eugene3.00010193,fgenesh4_pg.C_LG_I000198,eugene3.00010198,eugene3.00010197,eugene3.00010196,eugene3.00010200,eugene3.00010204,eugene3.00010201,gw1.168.20.1,eugene3.14570001,eugene3.00110777,eugene3.00031746,eugene3.14570002,eugene3.02980008
TGGACTCCTTTGGGGAGATGG	LG_XV	8088583	8088603	+	2	21	1	NO	No match	No match	No match	25804(2)	eugene3.00130434
TTTATCTCTTCTACTTTCCTC	scaffold_131	591229	591249	-	2	21	1	NO	No match	No match	No match	33025(2)	estExt_fgenesh4_pm.C_LG_XII0260,gw1.64.83.1,fgenesh4_pg.C_LG_XI000024,estExt_fgenesh4_pg.C_LG_VII0769,gw1.III.385.1,estExt_fgenesh4_pm.C_LG_I1236,gw1.XI.753.1,fgenesh4_pg.C_scaffold_134000023,gw1.147.253.1,eugene3.05040001,grail3.0076004101,eugene3.00040043,fgenesh4_pg.C_LG_XV000124,estExt_fgenesh4_pg.C_LG_VI0048,estExt_Genewise1_v1.C_LG_I1787,estExt_fgenesh4_pm.C_LG_XI0238,fgenesh4_pg.C_scaffold…
CTTCTGAGTCATCACGTCTCC	LG_XI	11528341	11528361	-	2	21	1	NO	No match	No match	No match	4051(2)	gw1.200.30.1
AATGCATTGACTAGTGATGAG	LG_I	17431088	17431108	+	2	21	1	NO	No match	No match	No match	23337(2)	grail3.0040004901,gw1.I.5249.1
TTAGTTTGGCAGCCTCTTCTC	LG_V	16743224	16743244	+	55	21	2	NO	No match	No match	No match	33370(55)	eugene3.00010640,eugene3.02630014,eugene3.105640001,fgenesh4_pg.C_scaffold_263000013,grail3.0008024501,estExt_fgenesh4_pg.C_LG_VIII0932,grail3.0005053601,eugene3.01480036,grail3.0018051701,estExt_fgenesh4_pg.C_2630011,eugene3.00030612,eugene3.00101620,gw1.X.4485.1
TTCGCTCTCTATTTCCTCATG	LG_VI	5024533	5024553	-	3	21	1	NO	No match	No match	No match	61001(3)	gw1.127.112.1,gw1.XIII.2592.1
TTCTTCTTTCTGTTGTTGCCT	LG_XI	1698938	1698958	+	9	21	6	NO	No match	No match	No match	10766(9)	estExt_fgenesh4_pg.C_LG_XVI0067,eugene3.00101006,grail3.0010063001,eugene3.00280250,fgenesh4_pg.C_scaffold_120000067,estExt_Genewise1_v1.C_LG_X1136,eugene3.00091398,gw1.VII.3576.1,estExt_fgenesh4_pg.C_LG_VII1167,eugene3.00191071,estExt_fgenesh4_pg.C_LG_I1235,estExt_fgenesh4_pg.C_LG_II0752,eugene3.00191072,eugene3.00180337,fgenesh4_pg.C_LG_XIV000834,eugene3.00002299,gw1.XI.2596.1,estExt_fgenesh4_p…
CGACCACGAGATGGAAGGAGG	LG_IV	980571	980591	-	2	21	2	NO	No match	No match	No match	19060(2)	eugene3.07430001
TGATGATTAATTGACTGCAAA	LG_I	22370578	22370598	+	4	21	1	NO	No match	No match	No match	36946(4)	estExt_fgenesh4_pm.C_LG_V0215,fgenesh4_pg.C_scaffold_19799000001
TTGAAACAATGTTTGGTGCAG	LG_VIII	10901322	10901342	-	4	21	1	NO	No match	No match	No match	8818(4)	estExt_fgenesh4_pg.C_LG_V1631
ACTCTAGTGTTTGTAGCTCCT	LG_XIV	11739179	11739199	+	3	21	1	NO	No match	No match	No match	33520(3)	eugene3.01730015,eugene3.00400368
CATCATCTTCTTGAACTTCGT	LG_X	13642315	13642335	-	2	21	1	NO	No match	No match	No match	3473(2)	eugene3.00091350,eugene3.00070174,gw1.64.338.1,eugene3.00040425,gw1.VII.712.1,estExt_Genewise1_v1.C_LG_II3432,fgenesh4_pg.C_LG_V001023,estExt_Genewise1_v1.C_LG_XVIII0114,grail3.0049003701,fgenesh4_pg.C_LG_V001399,gw1.III.1154.1,gw1.29.116.1,gw1.I.7241.1,estExt_fgenesh4_pg.C_LG_VIII1015,gw1.X.392.1,gw1.XII.1041.1,eugene3.00120074
GGAACGGCCCACGAATCTATT	LG_VIII	15331904	15331924	+	3	21	1	NO	No match	No match	No match	4530(3)	eugene3.10700004,eugene3.00100686,estExt_Genewise1_v1.C_207550001
CGACCACGAGATGGAAGGAGG	LG_IV	1219678	1219698	-	2	21	2	NO	No match	No match	No match	19060(2)	eugene3.07430001
TACATGACCATGTAGGGTGAT	LG_I	21735212	21735232	+	2	21	1	NO	No match	No match	No match	67832(2)	estExt_fgenesh4_pg.C_LG_IX1183,gw1.V.859.1,estExt_Genewise1_v1.C_LG_II2256
TCTGGTATGAGCATTTGATGA	LG_IV	12536788	12536808	+	8	21	1	NO	No match	No match	No match	12329(8)	eugene3.00050160,grail3.0031027701,gw1.XVIII.2290.1
AACCTTGATTTCTTGGAGATG	LG_X	14539951	14539971	-	2	21	4	NO	No match	No match	No match	2730(2)	eugene3.00031458,eugene3.00041030
TGGTATTTCTCTTCTGGGCCA	scaffold_206	319099	319119	+	4	21	11	NO	No match	No match	No match	32130(4)	estExt_fgenesh4_pm.C_280108
TTTTGACATGATATCAGAGTT	LG_VI	11274605	11274625	+	5	21	1	NO	No match	No match	No match	47348(5)	estExt_fgenesh4_pg.C_LG_XI1000,eugene3.00120483,gw1.XVII.1317.1,fgenesh4_pg.C_scaffold_1511000001
TCCATTGCACTGAGGATGGGT	scaffold_1952	9350	9370	+	2	21	7	NO	No match	No match	No match	50307(2)	estExt_fgenesh4_pg.C_LG_III1199,fgenesh4_pg.C_LG_III001208,estExt_fgenesh4_pg.C_LG_I0760
TCATGTGGCCTACTCTGGTCA	LG_X	15540217	15540237	-	2	21	1	NO	No match	No match	No match	67697(2)	estExt_fgenesh4_pg.C_LG_II2062,gw1.147.161.1
TAAGGTTGCTGAAACGATTGA	scaffold_5043	2074	2094	-	3	21	2	NO	No match	No match	No match	17803(3)	fgenesh4_pg.C_LG_V000702,fgenesh4_pg.C_LG_XVII000139
TGTCATGCACGGATGATTGAA	LG_VII	2540039	2540059	-	9	21	1	NO	No match	No match	No match	56805(9)	fgenesh4_pg.C_LG_VIII001906
TATCTCAACTAATCTCACGGG	LG_XVIII	3766357	3766377	+	2	21	12	NO	No match	No match	No match	8770(2)	fgenesh4_pg.C_LG_X001269,eugene3.00170110
AGGATTGGAGGGAATTAAACA	scaffold_232	287536	287556	-	3	21	3	NO	No match	No match	No match	79354(3)	fgenesh4_pg.C_LG_VI001806
AGGATTGGAGGGAATTAAACA	LG_XII	12413507	12413527	+	3	21	3	NO	No match	No match	No match	79354(3)	fgenesh4_pg.C_LG_VI001806
TGGTGCCACGCTGTGTGCGTC	LG_I	4481298	4481318	+	35	21	1	NO	No match	No match	No match	46787(35)	fgenesh4_pg.C_LG_VIII001549,eugene3.00100423,fgenesh4_pg.C_LG_X000443,estExt_fgenesh4_pg.C_LG_VI0631
TAATTTGAAGCTGGTTGTGTT	LG_XVIII	9631042	9631062	-	2	21	2	NO	No match	No match	No match	23315(2)	gw1.9892.6.1,gw1.12235.9.1,gw1.7267.9.1,estExt_Genewise1_v1.C_91780006,eugene3.00070561
TGCCGTCATGAATCATGAATT	scaffold_202	227670	227690	-	2	21	4	NO	No match	No match	No match	9211(2)	fgenesh4_pg.C_LG_XII000419,gw1.IV.1099.1,estExt_fgenesh4_pg.C_LG_IX0343,eugene3.02130017,eugene3.00082005
AGGATTGGAGGGAATTAAACA	LG_X	19416768	19416788	+	3	21	3	NO	No match	No match	No match	79354(3)	fgenesh4_pg.C_LG_VI001806
TCGAATTTGGGCTTGAGATTG	LG_III	7559439	7559459	+	107	21	1	AGCTCAAGCACAAATTCGATC	No match	No match	No match	25846(107)	eugene3.00031746,eugene3.00010198,eugene3.00010196,eugene3.00010204,eugene3.00010201,fgenesh4_pg.C_scaffold_9737000001,eugene3.00010197,fgenesh4_pg.C_LG_I000198,eugene3.00031747,fgenesh4_pg.C_scaffold_86000008,fgenesh4_pg.C_LG_XV000113
CATCTGCAGACTACTTGCCTT	LG_XIV	3657623	3657643	+	5	21	1	GCAAGTATTCAGTAGATGTT	No match	No match	No match	29278(5)	eugene3.00180361
AATATAAGGTTTGACGGGTTA	scaffold_13529	478	498	-	2	21	2	NO	No match	No match	No match	63829(2)	fgenesh4_pg.C_scaffold_130000012
TTATGCATTTTTGTCCCTCGC	LG_V	16746861	16746881	+	3	21	5	AGGGGCAAAAATGGCATAAGA	No match	No match	No match	33108(3)	fgenesh4_pg.C_scaffold_263000013,eugene3.105640001,eugene3.00130898,grail3.0843000102,eugene3.00010640,grail3.0008024501,grail3.0005053601,eugene3.00130893,fgenesh4_pg.C_LG_XV001123
TTATGCATTTTTGTCCCTCGC	LG_V	16751017	16751037	+	3	21	5	AGGGGCAAAAATGGCATAAGA	No match	No match	No match	33108(3)	fgenesh4_pg.C_scaffold_263000013,eugene3.105640001,eugene3.00130898,grail3.0843000102,eugene3.00010640,grail3.0008024501,grail3.0005053601,eugene3.00130893,fgenesh4_pg.C_LG_XV001123
TTCGGTCTAGGCCTGAACGGC	LG_XII	881717	881737	-	7	21	1	NO	No match	No match	No match	30397(7)	fgenesh4_pg.C_scaffold_17856000001,eugene3.131280001
TAAGGTTGCTGAAACGATTGA	LG_IX	2107491	2107511	-	3	21	2	NO	No match	No match	No match	17803(3)	fgenesh4_pg.C_LG_V000702,fgenesh4_pg.C_LG_XVII000139
TGAGCTTTTTTAATGATGGTA	LG_XIX	191973	191993	+	3	21	2	NO	No match	No match	No match	3909(3)	fgenesh4_pg.C_LG_XIX000019,fgenesh4_pg.C_LG_XIX000143,grail3.0085005401,eugene3.00190231,eugene3.00190077,eugene3.00190234,grail3.0240000101,fgenesh4_pg.C_scaffold_201000003,fgenesh4_pg.C_scaffold_280000006,grail3.0201000101,eugene3.02400007,eugene3.11370001,eugene3.02400012,eugene3.02800002,fgenesh4_pg.C_scaffold_134000057,fgenesh4_pg.C_scaffold_240000004,eugene3.00190204,eugene3.00110981,eugene…
TGCTTCTGTGGGTGCTTGTTT	scaffold_118	304162	304182	+	2	21	1	NO	No match	No match	No match	7959(2)	fgenesh4_pg.C_LG_XV000086,eugene3.00051173,eugene3.06410003
TTAGTGACCTTTCTTGGTGTT	LG_XII	11818898	11818918	-	5	21	2	NO	No match	No match	No match	50884(5)	grail3.0014034801,gw1.V.5198.1,grail3.0024000401,gw1.V.3711.1
TTGCTGGGTCCTGATGATGGA	LG_XII	13376696	13376716	-	42	21	1	NO	No match	No match	No match	24254(42)	gw1.626.13.1,grail3.0010003701,fgenesh4_pg.C_scaffold_164000003
TATGGTTACTCATATGATGGT	scaffold_152	345188	345208	+	3	21	1	NO	No match	No match	No match	6974(3)	gw1.III.2054.1,grail3.0003049801
TAATTTGAAGCTGGTTGTGTT	scaffold_121	140019	140039	+	2	21	2	NO	No match	No match	No match	23315(2)	gw1.9892.6.1,gw1.12235.9.1,gw1.7267.9.1,estExt_Genewise1_v1.C_91780006,eugene3.00070561
TTATGCATTTTTGTCCCTCGC	LG_V	16755196	16755216	+	3	21	5	NO	No match	No match	No match	33108(3)	fgenesh4_pg.C_scaffold_263000013,eugene3.105640001,eugene3.00130898,grail3.0843000102,eugene3.00010640,grail3.0008024501,grail3.0005053601,eugene3.00130893,fgenesh4_pg.C_LG_XV001123
ATTTCTCCCCCGTATTTGTAG	LG_IX	11361312	11361332	+	2	21	1	NO	No match	No match	No match	60217(2)	gw1.XII.424.1,fgenesh4_pg.C_LG_XV000145,eugene3.00030034,gw1.XV.682.1
TTTCACACTTTCGTTTCCTTCT	scaffold_29	896883	896904	-	2	22	7	NO	No match	No match	No match	36624(2)	eugene3.121470001,eugene3.00002449
TTCTCGGACAAGAATTGTAGTG	LG_XVI	12897537	12897558	-	2	22	1	NO	No match	No match	No match	51229(2)	fgenesh4_pg.C_LG_XVI001267,fgenesh4_pg.C_LG_II000834
CACCACAGAACCAGCTGTAGCT	LG_II	23468298	23468319	+	3	22	1	NO	No match	No match	No match	63696(3)	grail3.0040017001
GAAGATTATTGGGTCTGGTTGC	scaffold_146	334776	334797	-	3	22	1	NO	No match	No match	No match	73409(3)	eugene3.08160004
AGGCTTCATTGAAGGAGAAGGT	scaffold_145	107321	107342	+	2	22	1	NO	No match	No match	No match	53848(2)	gw1.135.34.1
TGGTTGTTGGAGGCATCCCGAA	scaffold_130	767232	767253	+	2	22	1	NO	No match	No match	No match	27922(2)	eugene3.00190735
TCTTTCCGAGTCCTCCCATACC	scaffold_155	237816	237837	-	147	22	1	TATGGGAGAGGCGGGAATGACT	No match	No match	No match	28361(147)	eugene3.00180517,eugene3.00002181,fgenesh4_pg.C_LG_II002157,eugene3.00031448,eugene3.00010431
TCTTGCTCAAATGAGTATTCCA	LG_XII	2137739	2137760	-	55	22	3	AGATGCTCATTTGAGCAAGTAA AGATGCTCATTTGAGCAAGTAA AGATGCTCATTTGAGCAAGTA	No match	No match	No match	37586(55)	gw1.III.2581.1,gw1.III.2477.1,gw1.I.9350.1,eugene3.13810002,gw1.XII.82.1,grail3.0007008701,eugene3.00061549,fgenesh4_pg.C_LG_VIII000101,gw1.X.2890.1
TCTTGCTCAAATGAGTATTCCA	LG_XV	698203	698224	+	55	22	3	AGATGCTCATTCGAGCAAGAAA AGATGCTCATTCGAGCAAGAA GATGCTCATTCGAGCAAGAAA	No match	No match	No match	37586(55)	gw1.III.2581.1,gw1.III.2477.1,gw1.I.9350.1,eugene3.13810002,gw1.XII.82.1,grail3.0007008701,eugene3.00061549,fgenesh4_pg.C_LG_VIII000101,gw1.X.2890.1
TCGTAATGCTTCATTCTCACAA	scaffold_148	201299	201320	-	49	22	1	CGTGGGAATGAACATTATGAG	No match	No match	No match	11325(49)	gw1.VII.2281.1
TTCATTCCTCTTCCTAAAATGG	LG_XII	8278996	8279017	-	647	22	2	ATTTTAGGAAGGGAATGAATA	No match	No match	No match	4325(647)	eugene3.00130793,estExt_fgenesh4_pg.C_LG_XIV0205,grail3.0035010701,estExt_Genewise1_v1.C_LG_V0549,eugene3.00010491,grail3.0017035101,gw1.IX.2794.1
TTCATTCCTCTTCCTAAAATGG	scaffold_129	380652	380673	-	647	22	2	ATTTTAGGAAGGGAATGAATA	No match	No match	No match	4325(647)	eugene3.00130793,estExt_fgenesh4_pg.C_LG_XIV0205,grail3.0035010701,estExt_Genewise1_v1.C_LG_V0549,eugene3.00010491,grail3.0017035101,gw1.IX.2794.1
TCTAAAAGATCTGGGTTTTGTG	scaffold_64	35698	35719	+	2	22	1	NO	No match	No match	No match	77435(2)	grail3.0068008001,fgenesh4_kg.C_LG_XIV000046
TATCTCACATTTCTCTGCAGGA	scaffold_6319	2152	2173	-	2	22	1	NO	No match	No match	No match	59378(2)	fgenesh4_pg.C_scaffold_6319000001,eugene3.00150051
TTTGATTTGGTTCGGTTTGGTTC	scaffold_210	165156	165178	+	2	23	1	NO	No match	No match	No match	28478(2)	eugene3.184680001,eugene3.33100003
AAGATTGGTGGGATACTTTGCAC	LG_VI	14822763	14822785	-	2	23	1	NO	No match	No match	No match	72922(2)	gw1.VIII.830.1
TTACACCGATGGAAAAATTTCGT	scaffold_117	629851	629873	-	4	23	1	NO	No match	No match	No match	60694(4)	estExt_fgenesh4_pm.C_LG_VI0510
TTGGTGAATCTGGTAGATTGTCAA	LG_I	5845445	5845468	+	2	24	1	NO	No match	No match	No match	38542(2)	eugene3.00121042
ATCTGCTCATAATCTGGTGGTAAA	LG_XIX	9765425	9765448	-	2	24	2	NO	No match	No match	No match	63549(2)	eugene3.00190805,eugene3.03640008,eugene3.00021927
CTTCACTCTTCTACTCAGCCCGAG	scaffold_2619	2026	2049	-	2	24	12	NO	No match	No match	No match	63886(2)	estExt_fgenesh4_pg.C_290027
AAGTGTTGAGCTTCAAGAATGGAA	scaffold_1337	6340	6363	-	2	24	12	NO	No match	No match	No match	12317(2)	estExt_Genewise1_v1.C_LG_XVI3242
AGCTGCCGCTTGAGCAGCTGTCGC	scaffold_155	508600	508623	+	3	24	2	NO	No match	No match	No match	61330(3)	eugene3.00150136
TGGGTCTGATATGTGTGCCAGAAC	scaffold_41	1725238	1725261	+	2	24	1	NO	No match	No match	No match	48052(2)	fgenesh4_pg.C_scaffold_295000004
TGGATTTGGCTGTCCAGCTACACC	scaffold_15653	291	314	+	7	24	1	NO	No match	No match	No match	21640(7)	fgenesh4_pg.C_LG_VII000698,fgenesh4_pg.C_LG_VII000733
GTTGCTAATATGATGGTCACTAGA	LG_XVIII	4688632	4688655	+	5	24	11	NO	No match	No match	No match	24888(5)	gw1.III.2054.1
GTTGCTAATATGATGGTCACTAGA	LG_X	15473869	15473892	-	5	24	11	NO	No match	No match	No match	24888(5)	gw1.III.2054.1
ACTAAGTTTAGAGATGTTGGGTCT	LG_III	13243109	13243132	-	5	24	1	NO	No match	No match	No match	24678(5)	eugene3.00012490
GTTGGGTCGTGACGCGTCCGCGCC	scaffold_28	1810949	1810972	+	2	24	1	NO	No match	No match	No match	62195(2)	eugene3.00131010,eugene3.00131011
AGAGGATGTTGTGGTACTTTTAAT	LG_IV	4293708	4293731	+	2	24	1	NO	No match	No match	No match	24235(2)	eugene3.00011463
GGTGCTGACTGGCCGTTGGTTCTT	scaffold_44	33455	33478	+	3	24	1	NO	No match	No match	No match	16850(3)	estExt_fgenesh4_pg.C_LG_XIV1000
CTCGTAGGATTAGTCGAGGTACGC	scaffold_140	248347	248370	+	4	24	3	NO	No match	No match	No match	54500(4)	fgenesh4_pg.C_LG_VI001269,grail3.0066014202,fgenesh4_pg.C_LG_V001087,fgenesh4_pg.C_LG_III000802,gw1.XI.2860.1,fgenesh4_pg.C_LG_XI000352
AAGTGTTGAGCTTCAAGAATGGAA	scaffold_6473	1418	1441	+	2	24	12	NO	No match	No match	No match	12317(2)	estExt_Genewise1_v1.C_LG_XVI3242
CGCCGGGTCGACCGGGTTTCGCCG	scaffold_97	32751	32774	-	2	24	14	NO	No match	No match	No match	62846(2)	fgenesh4_pg.C_LG_II001105,eugene3.29240001
ACGCTAGTGGGTCCTGTTGGGCAT	scaffold_704	14436	14459	+	2	24	1	NO	No match	No match	No match	63910(2)	eugene3.08160004
CGCCGGGTCGACCGGGTTTCGCCG	scaffold_8518	159	182	-	2	24	14	NO	No match	No match	No match	62846(2)	fgenesh4_pg.C_LG_II001105,eugene3.29240001
CACGTGACCGGTAGCTATGGTAGT	LG_VIII	12653588	12653611	-	3	24	1	NO	No match	No match	No match	53664(3)	gw1.XIV.996.1
AATTATGATCTTCTTTGGTGTTCT	LG_II	4102440	4102463	-	3	24	1	NO	No match	No match	No match	71204(3)	eugene3.41180001
TGACCTAAGTTTAAGTGAGTTTGG	LG_VIII	15593921	15593944	+	2	24	5	NO	No match	No match	No match	42312(2)	fgenesh4_pg.C_LG_VI000789
TGCGGTAGCTATTGTGGTTGTGGT	LG_IV	182972	182995	-	2	24	16	NO	No match	No match	No match	13238(2)	eugene3.00131211
CGCCGGGTCGACCGGGTTTCGCCG	scaffold_1185	8233	8256	-	2	24	14	NO	No match	No match	No match	62846(2)	fgenesh4_pg.C_LG_II001105,eugene3.29240001
ATTCTGTCGGTGATTCCCTTTGTA	scaffold_3344	4773	4796	-	2	24	4	NO	No match	No match	No match	25861(2)	fgenesh4_pg.C_LG_V001538
AAGGATTGTTGTTGCATAAGGAAT	scaffold_77	366565	366588	-	2	24	2	NO	No match	No match	No match	80412(2)	fgenesh4_pg.C_LG_VI000635,eugene3.00061850
